# Supplementary material for: STK3 is a therapeutic target for a subset of acute myeloid leukemias
Source: Oncotarget. 2018 May 22;9(39):25458–73. doi: 10.18632/oncotarget.25238 (PMC5986655; doi:10.18632/oncotarget.25238)
Supplement: Supplementary file 2 [file oncotarget-09-25458-s002.xlsx]

## Sheet: Supplemental table 1
Supplementary Table S1: A list of phosphopeptides quantified in cells infected with control shRNA and shRNA against STK3.
Proteins	Positions within proteins	Leading proteins	Protein names	Gene names	Fasta headers	Localization prob	PEP	Score	Number of Phospho (STY)	Amino acid	Phospho (STY) Probabilities	TMT 129 reporter intensity (scramble shRNA )	TMT 130 reporter intensity (shRNA aginst STK3)	Fold change (STK3/scramble) shRNA	TMT 129 reporter intensity count	TMT 130 Reporter intensity count
P84103;B4E241	108;108	P84103	Serine/arginine-rich splicing factor 3	SRSF3	>sp|P84103|SRSF3_HUMAN Serine/arginine-rich splicing factor 3 OS=Homo sapiens GN=SRSF3 PE=1 SV=1;>tr|B4E241|B4E241_HUMAN Splicing factor, arginine/serine-rich 3, isoform CRA_a OS=Homo sapiens GN=SFRS3 PE=2 SV=1	1	0.0442505	53.775	1	S	RRS(1)PPPR	1241.3	138.35	0.111456	1	1
C9JRP1;C9JXL3;E9PDL9;B6DY53;Q9Y6M7-4;Q9Y6M7-3;Q9Y6M7-2;B5M452;B2CI53;D3K174;Q9Y6M7;F8WDX9;E7EW28;C9JV56;C9J240;C9JZZ4;B7Z2J0;Q6U841-2;F8W675;Q6U841	233;233;242;238;143;143;233;238;238;242;233;238;238;238;238;238;238;238;249;238	C9JRP1	Sodium bicarbonate cotransporter 3;Sodium-driven chloride bicarbonate exchanger	SLC4A7;SLC4A10	>tr|C9JRP1|C9JRP1_HUMAN Solute carrier family 4, sodium bicarbonate cotransporter, member 7 (Fragment) OS=Homo sapiens GN=SLC4A7 PE=4 SV=1;>tr|C9JXL3|C9JXL3_HUMAN Uncharacterized protein OS=Homo sapiens GN=SLC4A7 PE=4 SV=1;>tr|E9PDL9|E9PDL9_HUMAN Solute ca	1	0.00108637	66.692	1	S	S(1)FADIGK	9642.1	1294.1	0.134214	3	3
C9JUG3;Q8TE77-4;Q8TE77;Q8TE77-2	37;37;37;37	C9JUG3	Protein phosphatase Slingshot homolog 3	SSH3	>tr|C9JUG3|C9JUG3_HUMAN Slingshot homolog 3 (Drosophila), isoform CRA_e OS=Homo sapiens GN=SSH3 PE=4 SV=1;>sp|Q8TE77-4|SSH3_HUMAN Isoform 4 of Protein phosphatase Slingshot homolog 3 OS=Homo sapiens GN=SSH3;>sp|Q8TE77|SSH3_HUMAN Protein phosphatase Slingsh	1	0.0155949	43.308	1	S	RQS(1)FAVLR	1359.9	238.67	0.175506	1	1
E9PEX0;C9JTS2;E9PEW9;P11171-7;P11171-5;P11171-2;P11171	85;85;85;85;85;85;85	E9PEX0	Protein 4.1	EPB41	>tr|E9PEX0|E9PEX0_HUMAN Erythrocyte membrane protein band 4.1 (elliptocytosis 1, RH-linked) OS=Homo sapiens GN=EPB41 PE=4 SV=1;>tr|C9JTS2|C9JTS2_HUMAN Erythrocyte membrane protein band 4.1 (elliptocytosis 1, RH-linked) OS=Homo sapiens GN=EPB41 PE=4 SV=1;>t	0.977021	0.0106984	109.71	1	S	LFS(0.023)S(0.977)FLK	16242	2935.4	0.180729	1	1
Q9GZY6	167	Q9GZY6	Linker for activation of T-cells family member 2	LAT2	>sp|Q9GZY6|NTAL_HUMAN Linker for activation of T-cells family member 2 OS=Homo sapiens GN=LAT2 PE=1 SV=1	0.997915	0.000729542	102.87	1	S	GDLS(0.002)LS(0.998)LALK	51089	10324	0.202079	3	3
A8MX97;E9PN05;Q13492-3;Q13492-2;F8VPG7;Q13492	303;252;303;303;303;303	A8MX97	Phosphatidylinositol-binding clathrin assembly protein	PICALM	>tr|A8MX97|A8MX97_HUMAN Uncharacterized protein OS=Homo sapiens GN=PICALM PE=4 SV=1;>tr|E9PN05|E9PN05_HUMAN Phosphatidylinositol-binding clathrin assembly protein OS=Homo sapiens GN=PICALM PE=4 SV=1;>sp|Q13492-3|PICAL_HUMAN Isoform 3 of Phosphatidylinosito	0.94348	8.51384e-50	140.4	1	S	AT(0.013)T(0.043)LS(0.943)NAVSSLASTGLSLTK	75295	17591	0.233628	1	1
O00418	348	O00418	Eukaryotic elongation factor 2 kinase	EEF2K	>sp|O00418|EF2K_HUMAN Eukaryotic elongation factor 2 kinase OS=Homo sapiens GN=EEF2K PE=1 SV=2	0.99607	0.0243121	43.68	1	T	T(0.996)ILRGT(0.004)EEK	5038.2	1214.3	0.241019	1	1
B4DWS4;E9PC01;Q15758	275;301;503	B4DWS4	Neutral amino acid transporter B(0)	SLC1A5	>tr|B4DWS4|B4DWS4_HUMAN Uncharacterized protein OS=Homo sapiens GN=SLC1A5 PE=2 SV=1;>tr|E9PC01|E9PC01_HUMAN Solute carrier family 1 (neutral amino acid transporter), member 5 OS=Homo sapiens GN=SLC1A5 PE=4 SV=1;>sp|Q15758|AAAT_HUMAN Neutral amino acid tran	1	2.85485e-50	143.47	1	S	S(1)ELPLDPLPVPTEEGNPLLK	46296	11491	0.248207	3	3
Q5T8N1;A6NGS4;Q8WUM0;Q5TDI3	27;27;27;27	Q5T8N1	Nuclear pore complex protein Nup133	NUP133	>tr|Q5T8N1|Q5T8N1_HUMAN Nucleoporin 133kDa OS=Homo sapiens GN=NUP133 PE=2 SV=1;>tr|A6NGS4|A6NGS4_HUMAN Nucleoporin 133kDa OS=Homo sapiens GN=NUP133 PE=4 SV=2;>sp|Q8WUM0|NU133_HUMAN Nuclear pore complex protein Nup133 OS=Homo sapiens GN=NUP133 PE=1 SV=2;>tr	1	0.00267002	42.947	2	S	RGPLAGLGPGS(1)T(1)PR	1741	447.74	0.257174	1	1
Q5T8N1;A6NGS4;Q8WUM0;Q5TDI3	28;28;28;28	Q5T8N1	Nuclear pore complex protein Nup133	NUP133	>tr|Q5T8N1|Q5T8N1_HUMAN Nucleoporin 133kDa OS=Homo sapiens GN=NUP133 PE=2 SV=1;>tr|A6NGS4|A6NGS4_HUMAN Nucleoporin 133kDa OS=Homo sapiens GN=NUP133 PE=4 SV=2;>sp|Q8WUM0|NU133_HUMAN Nuclear pore complex protein Nup133 OS=Homo sapiens GN=NUP133 PE=1 SV=2;>tr	1	0.00267002	42.947	2	T	RGPLAGLGPGS(1)T(1)PR	1741	447.74	0.257174	1	1
Q7LDG7;A6NDC7;Q7LDG7-2;E7EM78	134;134;196;134	Q7LDG7	RAS guanyl-releasing protein 2	RASGRP2	>sp|Q7LDG7|GRP2_HUMAN RAS guanyl-releasing protein 2 OS=Homo sapiens GN=RASGRP2 PE=1 SV=1;>tr|A6NDC7|A6NDC7_HUMAN RAS guanyl releasing protein 2 (calcium and DAG-regulated) OS=Homo sapiens GN=RASGRP2 PE=2 SV=1;>sp|Q7LDG7-2|GRP2_HUMAN Isoform 2 of RAS guany	1	0.00229467	47.037	1	T	RQVT(1)QRNPVGQK	16192	4303.5	0.265779	1	1
P42694	1317	P42694	Probable helicase with zinc finger domain	HELZ	>sp|P42694|HELZ_HUMAN Probable helicase with zinc finger domain OS=Homo sapiens GN=HELZ PE=1 SV=2	0.972422	1.05306e-12	53.545	1	S	QVDLES(0.011)NPQNRS(0.972)PES(0.011)RPS(0.004)VVY(0.001)PSTK	3548.4	946.39	0.266709	1	1
Q9BYI3-2;Q9BYI3	81;422	Q9BYI3-2	Hyccin	FAM126A	>sp|Q9BYI3-2|HYCCI_HUMAN Isoform 2 of Hyccin OS=Homo sapiens GN=FAM126A;>sp|Q9BYI3|HYCCI_HUMAN Hyccin OS=Homo sapiens GN=FAM126A PE=1 SV=2	1	0.000186041	81.448	1	S	AQSENLELLS(1)LK	7800.1	2130.8	0.273176	1	1
Q6PL18;E5RHW7;E5RIP2	41;41;41	Q6PL18	ATPase family AAA domain-containing protein 2	ATAD2	>sp|Q6PL18|ATAD2_HUMAN ATPase family AAA domain-containing protein 2 OS=Homo sapiens GN=ATAD2 PE=1 SV=1;>tr|E5RHW7|E5RHW7_HUMAN ATPase family, AAA domain-containing 2 OS=Homo sapiens GN=ATAD2 PE=4 SV=1;>tr|E5RIP2|E5RIP2_HUMAN ATPase family, AAA domain-cont	1	0.000973291	79.152	1	S	LRS(1)AGAAQK	13817	3845.1	0.278288	1	1
Q9NQS7-2;Q9NQS7	253;253	Q9NQS7-2	Inner centromere protein	INCENP	>sp|Q9NQS7-2|INCE_HUMAN Isoform 2 of Inner centromere protein OS=Homo sapiens GN=INCENP;>sp|Q9NQS7|INCE_HUMAN Inner centromere protein OS=Homo sapiens GN=INCENP PE=1 SV=3	0.966484	4.29986e-05	71.98	1	S	GQGVGT(0.023)GRS(0.966)AS(0.011)K	6176.7	1811.4	0.293263	1	1
F8W7C3;Q1MSJ5-2;Q1MSJ5-1;Q1MSJ5	459;130;424;459	F8W7C3	Centrosome and spindle pole-associated protein 1	CSPP1	>tr|F8W7C3|F8W7C3_HUMAN Centrosome and spindle pole-associated protein 1 OS=Homo sapiens GN=CSPP1 PE=4 SV=1;>sp|Q1MSJ5-2|CSPP1_HUMAN Isoform 2 of Centrosome and spindle pole-associated protein 1 OS=Homo sapiens GN=CSPP1;>sp|Q1MSJ5-1|CSPP1_HUMAN Isoform 1 o	0.979414	0.000235767	40.432	1	S	VAAS(0.021)GAQDPEKS(0.979)PDRLK	1719.8	506.17	0.294319	1	1
Q32MZ4-2;Q32MZ4;Q32MZ4-3;E7EVD7;C9JTC6	16;16;16;16;16	Q32MZ4-2	Leucine-rich repeat flightless-interacting protein 1	LRRFIP1	>sp|Q32MZ4-2|LRRF1_HUMAN Isoform 2 of Leucine-rich repeat flightless-interacting protein 1 OS=Homo sapiens GN=LRRFIP1;>sp|Q32MZ4|LRRF1_HUMAN Leucine-rich repeat flightless-interacting protein 1 OS=Homo sapiens GN=LRRFIP1 PE=1 SV=2;>sp|Q32MZ4-3|LRRF1_HUMAN	1	0.00120451	48.981	1	S	EIDCLS(1)PEAQK	1159.5	351.71	0.303329	1	1
E9PFZ0;E7ERL4;P38398-4;P38398;E9PFC7;P38398-2;E7EP70;E7EP71;F8W8H7;E7EMP0	1127;1133;1157;1174;1174;1174;878;644;1174;1174	E9PFZ0	Breast cancer type 1 susceptibility protein	BRCA1	>tr|E9PFZ0|E9PFZ0_HUMAN Breast cancer 1, early onset OS=Homo sapiens GN=BRCA1 PE=4 SV=1;>tr|E7ERL4|E7ERL4_HUMAN Uncharacterized protein OS=Homo sapiens GN=BRCA1 PE=4 SV=1;>sp|P38398-4|BRCA1_HUMAN Isoform 4 of Breast cancer type 1 susceptibility protein OS=	0.988184	0.0272576	61.958	1	S	ES(0.008)S(0.988)AVFS(0.004)K	5133.5	1587.5	0.309243	1	1
P42166;P42167;G5E972;H0YJH7;P42167-2	154;154;154;61;154	P42166;P42167	Lamina-associated polypeptide 2, isoform alpha;Thymopoietin;Thymopentin;Lamina-associated polypeptide 2, isoforms beta/gamma;Thymopoietin;Thymopentin	TMPO	>sp|P42166|LAP2A_HUMAN Lamina-associated polypeptide 2, isoform alpha OS=Homo sapiens GN=TMPO PE=1 SV=2;>sp|P42167|LAP2B_HUMAN Lamina-associated polypeptide 2, isoforms beta/gamma OS=Homo sapiens GN=TMPO PE=1 SV=2;>tr|G5E972|G5E972_HUMAN Thymopoietin, isof	0.955139	0.00496273	60.161	1	T	LREQGT(0.955)ES(0.045)R	2697.7	834.52	0.309345	1	1
P26374	649	P26374	Rab proteins geranylgeranyltransferase component A 2	CHML	>sp|P26374|RAE2_HUMAN Rab proteins geranylgeranyltransferase component A 2 OS=Homo sapiens GN=CHML PE=1 SV=2	1	0.0151216	54.982	1	S	NLES(1)PEK	1503.6	476.62	0.316986	1	1
Q8WUI4-3;Q8WUI4-4;Q8WUI4;Q8WUI4-7;Q8WUI4-6;Q8WUI4-5;Q8WUI4-8;H0YI41;F8VWY3;C9JEB6;C9JF80;C9JAH2	155;155;155;194;177;194;211;38;155;170;131;153	Q8WUI4-3	Histone deacetylase 7	HDAC7	>sp|Q8WUI4-3|HDAC7_HUMAN Isoform 3 of Histone deacetylase 7 OS=Homo sapiens GN=HDAC7;>sp|Q8WUI4-4|HDAC7_HUMAN Isoform 4 of Histone deacetylase 7 OS=Homo sapiens GN=HDAC7;>sp|Q8WUI4|HDAC7_HUMAN Histone deacetylase 7 OS=Homo sapiens GN=HDAC7 PE=1 SV=2;>sp|Q8	0.860259	0.01544	44.318	1	S	T(0.14)VS(0.86)EPNLK	1159.6	368.92	0.318144	1	1
P48556	295	P48556	26S proteasome non-ATPase regulatory subunit 8	PSMD8	>sp|P48556|PSMD8_HUMAN 26S proteasome non-ATPase regulatory subunit 8 OS=Homo sapiens GN=PSMD8 PE=1 SV=2	1	0.0367684	57.174	1	T	ILFFNT(1)PK	703.45	223.9	0.318288	1	1
P51610;A6NEM2;P51610-2	666;666;597	P51610	Host cell factor 1;HCF N-terminal chain 1;HCF N-terminal chain 2;HCF N-terminal chain 3;HCF N-terminal chain 4;HCF N-terminal chain 5;HCF N-terminal chain 6;HCF C-terminal chain 1;HCF C-terminal chain 2;HCF C-terminal chain 3;HCF C-terminal chain 4;HCF C-terminal chain 5;HCF C-terminal chain 6	HCFC1	>sp|P51610|HCFC1_HUMAN Host cell factor 1 OS=Homo sapiens GN=HCFC1 PE=1 SV=2;>tr|A6NEM2|A6NEM2_HUMAN Host cell factor C1 (VP16-accessory protein) OS=Homo sapiens GN=HCFC1 PE=4 SV=2;>sp|P51610-2|HCFC1_HUMAN Isoform 2 of Host cell factor 1 OS=Homo sapiens GN	0.999151	3.56574e-38	156.1	1	S	S(0.999)PIS(0.001)VPGGSALISNLGK	67549	21711	0.321411	3	3
Q9UJU6;H0Y5J4;B4DDU5;B4DDD6;B4DEM2;Q9UJU6-2;Q9UJU6-3;B4DDP6;C9J7P1	169;98;99;144;66;169;169;120;74	Q9UJU6	Drebrin-like protein	DBNL	>sp|Q9UJU6|DBNL_HUMAN Drebrin-like protein OS=Homo sapiens GN=DBNL PE=1 SV=1;>tr|H0Y5J4|H0Y5J4_HUMAN Drebrin-like (Fragment) OS=Homo sapiens GN=DBNL PE=4 SV=1;>tr|B4DDU5|B4DDU5_HUMAN Drebrin-like OS=Homo sapiens GN=DBNL PE=2 SV=1;>tr|B4DDD6|B4DDD6_HUMAN Dr	0.99757	0.0110244	73.435	1	S	T(0.002)NAVS(0.998)EIK	15382	5074.9	0.329925	1	1
E5RJU9;Q86UE4;H0YB56	275;298;181	E5RJU9	Protein LYRIC	MTDH	>tr|E5RJU9|E5RJU9_HUMAN Metadherin OS=Homo sapiens GN=MTDH PE=4 SV=1;>sp|Q86UE4|LYRIC_HUMAN Protein LYRIC OS=Homo sapiens GN=MTDH PE=1 SV=2;>tr|H0YB56|H0YB56_HUMAN Metadherin (Fragment) OS=Homo sapiens GN=MTDH PE=4 SV=1	0.999963	2.3853e-22	167.56	1;2	S	LSSQIS(1)AGEEK	365360	120630	0.330168	16	16
Q9C0C2	1652	Q9C0C2	182 kDa tankyrase-1-binding protein	TNKS1BP1	>sp|Q9C0C2|TB182_HUMAN 182 kDa tankyrase-1-binding protein OS=Homo sapiens GN=TNKS1BP1 PE=1 SV=4	0.98488	0.000164783	56.514	1	S	VNLFPGLS(0.985)PS(0.015)ALK	1077.3	366.58	0.340277	1	1
Q9H0E3-2;B7ZLM3	239;709	Q9H0E3-2	Histone deacetylase complex subunit SAP130	SAP130	>sp|Q9H0E3-2|SP130_HUMAN Isoform 2 of Histone deacetylase complex subunit SAP130 OS=Homo sapiens GN=SAP130;>tr|B7ZLM3|B7ZLM3_HUMAN SAP130 protein OS=Homo sapiens GN=SAP130 PE=2 SV=1	0.948246	8.59095e-05	61.409	1	S	S(0.002)T(0.009)S(0.041)GS(0.948)PRPAGAK	4833.4	1653.4	0.342078	1	1
Q14151	207	Q14151	Scaffold attachment factor B2	SAFB2	>sp|Q14151|SAFB2_HUMAN Scaffold attachment factor B2 OS=Homo sapiens GN=SAFB2 PE=1 SV=1	0.999855	4.07916e-20	114.96	1	S	VTPDIEES(1)LLEPENEK	11432	3971.6	0.347411	1	1
Q5T2Z0;Q5T2Z1;Q6PGN9-3;Q6PGN9-2;Q6PGN9	70;70;70;70;70	Q5T2Z0	Proline/serine-rich coiled-coil protein 1	PSRC1	>tr|Q5T2Z0|Q5T2Z0_HUMAN Proline/serine-rich coiled-coil 1 (Fragment) OS=Homo sapiens GN=PSRC1 PE=2 SV=1;>tr|Q5T2Z1|Q5T2Z1_HUMAN Proline/serine-rich coiled-coil 1 (Fragment) OS=Homo sapiens GN=PSRC1 PE=2 SV=1;>sp|Q6PGN9-3|PSRC1_HUMAN Isoform B of Proline/se	0.999974	0.00205671	93.766	1	S	LSLGPLS(1)PEK	1116.9	389.38	0.348626	1	1
P17535;P05412	100;73	P17535	Transcription factor jun-D;Transcription factor AP-1	JUND;JUN	>sp|P17535|JUND_HUMAN Transcription factor jun-D OS=Homo sapiens GN=JUND PE=1 SV=3;>sp|P05412|JUN_HUMAN Transcription factor AP-1 OS=Homo sapiens GN=JUN PE=1 SV=2	1	0.0027895	101.82	1	S	LAS(1)PELER	22078	7784.2	0.352577	2	2
O43482	221	O43482	Protein Mis18-beta	OIP5	>sp|O43482|MS18B_HUMAN Protein Mis18-beta OS=Homo sapiens GN=OIP5 PE=1 SV=2	0.990972	2.75433e-08	99.11	2	T	ILS(0.009)EVT(0.991)PDQS(1)KPEN	4790.4	1691.9	0.353186	1	1
H0YJ30;G3V582;F8W7D6;F5H039;Q9NQX3;Q9NQX3-2	257;320;274;351;305;338	H0YJ30	Gephyrin;Molybdopterin adenylyltransferase;Molybdopterin molybdenumtransferase	GPHN	>tr|H0YJ30|H0YJ30_HUMAN Gephyrin (Fragment) OS=Homo sapiens GN=GPHN PE=4 SV=1;>tr|G3V582|G3V582_HUMAN Gephyrin OS=Homo sapiens GN=GPHN PE=4 SV=1;>tr|F8W7D6|F8W7D6_HUMAN Gephyrin OS=Homo sapiens GN=GPHN PE=4 SV=1;>tr|F5H039|F5H039_HUMAN Gephyrin OS=Homo sap	0.965252	0.00136741	53.448	1	S	AS(0.035)HS(0.965)AVDITK	3518.2	1245.7	0.354073	1	1
Q9UQ13-2;Q9UQ13	71;71	Q9UQ13-2	Leucine-rich repeat protein SHOC-2	SHOC2	>sp|Q9UQ13-2|SHOC2_HUMAN Isoform 2 of Leucine-rich repeat protein SHOC-2 OS=Homo sapiens GN=SHOC2;>sp|Q9UQ13|SHOC2_HUMAN Leucine-rich repeat protein SHOC-2 OS=Homo sapiens GN=SHOC2 PE=1 SV=2	0.988648	0.000218924	44.341	1	T	DSSAAQPGVAFS(0.011)VDNT(0.989)IK	6407.5	2316.8	0.361576	1	1
Q8NFA0;Q6URH7;P35125-2;P35125	1394;39;875;1192	Q8NFA0	Ubiquitin carboxyl-terminal hydrolase 32;Ubiquitin carboxyl-terminal hydrolase 6	USP32;USP6	>sp|Q8NFA0|UBP32_HUMAN Ubiquitin carboxyl-terminal hydrolase 32 OS=Homo sapiens GN=USP32 PE=1 SV=1;>sp|Q6URH7|UB6L2_HUMAN Protein USP6-like 2 OS=Homo sapiens PE=2 SV=1;>sp|P35125-2|UBP6_HUMAN Isoform 2 of Ubiquitin carboxyl-terminal hydrolase 6 OS=Homo sap	0.984558	0.000203544	138	1	S	NS(0.014)S(0.985)PNS(0.002)SPR	6535.6	2365.2	0.361895	1	1
C9JRP1;C9JXL3;E9PDL9;B6DY53;Q9Y6M7-4;Q9Y6M7-3;Q9Y6M7-2;B5M452;B2CI53;D3K174;Q9Y6M7;F8WDX9;E7EW28;C9JV56;C9J240;C9JZZ4;B7Z2J0;Q6U841-2;F8W675;Q6U841;E9PGC1;E9PFN4;B6DY52;B5M453	283;283;416;288;193;193;283;288;288;292;407;280;280;279;280;279;280;280;291;280;399;403;399;403	C9JRP1	Sodium bicarbonate cotransporter 3;Sodium-driven chloride bicarbonate exchanger	SLC4A7;SLC4A10	>tr|C9JRP1|C9JRP1_HUMAN Solute carrier family 4, sodium bicarbonate cotransporter, member 7 (Fragment) OS=Homo sapiens GN=SLC4A7 PE=4 SV=1;>tr|C9JXL3|C9JXL3_HUMAN Uncharacterized protein OS=Homo sapiens GN=SLC4A7 PE=4 SV=1;>tr|E9PDL9|E9PDL9_HUMAN Solute ca	0.963152	0.00826866	83.204	1	S	ENS(0.963)T(0.037)VDFSK	10024	3646.9	0.363817	1	1
Q13263-2;Q13263	459;541	Q13263-2	Transcription intermediary factor 1-beta	TRIM28	>sp|Q13263-2|TIF1B_HUMAN Isoform 2 of Transcription intermediary factor 1-beta OS=Homo sapiens GN=TRIM28;>sp|Q13263|TIF1B_HUMAN Transcription intermediary factor 1-beta OS=Homo sapiens GN=TRIM28 PE=1 SV=5	0.937819	9.10609e-25	64.27	1	T	GAAAAATGQPGT(0.062)APAGT(0.938)PGAPPLAGMAIVK	9595.9	3523.6	0.367198	1	1
Q2M2I8-2;Q2M2I8;E9PG46	637;637;637	Q2M2I8-2	AP2-associated protein kinase 1	AAK1	>sp|Q2M2I8-2|AAK1_HUMAN Isoform 2 of AP2-associated protein kinase 1 OS=Homo sapiens GN=AAK1;>sp|Q2M2I8|AAK1_HUMAN AP2-associated protein kinase 1 OS=Homo sapiens GN=AAK1 PE=1 SV=3;>tr|E9PG46|E9PG46_HUMAN AP2-associated kinase 1 OS=Homo sapiens GN=AAK1 PE=	0.987398	5.97986e-58	181.34	1	S	ILS(0.987)DVT(0.013)HSAVFGVPASK	23428	8604.8	0.367287	2	2
P06400;F5H6G1	805;784	P06400	Retinoblastoma-associated protein	RB1	>sp|P06400|RB_HUMAN Retinoblastoma-associated protein OS=Homo sapiens GN=RB1 PE=1 SV=2;>tr|F5H6G1|F5H6G1_HUMAN Retinoblastoma 1 OS=Homo sapiens GN=RB1 PE=4 SV=1	0.853782	0.00523155	41.513	2	Y	IPGGNIY(0.854)IS(0.373)PLKS(0.768)PY(0.005)K	3562.7	1318	0.369944	1	1
B4DS13;E7EPC9;E7EX17;P23588;F8VX11	320;335;359;359;314	B4DS13	Eukaryotic translation initiation factor 4B	EIF4B	>tr|B4DS13|B4DS13_HUMAN Uncharacterized protein OS=Homo sapiens GN=EIF4B PE=2 SV=1;>tr|E7EPC9|E7EPC9_HUMAN Eukaryotic translation initiation factor 4B OS=Homo sapiens GN=EIF4B PE=4 SV=1;>tr|E7EX17|E7EX17_HUMAN Uncharacterized protein OS=Homo sapiens GN=EIF	1	0.00631989	69.721	1	S	AAS(1)IFGGAK	4642.7	1721.1	0.370711	1	1
Q92576-2;Q92576;E7ER40;E7EVH3	1045;1133;402;947	Q92576-2	PHD finger protein 3	PHF3	>sp|Q92576-2|PHF3_HUMAN Isoform 2 of PHD finger protein 3 OS=Homo sapiens GN=PHF3;>sp|Q92576|PHF3_HUMAN PHD finger protein 3 OS=Homo sapiens GN=PHF3 PE=1 SV=3;>tr|E7ER40|E7ER40_HUMAN PHD finger protein 3 (Fragment) OS=Homo sapiens GN=PHF3 PE=4 SV=1;>tr|E7E	1	0.000158509	67.997	1	S	MAPPVDDLS(1)PK	2559.7	952.66	0.372176	1	1
Q6ZU65-2;Q6ZU65	13;13	Q6ZU65-2	Ubinuclein-2	UBN2	>sp|Q6ZU65-2|UBN2_HUMAN Isoform 2 of Ubinuclein-2 OS=Homo sapiens GN=UBN2;>sp|Q6ZU65|UBN2_HUMAN Ubinuclein-2 OS=Homo sapiens GN=UBN2 PE=1 SV=2	0.999076	0.00245949	86.114	1	S	VAFIS(0.001)LS(0.999)PVR	4794	1792.1	0.373821	1	1
O95218-2;O95218	181;181	O95218-2	Zinc finger Ran-binding domain-containing protein 2	ZRANB2	>sp|O95218-2|ZRAB2_HUMAN Isoform 2 of Zinc finger Ran-binding domain-containing protein 2 OS=Homo sapiens GN=ZRANB2;>sp|O95218|ZRAB2_HUMAN Zinc finger Ran-binding domain-containing protein 2 OS=Homo sapiens GN=ZRANB2 PE=1 SV=2	1	6.65939e-59	185.25	1	S	YKLDEDEDEDDADLS(1)K	62363	23322	0.373972	4	4
H0YLX2;C9JU50;H0YLP2;Q2KHR2-2;Q2KHR2	1069;1069;1069;1069;1069	H0YLX2	DNA-binding protein RFX7	RFX7	>tr|H0YLX2|H0YLX2_HUMAN Regulatory factor X, 7 OS=Homo sapiens GN=RFX7 PE=4 SV=1;>tr|C9JU50|C9JU50_HUMAN Regulatory factor X, 7 OS=Homo sapiens GN=RFX7 PE=4 SV=1;>tr|H0YLP2|H0YLP2_HUMAN Regulatory factor X, 7 OS=Homo sapiens GN=RFX7 PE=4 SV=1;>sp|Q2KHR2-2|	1	0.000726111	89.231	2	S	CRS(1)VS(1)PAVHR	2158.2	808	0.374386	1	1
H0YLX2;C9JU50;H0YLP2;Q2KHR2-2;Q2KHR2	1071;1071;1071;1071;1071	H0YLX2	DNA-binding protein RFX7	RFX7	>tr|H0YLX2|H0YLX2_HUMAN Regulatory factor X, 7 OS=Homo sapiens GN=RFX7 PE=4 SV=1;>tr|C9JU50|C9JU50_HUMAN Regulatory factor X, 7 OS=Homo sapiens GN=RFX7 PE=4 SV=1;>tr|H0YLP2|H0YLP2_HUMAN Regulatory factor X, 7 OS=Homo sapiens GN=RFX7 PE=4 SV=1;>sp|Q2KHR2-2|	1	0.000726111	89.231	2	S	CRS(1)VS(1)PAVHR	2158.2	808	0.374386	1	1
C9JHZ3;Q14684-2;Q14684	718;718;736	C9JHZ3	Ribosomal RNA processing protein 1 homolog B	RRP1B	>tr|C9JHZ3|C9JHZ3_HUMAN Uncharacterized protein OS=Homo sapiens GN=RRP1B PE=4 SV=1;>sp|Q14684-2|RRP1B_HUMAN Isoform 2 of Ribosomal RNA processing protein 1 homolog B OS=Homo sapiens GN=RRP1B;>sp|Q14684|RRP1B_HUMAN Ribosomal RNA processing protein 1 homolog	0.808137	3.58071e-05	64.52	1	S	TPTS(0.001)S(0.007)PAS(0.183)S(0.808)PLVAK	3360.6	1261	0.375231	1	1
Q13177	141	Q13177	Serine/threonine-protein kinase PAK 2;PAK-2p27;PAK-2p34	PAK2	>sp|Q13177|PAK2_HUMAN Serine/threonine-protein kinase PAK 2 OS=Homo sapiens GN=PAK2 PE=1 SV=3	0.992759	0.00204856	127.87	1	S	YLS(0.993)FT(0.007)PPEK	111760	41952	0.375376	4	4
H0YED0;F5H864;B7ZMI0;B2RP62;O75037-2;O75037	286;1167;1167;1167;1167;1167	H0YED0	Kinesin-like protein KIF21B	KIF21B	>tr|H0YED0|H0YED0_HUMAN Kinesin family member 21B (Fragment) OS=Homo sapiens GN=KIF21B PE=4 SV=1;>tr|F5H864|F5H864_HUMAN Kinesin family member 21B OS=Homo sapiens GN=KIF21B PE=3 SV=1;>tr|B7ZMI0|B7ZMI0_HUMAN KIF21B protein OS=Homo sapiens GN=KIF21B PE=2 SV=	0.984349	0.000412133	120.03	1	S	S(0.984)LAS(0.016)LVEIK	30425	11434	0.375809	2	2
E9PHD6;Q9P265;C9JYN1;E9PER1;Q14689-3;Q14689-2;Q14689-4;E7EMA5;Q14689	293;283;236;280;236;279;279;215;279	E9PHD6	Disco-interacting protein 2 homolog B;Disco-interacting protein 2 homolog A	DIP2B;DIP2A	>tr|E9PHD6|E9PHD6_HUMAN DIP2 disco-interacting protein 2 homolog B (Drosophila) OS=Homo sapiens GN=DIP2B PE=4 SV=1;>sp|Q9P265|DIP2B_HUMAN Disco-interacting protein 2 homolog B OS=Homo sapiens GN=DIP2B PE=1 SV=3;>tr|C9JYN1|C9JYN1_HUMAN DIP2 disco-interactin	1	0.00107288	124.12	1	T	IQQLLNT(1)LK	26391	9994.7	0.378716	2	2
Q9BQ61	114	Q9BQ61	Uncharacterized protein C19orf43	C19orf43	>sp|Q9BQ61|CS043_HUMAN Uncharacterized protein C19orf43 OS=Homo sapiens GN=C19orf43 PE=1 SV=1	0.999058	6.99659e-06	101.3	1	S	GGPGST(0.001)LS(0.999)FVGK	12625	4783.8	0.378915	1	1
Q15154-2;Q15154;E7EV56;E7ETA6;E7EV93;Q15154-3;C9JBL6;E9PGW9;E5RGQ4	82;82;82;82;82;82;82;82;82	Q15154-2	Pericentriolar material 1 protein	PCM1	>sp|Q15154-2|PCM1_HUMAN Isoform 2 of Pericentriolar material 1 protein OS=Homo sapiens GN=PCM1;>sp|Q15154|PCM1_HUMAN Pericentriolar material 1 protein OS=Homo sapiens GN=PCM1 PE=1 SV=4;>tr|E7EV56|E7EV56_HUMAN Pericentriolar material 1 OS=Homo sapiens GN=PC	0.998282	0.0106422	54.276	2	T	T(1)PHT(0.998)FPHS(0.002)R	1476	560.36	0.379648	2	2
Q9Y2J2-2;F5GX05;Q9Y2J2;Q9Y2J2-3;H0YGI6	99;99;99;99;180	Q9Y2J2-2	Band 4.1-like protein 3;Band 4.1-like protein 3, N-terminally processed	EPB41L3	>sp|Q9Y2J2-2|E41L3_HUMAN Isoform B of Band 4.1-like protein 3 OS=Homo sapiens GN=EPB41L3;>tr|F5GX05|F5GX05_HUMAN Erythrocyte membrane protein band 4.1-like 3 OS=Homo sapiens GN=EPB41L3 PE=4 SV=1;>sp|Q9Y2J2|E41L3_HUMAN Band 4.1-like protein 3 OS=Homo sapien	0.995627	0.0265807	47.603	1	S	LS(0.004)RS(0.996)PLK	6663.8	2555	0.383415	1	1
Q14978;Q14978-3;Q14978-2	607;608;617	Q14978	Nucleolar and coiled-body phosphoprotein 1	NOLC1	>sp|Q14978|NOLC1_HUMAN Nucleolar and coiled-body phosphoprotein 1 OS=Homo sapiens GN=NOLC1 PE=1 SV=2;>sp|Q14978-3|NOLC1_HUMAN Isoform 3 of Nucleolar and coiled-body phosphoprotein 1 OS=Homo sapiens GN=NOLC1;>sp|Q14978-2|NOLC1_HUMAN Isoform Beta of Nucleola	1	0.00269697	115.24	2	T	LQT(1)PNT(1)FPK	16307	6290.9	0.385779	3	3
Q14978;Q14978-3;Q14978-2	610;611;620	Q14978	Nucleolar and coiled-body phosphoprotein 1	NOLC1	>sp|Q14978|NOLC1_HUMAN Nucleolar and coiled-body phosphoprotein 1 OS=Homo sapiens GN=NOLC1 PE=1 SV=2;>sp|Q14978-3|NOLC1_HUMAN Isoform 3 of Nucleolar and coiled-body phosphoprotein 1 OS=Homo sapiens GN=NOLC1;>sp|Q14978-2|NOLC1_HUMAN Isoform Beta of Nucleola	1	0.00269697	115.24	2	T	LQT(1)PNT(1)FPK	16307	6290.9	0.385779	3	3
O43463;B4DST0	391;402	O43463	Histone-lysine N-methyltransferase SUV39H1	SUV39H1	>sp|O43463|SUV91_HUMAN Histone-lysine N-methyltransferase SUV39H1 OS=Homo sapiens GN=SUV39H1 PE=1 SV=1;>tr|B4DST0|B4DST0_HUMAN Suppressor of variegation 3-9 homolog 1 (Drosophila) OS=Homo sapiens GN=SUV39H1 PE=2 SV=1	0.999868	0.000346344	48.376	1	S	MDSNFGLAGLPGS(1)PK	2896.1	1129.7	0.390076	1	1
Q96JZ2-2;Q96JZ2	241;298	Q96JZ2-2	Hematopoietic SH2 domain-containing protein	HSH2D	>sp|Q96JZ2-2|HSH2D_HUMAN Isoform 2 of Hematopoietic SH2 domain-containing protein OS=Homo sapiens GN=HSH2D;>sp|Q96JZ2|HSH2D_HUMAN Hematopoietic SH2 domain-containing protein OS=Homo sapiens GN=HSH2D PE=1 SV=1	0.966646	0.00104086	87.519	1	S	S(0.033)VS(0.967)CIEVTPGDR	8372.1	3283	0.392136	1	1
Q9UM11-2;Q9UM11;Q9UM11-3	121;121;121	Q9UM11-2	Fizzy-related protein homolog	FZR1	>sp|Q9UM11-2|FZR_HUMAN Isoform 2 of Fizzy-related protein homolog OS=Homo sapiens GN=FZR1;>sp|Q9UM11|FZR_HUMAN Fizzy-related protein homolog OS=Homo sapiens GN=FZR1 PE=1 SV=2;>sp|Q9UM11-3|FZR_HUMAN Isoform 3 of Fizzy-related protein homolog OS=Homo sapiens	0.942223	0.0156538	66.19	1	T	LQPS(0.058)T(0.942)PEK	3602.6	1413.8	0.392439	2	1
P12270	2073	P12270	Nucleoprotein TPR	TPR	>sp|P12270|TPR_HUMAN Nucleoprotein TPR OS=Homo sapiens GN=TPR PE=1 SV=3	1	4.60551e-07	124.21	1	S	QAPRAPQS(1)PR	2535.5	996.18	0.392893	1	1
Q14980-2;Q14980;F5H2L0;H0YFY6;Q9BTE9	1839;1853;826;702;717	Q14980-2	Nuclear mitotic apparatus protein 1	NUMA1	>sp|Q14980-2|NUMA1_HUMAN Isoform 2 of Nuclear mitotic apparatus protein 1 OS=Homo sapiens GN=NUMA1;>sp|Q14980|NUMA1_HUMAN Nuclear mitotic apparatus protein 1 OS=Homo sapiens GN=NUMA1 PE=1 SV=2;>tr|F5H2L0|F5H2L0_HUMAN Nuclear mitotic apparatus protein 1 OS=	0.876635	0.000954354	101.56	1;2	S	AT(0.023)S(0.034)S(0.877)T(0.091)QS(0.976)LAR	24786	9766.3	0.394025	3	3
Q9Y6M5	468	Q9Y6M5	Zinc transporter 1	SLC30A1	>sp|Q9Y6M5|ZNT1_HUMAN Zinc transporter 1 OS=Homo sapiens GN=SLC30A1 PE=1 SV=3	0.863137	1.72833e-09	91.589	1	S	T(0.005)PAVS(0.132)IS(0.863)CLELSNNLEK	11829	4679.4	0.395587	1	1
P25490;O15391	348;306	P25490	Transcriptional repressor protein YY1;Transcription factor YY2	YY1;YY2	>sp|P25490|TYY1_HUMAN Transcriptional repressor protein YY1 OS=Homo sapiens GN=YY1 PE=1 SV=2;>sp|O15391|TYY2_HUMAN Transcription factor YY2 OS=Homo sapiens GN=YY2 PE=2 SV=1	1	0.00393139	40.475	1	T	RHQLVHT(1)GEK	902.04	358.05	0.396934	1	1
P28715;F8WDY3	559;391	P28715	DNA repair protein complementing XP-G cells	ERCC5	>sp|P28715|ERCC5_HUMAN DNA repair protein complementing XP-G cells OS=Homo sapiens GN=ERCC5 PE=1 SV=3;>tr|F8WDY3|F8WDY3_HUMAN Excision repair cross-complementing rodent repair deficiency, complementation group 5 OS=Homo sapiens GN=ERCC5 PE=4 SV=1	0.808165	0.000261672	53.008	2	S	FDS(0.191)S(0.808)LLS(0.297)S(0.698)DDET(0.006)K	2157.1	859.06	0.398248	1	1
Q01664	282	Q01664	Transcription factor AP-4	TFAP4	>sp|Q01664|TFAP4_HUMAN Transcription factor AP-4 OS=Homo sapiens GN=TFAP4 PE=1 SV=2	0.999998	9.71347e-10	67.877	1	T	QNLDTIVQAIQHIEGT(1)QEK	2158.7	860.19	0.398476	1	1
Q5VUA4	2189	Q5VUA4	Zinc finger protein 318	ZNF318	>sp|Q5VUA4|ZN318_HUMAN Zinc finger protein 318 OS=Homo sapiens GN=ZNF318 PE=1 SV=2	0.822241	9.67584e-05	72.898	1	S	LCS(0.822)PLS(0.178)EPGDPSK	2481.7	990.63	0.399174	1	1
G3V2A0;P51003;H0YJL4;G3XAH6;F5H5I8	294;544;45;544;560	G3V2A0	Poly(A) polymerase alpha	PAPOLA	>tr|G3V2A0|G3V2A0_HUMAN Poly(A) polymerase alpha (Fragment) OS=Homo sapiens GN=PAPOLA PE=4 SV=1;>sp|P51003|PAPOA_HUMAN Poly(A) polymerase alpha OS=Homo sapiens GN=PAPOLA PE=1 SV=4;>tr|H0YJL4|H0YJL4_HUMAN Poly(A) polymerase alpha (Fragment) OS=Homo sapiens	0.838188	0.000735923	57.973	1	T	T(0.838)S(0.162)PLNSSGSSQGR	6453.2	2578.7	0.3996	1	1
Q9Y2D5;Q9Y2D5-5;Q9Y2D5-7;Q9Y2D5-6;Q9Y2D5-4;C9JVY5	135;224;224;366;366;184	Q9Y2D5	A-kinase anchor protein 2	AKAP2	>sp|Q9Y2D5|AKAP2_HUMAN A-kinase anchor protein 2 OS=Homo sapiens GN=AKAP2 PE=1 SV=3;>sp|Q9Y2D5-5|AKAP2_HUMAN Isoform 3 of A-kinase anchor protein 2 OS=Homo sapiens GN=AKAP2;>sp|Q9Y2D5-7|AKAP2_HUMAN Isoform 5 of A-kinase anchor protein 2 OS=Homo sapiens GN=	0.898847	0.00395219	44.511	1	S	T(0.081)NGHS(0.899)PS(0.02)QPR	2240.3	898.43	0.401031	1	1
Q9Y4K4	335	Q9Y4K4	Mitogen-activated protein kinase kinase kinase kinase 5	MAP4K5	>sp|Q9Y4K4|M4K5_HUMAN Mitogen-activated protein kinase kinase kinase kinase 5 OS=Homo sapiens GN=MAP4K5 PE=1 SV=1	0.930997	0.0107778	90.793	1	S	T(0.069)AS(0.931)EINFDK	18806	7546	0.401255	1	1
F8W7U3;E7ESD2;Q641Q2-2;Q641Q2;Q5T1D7;B1AP61;Q9Y4E1-3;F5H0J6;Q9Y4E1-2;Q9Y4E1;Q9Y4E1-4;F5H871;Q5SNT6;F5H046	714;802;802;802;696;16;745;802;792;800;802;727;714;551	F8W7U3;Q9Y4E1-3;Q5SNT6	WASH complex subunit FAM21A;WASH complex subunit FAM21C;WASH complex subunit FAM21B	FAM21A;FAM21C;FAM21B	>tr|F8W7U3|F8W7U3_HUMAN Family with sequence similarity 21, member A OS=Homo sapiens GN=FAM21A PE=4 SV=1;>tr|E7ESD2|E7ESD2_HUMAN Family with sequence similarity 21, member A OS=Homo sapiens GN=FAM21A PE=4 SV=2;>sp|Q641Q2-2|FA21A_HUMAN Isoform 2 of WASH com	0.997049	9.2506e-05	85.837	1	S	T(0.003)VLS(0.997)LFDEEEDK	8145.2	3324	0.408093	2	2
Q9ULU4-6;Q2HXV3;Q9ULU4-9;Q9ULU4-13;Q9ULU4-11;Q9ULU4-7;F5H0X3;Q9ULU4-4;Q9ULU4-3;Q9ULU4-14;Q9ULU4-12;Q9ULU4-5;Q9ULU4;Q9ULU4-10;Q9ULU4-8;B7ZM62	378;518;523;543;523;543;550;147;378;518;543;518;523;543;543;518	Q9ULU4-6	Protein kinase C-binding protein 1	ZMYND8	>sp|Q9ULU4-6|PKCB1_HUMAN Isoform 6 of Protein kinase C-binding protein 1 OS=Homo sapiens GN=ZMYND8;>tr|Q2HXV3|Q2HXV3_HUMAN RACK7 isoform j OS=Homo sapiens GN=ZMYND8 PE=2 SV=1;>sp|Q9ULU4-9|PKCB1_HUMAN Isoform 9 of Protein kinase C-binding protein 1 OS=Homo	0.997221	0.000728374	40.968	1	S	TST(0.001)T(0.001)GS(0.001)ILNLNLDRS(0.997)K	11621	4747.5	0.408528	1	1
Q08334;F5H766	296;296	Q08334	Interleukin-10 receptor subunit beta	IL10RB	>sp|Q08334|I10R2_HUMAN Interleukin-10 receptor subunit beta OS=Homo sapiens GN=IL10RB PE=1 SV=2;>tr|F5H766|F5H766_HUMAN Interleukin 10 receptor, beta OS=Homo sapiens GN=IL10RB PE=4 SV=1	0.988061	4.87585e-07	113.4	1	S	LS(0.988)VIAEDS(0.01)ES(0.002)GK	19254	7874.1	0.408959	1	1
F5H6Z3;Q01518-2;Q01518;E7ENY9;Q5T0R7;Q5T0R6;Q5T0R5;Q5T0R4;Q5T0R3;Q5T0R2;Q5T0R1;Q5T0R9;Q5T0R8;Q5T0S3	11;34;34;34;34;34;34;34;34;34;34;34;34;34	F5H6Z3	Adenylyl cyclase-associated protein 1;Adenylyl cyclase-associated protein	CAP1	>tr|F5H6Z3|F5H6Z3_HUMAN Adenylyl cyclase-associated protein OS=Homo sapiens GN=CAP1 PE=3 SV=1;>sp|Q01518-2|CAP1_HUMAN Isoform 2 of Adenylyl cyclase-associated protein 1 OS=Homo sapiens GN=CAP1;>sp|Q01518|CAP1_HUMAN Adenylyl cyclase-associated protein 1 OS=	0.983205	0.000894648	110.53	1	S	GYADS(0.983)PS(0.017)K	24624	10110	0.410575	3	3
B4E049;B1AMS2;F5H1J5;E7ETH8;Q14141-2;Q14141-4;Q14141	360;418;448;448;418;418;418	B4E049	Septin-6	Septin-6	>tr|B4E049|B4E049_HUMAN Septin 6 OS=Homo sapiens GN=SEPT6 PE=2 SV=1;>tr|B1AMS2|B1AMS2_HUMAN Septin 6 OS=Homo sapiens GN=SEPT6 PE=3 SV=1;>tr|F5H1J5|F5H1J5_HUMAN Septin 6 OS=Homo sapiens GN=SEPT6 PE=3 SV=1;>tr|E7ETH8|E7ETH8_HUMAN Uncharacterized protein OS=H	0.963619	1.10045e-10	80.813	1	T	TAAELLQSQGS(0.004)QAGGS(0.032)QT(0.964)LK	3949.1	1626.5	0.411866	1	1
F8WA65;E7EPD0;E7EPZ3;O60784-3;O60784;O60784-4;O60784-2	199;424;471;417;462;430;463	F8WA65	Target of Myb protein 1	TOM1	>tr|F8WA65|F8WA65_HUMAN Target of myb1 (chicken) OS=Homo sapiens GN=TOM1 PE=4 SV=1;>tr|E7EPD0|E7EPD0_HUMAN Target of myb1 (chicken) OS=Homo sapiens GN=TOM1 PE=4 SV=1;>tr|E7EPZ3|E7EPZ3_HUMAN Target of myb1 (chicken) OS=Homo sapiens GN=TOM1 PE=4 SV=2;>sp|O60	0.864817	3.62722e-175	228.44	1	S	AADRLPNLS(0.134)S(0.865)PS(0.001)AEGPPGPPSGPAPR	19380	7989.6	0.41226	1	1
O43665-3	10	O43665-3			>sp|O43665-3|RGS10_HUMAN Isoform 3 of Regulator of G-protein signaling 10 OS=Homo sapiens GN=RGS10	0.999988	0.010295	70.256	1	S	AVSRLS(1)R	14535	5992.7	0.412294	1	1
P31146	422	P31146	Coronin-1A	CORO1A	>sp|P31146|COR1A_HUMAN Coronin-1A OS=Homo sapiens GN=CORO1A PE=1 SV=4	0.916302	0.00166287	45.916	1	S	AAPEAS(0.916)GT(0.068)PS(0.006)S(0.006)DAVS(0.002)R	3030.4	1254.6	0.414005	1	1
E9PBI4;Q14289-2;Q14289	543;797;839	E9PBI4	Protein-tyrosine kinase 2-beta	PTK2B	>tr|E9PBI4|E9PBI4_HUMAN PTK2B protein tyrosine kinase 2 beta OS=Homo sapiens GN=PTK2B PE=4 SV=1;>sp|Q14289-2|FAK2_HUMAN Isoform 2 of Protein-tyrosine kinase 2-beta OS=Homo sapiens GN=PTK2B;>sp|Q14289|FAK2_HUMAN Protein-tyrosine kinase 2-beta OS=Homo sapien	1	0.0461478	43.297	2	S	S(1)PLT(1)PEK	2491.5	1035.5	0.415613	1	1
E9PBI4;Q14289-2;Q14289	546;800;842	E9PBI4	Protein-tyrosine kinase 2-beta	PTK2B	>tr|E9PBI4|E9PBI4_HUMAN PTK2B protein tyrosine kinase 2 beta OS=Homo sapiens GN=PTK2B PE=4 SV=1;>sp|Q14289-2|FAK2_HUMAN Isoform 2 of Protein-tyrosine kinase 2-beta OS=Homo sapiens GN=PTK2B;>sp|Q14289|FAK2_HUMAN Protein-tyrosine kinase 2-beta OS=Homo sapien	1	0.0461478	43.297	2	T	S(1)PLT(1)PEK	2491.5	1035.5	0.415613	1	1
E7EU22;Q5VT06	506;506	E7EU22	Centrosome-associated protein 350	CEP350	>tr|E7EU22|E7EU22_HUMAN Uncharacterized protein OS=Homo sapiens GN=CEP350 PE=4 SV=1;>sp|Q5VT06|CE350_HUMAN Centrosome-associated protein 350 OS=Homo sapiens GN=CEP350 PE=1 SV=1	0.80864	0.00362369	52.167	1	S	LAS(0.809)S(0.191)LPDNK	759.48	319.01	0.420037	1	1
E9PFZ0;E7ERL4;P38398-4;P38398;E9PFC7;P38398-2;E7EP70;B7ZA85;E7EUM2;G3XAC3;P38398-5;P38398-3;H0Y8B8;H0Y881	1410;1416;1440;1457;1479;1457;1161;307;353;274;315;354;228;229	E9PFZ0	Breast cancer type 1 susceptibility protein	BRCA1	>tr|E9PFZ0|E9PFZ0_HUMAN Breast cancer 1, early onset OS=Homo sapiens GN=BRCA1 PE=4 SV=1;>tr|E7ERL4|E7ERL4_HUMAN Uncharacterized protein OS=Homo sapiens GN=BRCA1 PE=4 SV=1;>sp|P38398-4|BRCA1_HUMAN Isoform 4 of Breast cancer type 1 susceptibility protein OS=	0.810547	0.0272647	42.869	1	S	AVLT(0.189)S(0.811)QK	1755.4	740.98	0.422115	1	1
Q86YS7;B4DRN7;H0YFE9;F5H3N1;Q86YS7-2;F5H2A1;F5H5R1;H0YGJ3	339;339;142;132;330;330;330;91	Q86YS7	C2 domain-containing protein 5	C2CD5	>sp|Q86YS7|K0528_HUMAN Uncharacterized protein KIAA0528 OS=Homo sapiens GN=KIAA0528 PE=1 SV=1;>tr|B4DRN7|B4DRN7_HUMAN KIAA0528 OS=Homo sapiens GN=KIAA0528 PE=2 SV=1;>tr|H0YFE9|H0YFE9_HUMAN KIAA0528 (Fragment) OS=Homo sapiens GN=KIAA0528 PE=4 SV=1;>tr|F5H3N	0.979613	0.00129875	103.76	1	T	QQT(0.98)QS(0.02)ALEQR	8361.7	3530.4	0.422211	1	1
Q9Y2V2	54	Q9Y2V2	Calcium-regulated heat stable protein 1	CARHSP1	>sp|Q9Y2V2|CHSP1_HUMAN Calcium-regulated heat stable protein 1 OS=Homo sapiens GN=CARHSP1 PE=1 SV=2	0.908104	0.0456473	95.815	1	T	TFS(0.092)AT(0.908)VR	7840.4	3312.4	0.422478	1	1
P33316-2;H0Y477;H0YNJ9	11;11;11	P33316-2	Deoxyuridine 5'-triphosphate nucleotidohydrolase, mitochondrial	DUT	>sp|P33316-2|DUT_HUMAN Isoform 2 of Deoxyuridine 5'-triphosphate nucleotidohydrolase, mitochondrial OS=Homo sapiens GN=DUT;>tr|H0Y477|H0Y477_HUMAN Deoxyuridine triphosphatase OS=Homo sapiens GN=DUT PE=4 SV=1;>tr|H0YNJ9|H0YNJ9_HUMAN Deoxyuridine triphosphat	0.998642	1.30521e-54	186.77	1;2	S	PCSEETPAIS(0.999)PS(0.001)K	64473	27251	0.422673	12	11
Q16204	240	Q16204	Coiled-coil domain-containing protein 6	CCDC6	>sp|Q16204|CCDC6_HUMAN Coiled-coil domain-containing protein 6 OS=Homo sapiens GN=CCDC6 PE=1 SV=2	1	4.19712e-07	110.74	2	S	LDQPVS(1)APPS(1)PR	49103	20776	0.423111	6	6
Q09666	5530	Q09666	Neuroblast differentiation-associated protein AHNAK	AHNAK	>sp|Q09666|AHNK_HUMAN Neuroblast differentiation-associated protein AHNAK OS=Homo sapiens GN=AHNAK PE=1 SV=2	1	1.84105e-05	81.003	1	S	GS(1)EVGFHGAAPDISVK	6586.7	2797.5	0.42472	1	1
Q9H6F5;H0YG79;E7ES61	65;59;65	Q9H6F5	Coiled-coil domain-containing protein 86	CCDC86	>sp|Q9H6F5|CCD86_HUMAN Coiled-coil domain-containing protein 86 OS=Homo sapiens GN=CCDC86 PE=1 SV=1;>tr|H0YG79|H0YG79_HUMAN Coiled-coil domain-containing 86 (Fragment) OS=Homo sapiens GN=CCDC86 PE=4 SV=1;>tr|E7ES61|E7ES61_HUMAN Coiled-coil domain-containin	0.836028	0.000212496	114.19	1;2	T	T(0.836)S(0.164)PGSPR	13542	5752.3	0.424775	2	2
P42356;P42356-2	1421;231	P42356	Phosphatidylinositol 4-kinase alpha	PI4KA	>sp|P42356|PI4KA_HUMAN Phosphatidylinositol 4-kinase alpha OS=Homo sapiens GN=PI4KA PE=1 SV=3;>sp|P42356-2|PI4KA_HUMAN Isoform 2 of Phosphatidylinositol 4-kinase alpha OS=Homo sapiens GN=PI4KA	0.995977	0.00317533	56.936	1	S	T(0.004)NRGS(0.996)QLHK	5110.2	2172.1	0.425052	1	1
F8WAY9;C9JTZ9;Q14188	42;42;42	F8WAY9	Transcription factor Dp-2	TFDP2	>tr|F8WAY9|F8WAY9_HUMAN Transcription factor Dp-2 (E2F dimerization partner 2) OS=Homo sapiens GN=TFDP2 PE=4 SV=1;>tr|C9JTZ9|C9JTZ9_HUMAN Transcription factor Dp-2 (E2F dimerization partner 2) (Fragment) OS=Homo sapiens GN=TFDP2 PE=4 SV=1;>sp|Q14188|TFDP2_	0.913052	4.9491e-10	92.098	1	S	GNISFVAFPVS(0.012)NT(0.05)NS(0.913)PT(0.025)K	6161.2	2637.2	0.428033	1	1
F5H3J2;P49321;B4DS57;P49321-3;H0YF33;Q5T624;P49321-2	662;726;626;728;226;360;387	F5H3J2;Q5T624	Nuclear autoantigenic sperm protein	NASP	>tr|F5H3J2|F5H3J2_HUMAN Nuclear autoantigenic sperm protein (histone-binding) OS=Homo sapiens GN=NASP PE=4 SV=1;>sp|P49321|NASP_HUMAN Nuclear autoantigenic sperm protein OS=Homo sapiens GN=NASP PE=1 SV=2;>tr|B4DS57|B4DS57_HUMAN Nuclear autoantigenic sperm	1	0.000187382	96.82	1	S	RKPEEES(1)PRK	20116	8622.3	0.428629	7	7
H0Y2L9;Q9H0E9-3;Q9H0E9-4;Q9H0E9-2	128;128;268;268	H0Y2L9	Bromodomain-containing protein 8	BRD8	>tr|H0Y2L9|H0Y2L9_HUMAN Bromodomain-containing 8 OS=Homo sapiens GN=BRD8 PE=4 SV=1;>sp|Q9H0E9-3|BRD8_HUMAN Isoform 3 of Bromodomain-containing protein 8 OS=Homo sapiens GN=BRD8;>sp|Q9H0E9-4|BRD8_HUMAN Isoform 4 of Bromodomain-containing protein 8 OS=Homo s	0.999986	1.04251e-05	87.411	2	S	AT(1)PPPS(1)PLLSELLK	30353	13023	0.429051	5	5
H0Y2L9;Q9H0E9-3;Q9H0E9-4;Q9H0E9-2	124;124;264;264	H0Y2L9	Bromodomain-containing protein 8	BRD8	>tr|H0Y2L9|H0Y2L9_HUMAN Bromodomain-containing 8 OS=Homo sapiens GN=BRD8 PE=4 SV=1;>sp|Q9H0E9-3|BRD8_HUMAN Isoform 3 of Bromodomain-containing protein 8 OS=Homo sapiens GN=BRD8;>sp|Q9H0E9-4|BRD8_HUMAN Isoform 4 of Bromodomain-containing protein 8 OS=Homo s	1	1.04251e-05	87.411	2	T	AT(1)PPPS(1)PLLSELLK	30353	13023	0.429051	5	5
Q14814-4;Q14814;Q5T9U4;Q14814-6;Q14814-3;Q14814-5;Q14814-2	437;444;436;391;398;436;443	Q14814-4	Myocyte-specific enhancer factor 2D	MEF2D	>sp|Q14814-4|MEF2D_HUMAN Isoform MEF2DA0 of Myocyte-specific enhancer factor 2D OS=Homo sapiens GN=MEF2D;>sp|Q14814|MEF2D_HUMAN Myocyte-specific enhancer factor 2D OS=Homo sapiens GN=MEF2D PE=1 SV=1;>tr|Q5T9U4|Q5T9U4_HUMAN Myocyte enhancer factor 2D (Fragm	0.999785	0.000298649	120.76	1	S	SEPVS(1)PSR	34662	14888	0.429519	5	5
F5H4V4;P46013;P46013-2	1475;1476;1116	F5H4V4;P46013-2	Antigen KI-67	MKI67	>tr|F5H4V4|F5H4V4_HUMAN Antigen identified by monoclonal antibody Ki-67 OS=Homo sapiens GN=MKI67 PE=4 SV=1;>sp|P46013|KI67_HUMAN Antigen KI-67 OS=Homo sapiens GN=MKI67 PE=1 SV=2;>sp|P46013-2|KI67_HUMAN Isoform Short of Antigen KI-67 OS=Homo sapiens GN=MKI6	0.991553	0.000109627	48.288	1	T	ELFQT(0.992)PVCT(0.007)DKPT(0.001)THEK	5895.1	2540	0.430866	1	1
G5E9M5;Q12906-4;Q12906-6;Q12906;C9JFV5;Q12906-5;Q12906-2;Q12906-3;B4DFG4	382;382;382;382;382;382;382;382;186	G5E9M5	Interleukin enhancer-binding factor 3	ILF3	>tr|G5E9M5|G5E9M5_HUMAN Interleukin enhancer binding factor 3, 90kDa, isoform CRA_b OS=Homo sapiens GN=ILF3 PE=4 SV=1;>sp|Q12906-4|ILF3_HUMAN Isoform 4 of Interleukin enhancer-binding factor 3 OS=Homo sapiens GN=ILF3;>sp|Q12906-6|ILF3_HUMAN Isoform 6 of In	0.848957	0.0012466	46.494	1	S	RPMEEDGEEKS(0.849)PS(0.151)K	4096.2	1773.2	0.432889	1	1
E7EVV0;Q9UQ84-4;Q9UQ84	475;475;475	E7EVV0	Exonuclease 1	EXO1	>tr|E7EVV0|E7EVV0_HUMAN Uncharacterized protein OS=Homo sapiens GN=EXO1 PE=4 SV=1;>sp|Q9UQ84-4|EXO1_HUMAN Isoform 2 of Exonuclease 1 OS=Homo sapiens GN=EXO1;>sp|Q9UQ84|EXO1_HUMAN Exonuclease 1 OS=Homo sapiens GN=EXO1 PE=1 SV=2	0.838176	0.0144646	49.189	1	T	S(0.012)VS(0.149)T(0.838)PPRTR	2190.9	950.15	0.43368	1	1
Q3B726	60	Q3B726	DNA-directed RNA polymerase I subunit RPA43	TWISTNB	>sp|Q3B726|RPA43_HUMAN DNA-directed RNA polymerase I subunit RPA43 OS=Homo sapiens GN=TWISTNB PE=1 SV=1	1	0.012242	59.35	1	S	HIALS(1)PR	528	229.25	0.434186	1	1
Q56NI9;E5RFE4;E5RFP7;E5RIE3	75;75;75;75	Q56NI9	N-acetyltransferase ESCO2	ESCO2	>sp|Q56NI9|ESCO2_HUMAN N-acetyltransferase ESCO2 OS=Homo sapiens GN=ESCO2 PE=1 SV=1;>tr|E5RFE4|E5RFE4_HUMAN Establishment of cohesion 1 homolog 2 (S. cerevisiae) OS=Homo sapiens GN=ESCO2 PE=4 SV=1;>tr|E5RFP7|E5RFP7_HUMAN Establishment of cohesion 1 homolog	0.999438	3.13162e-07	64.522	1	S	TTEINRLPS(0.001)ANQGS(0.999)PFK	7004	3047.6	0.435123	1	1
Q9BZ67-2;B4E2P1;Q9BZ67	390;412;446	Q9BZ67-2	FERM domain-containing protein 8	FRMD8	>sp|Q9BZ67-2|FRMD8_HUMAN Isoform 2 of FERM domain-containing protein 8 OS=Homo sapiens GN=FRMD8;>tr|B4E2P1|B4E2P1_HUMAN Uncharacterized protein OS=Homo sapiens GN=FRMD8 PE=2 SV=1;>sp|Q9BZ67|FRMD8_HUMAN FERM domain-containing protein 8 OS=Homo sapiens GN=FR	0.997846	7.34563e-12	77.445	1	S	QLS(0.998)LGQGS(0.002)YTVVQPGDSLEQG	3716.6	1618.8	0.435559	1	1
Q9BUH6	152	Q9BUH6	Uncharacterized protein C9orf142	C9orf142	>sp|Q9BUH6|CI142_HUMAN Uncharacterized protein C9orf142 OS=Homo sapiens GN=C9orf142 PE=1 SV=2	1	9.646e-07	59.789	1	S	S(1)PRPAGPQLFLPDPDPQR	10719	4697	0.438194	3	3
Q9H6H4	224	Q9H6H4	Receptor expression-enhancing protein 4	REEP4	>sp|Q9H6H4|REEP4_HUMAN Receptor expression-enhancing protein 4 OS=Homo sapiens GN=REEP4 PE=1 SV=1	0.824099	0.0248233	41.399	1	S	S(0.176)QS(0.824)LRVVK	2957.7	1297.6	0.438719	1	1
E7ERL6;Q6P0Q8-2;Q6P0Q8	148;148;148	E7ERL6	Microtubule-associated serine/threonine-protein kinase 2	MAST2	>tr|E7ERL6|E7ERL6_HUMAN Microtubule-associated serine/threonine kinase 2 OS=Homo sapiens GN=MAST2 PE=4 SV=1;>sp|Q6P0Q8-2|MAST2_HUMAN Isoform 2 of Microtubule-associated serine/threonine-protein kinase 2 OS=Homo sapiens GN=MAST2;>sp|Q6P0Q8|MAST2_HUMAN Micro	0.995013	9.7883e-06	68.639	1	S	NQS(0.003)LGQS(0.995)APS(0.002)LTAGLK	2298.2	1010.1	0.439518	1	1
Q8TDY2-2;Q8TDY2	222;222	Q8TDY2-2	RB1-inducible coiled-coil protein 1	RB1CC1	>sp|Q8TDY2-2|RBCC1_HUMAN Isoform 2 of RB1-inducible coiled-coil protein 1 OS=Homo sapiens GN=RB1CC1;>sp|Q8TDY2|RBCC1_HUMAN RB1-inducible coiled-coil protein 1 OS=Homo sapiens GN=RB1CC1 PE=1 SV=3	0.999999	1.29599e-06	99.927	1	S	LDS(1)LPEHEDSEK	10575	4658.3	0.440501	1	1
Q7LDG7;A6NDC7;Q7LDG7-2	576;576;638	Q7LDG7	RAS guanyl-releasing protein 2	RASGRP2	>sp|Q7LDG7|GRP2_HUMAN RAS guanyl-releasing protein 2 OS=Homo sapiens GN=RASGRP2 PE=1 SV=1;>tr|A6NDC7|A6NDC7_HUMAN RAS guanyl releasing protein 2 (calcium and DAG-regulated) OS=Homo sapiens GN=RASGRP2 PE=2 SV=1;>sp|Q7LDG7-2|GRP2_HUMAN Isoform 2 of RAS guany	0.99915	4.52549e-06	110.31	1	S	AFS(0.999)FS(0.001)LPRPGR	23396	10310	0.440674	4	4
Q4AC94	2132	Q4AC94	C2 domain-containing protein 3	C2CD3	>sp|Q4AC94|C2CD3_HUMAN C2 domain-containing protein 3 OS=Homo sapiens GN=C2CD3 PE=1 SV=4	0.941539	0.00363847	73.655	1	S	SSFLS(0.058)S(0.942)PER	2604.5	1149.6	0.44139	1	1
P26651	186	P26651	Tristetraprolin	ZFP36	>sp|P26651|TTP_HUMAN Tristetraprolin OS=Homo sapiens GN=ZFP36 PE=1 SV=1	0.926207	0.000227675	72.433	1	S	QS(0.071)IS(0.926)FS(0.003)GLPSGR	5839.8	2583	0.44231	1	1
Q05655	664	Q05655	Protein kinase C delta type;Protein kinase C delta type regulatory subunit;Protein kinase C delta type catalytic subunit	PRKCD	>sp|Q05655|KPCD_HUMAN Protein kinase C delta type OS=Homo sapiens GN=PRKCD PE=1 SV=2	0.999998	9.46435e-30	117.62	1	S	NLIDSMDQSAFAGFS(1)FVNPK	123670	54808	0.443179	9	9
P06400;F5H6G1	807;786	P06400	Retinoblastoma-associated protein	RB1	>sp|P06400|RB_HUMAN Retinoblastoma-associated protein OS=Homo sapiens GN=RB1 PE=1 SV=2;>tr|F5H6G1|F5H6G1_HUMAN Retinoblastoma 1 OS=Homo sapiens GN=RB1 PE=4 SV=1	0.999884	1.28874e-09	89.055	1;2	S	FPS(0.538)S(0.462)PLRIPGGNIYIS(1)PLK	53586	23868	0.445415	4	4
Q03188;H0Y8J2;Q6PIR0	177;84;177	Q03188	Centromere protein C	CENPC;CENPC1	>sp|Q03188|CENPC_HUMAN Centromere protein C 1 OS=Homo sapiens GN=CENPC1 PE=1 SV=2;>tr|H0Y8J2|H0Y8J2_HUMAN Centromere protein C 1 (Fragment) OS=Homo sapiens GN=CENPC1 PE=4 SV=1;>tr|Q6PIR0|Q6PIR0_HUMAN CENPC1 protein OS=Homo sapiens GN=CENPC1 PE=2 SV=1	0.801916	1.33387e-05	78.552	1;2	S	TSVSQNVIPS(0.198)S(0.802)AQK	10128	4517.6	0.446051	3	3
Q01826;Q01826-2;C9J3I0;H0YN86;C9JLL5;C9J7F3;C9JGL9;C9IZC5;C9JP21	47;47;47;47;47;47;47;47;47	Q01826	DNA-binding protein SATB1	SATB1	>sp|Q01826|SATB1_HUMAN DNA-binding protein SATB1 OS=Homo sapiens GN=SATB1 PE=1 SV=1;>sp|Q01826-2|SATB1_HUMAN Isoform 2 of DNA-binding protein SATB1 OS=Homo sapiens GN=SATB1;>tr|C9J3I0|C9J3I0_HUMAN SATB homeobox 1 (Fragment) OS=Homo sapiens GN=SATB1 PE=4 SV	0.994658	0.000649765	93.467	1	S	GRLGS(0.995)T(0.005)GAK	21396	9551	0.446392	1	1
E7ETY2;Q13428-6;Q13428-7;Q13428-5;E9PHK9;Q13428;Q13428-3;Q13428-4;Q13428-2;Q13428-8	156;156;156;156;156;156;156;156;156;156	E7ETY2;E9PHK9	Treacle protein	TCOF1	>tr|E7ETY2|E7ETY2_HUMAN Treacher Collins-Franceschetti syndrome 1 OS=Homo sapiens GN=TCOF1 PE=4 SV=1;>sp|Q13428-6|TCOF_HUMAN Isoform 6 of Treacle protein OS=Homo sapiens GN=TCOF1;>sp|Q13428-7|TCOF_HUMAN Isoform 7 of Treacle protein OS=Homo sapiens GN=TCOF1	0.950959	4.32347e-05	74.141	1	S	TVANLLS(0.049)GKS(0.951)PR	14507	6477	0.446474	2	2
B4DI49;O15534	799;815	B4DI49	Period circadian protein homolog 1	PER1	>tr|B4DI49|B4DI49_HUMAN Uncharacterized protein OS=Homo sapiens GN=PER1 PE=2 SV=1;>sp|O15534|PER1_HUMAN Period circadian protein homolog 1 OS=Homo sapiens GN=PER1 PE=1 SV=2	0.977883	1.09289e-05	58.107	1	S	LRGLDSSS(0.001)T(0.021)APS(0.978)ALGER	4092.9	1842	0.450048	1	1
Q5FBB7-6;Q5FBB7	256;256	Q5FBB7-6	Shugoshin-like 1	SGOL1	>sp|Q5FBB7-6|SGOL1_HUMAN Isoform 6 of Shugoshin-like 1 OS=Homo sapiens GN=SGOL1;>sp|Q5FBB7|SGOL1_HUMAN Shugoshin-like 1 OS=Homo sapiens GN=SGOL1 PE=1 SV=1	1	0.0154253	66.267	1	S	DQVNLS(1)PK	4056.6	1826.1	0.450155	1	1
G5E9X3;Q9Y2H6-2;Q9Y2H6	213;157;213	G5E9X3	Fibronectin type-III domain-containing protein 3A	FNDC3A	>tr|G5E9X3|G5E9X3_HUMAN Fibronectin type III domain containing 3A, isoform CRA_f OS=Homo sapiens GN=FNDC3A PE=4 SV=1;>sp|Q9Y2H6-2|FND3A_HUMAN Isoform 2 of Fibronectin type-III domain-containing protein 3A OS=Homo sapiens GN=FNDC3A;>sp|Q9Y2H6|FND3A_HUMAN Fi	1	4.09407e-07	99.711	1	S	CPS(1)PINEHNGLIK	10186	4591.5	0.450766	1	1
P07948-2;P07948;E5RJ37	13;13;13	P07948-2	Tyrosine-protein kinase Lyn	LYN	>sp|P07948-2|LYN_HUMAN Isoform 2 of Tyrosine-protein kinase Lyn OS=Homo sapiens GN=LYN;>sp|P07948|LYN_HUMAN Tyrosine-protein kinase Lyn OS=Homo sapiens GN=LYN PE=1 SV=3;>tr|E5RJ37|E5RJ37_HUMAN V-yes-1 Yamaguchi sarcoma viral-related oncogene homolog (Fragm	0.999972	1.18197e-110	221.96	1	S	DSLS(1)DDGVDLK	489630	220870	0.451096	22	21
D6R938;Q13557-8;Q13557;E9PBG7;E9PF82;Q13557-12;Q13557-10;Q13557-6;Q13557-11;Q13557-9;Q13557-5;Q13557-3;Q13557-4;H0Y9C2;Q9UQM7;Q9UQM7-2	287;287;287;287;287;287;287;287;287;287;287;287;287;82;286;286	D6R938	Calcium/calmodulin-dependent protein kinase type II subunit delta;Calcium/calmodulin-dependent protein kinase type II subunit alpha	CAMK2D;CAMK2A	>tr|D6R938|D6R938_HUMAN Calcium/calmodulin-dependent protein kinase (CaM kinase) II delta, isoform CRA_e OS=Homo sapiens GN=CAMK2D PE=4 SV=1;>sp|Q13557-8|KCC2D_HUMAN Isoform Delta 6 of Calcium/calmodulin-dependent protein kinase type II subunit delta OS=Ho	1	0.0113997	77.062	1	T	QET(1)VDCLK	10194	4602.7	0.451511	1	1
B4E1H5;Q12834	82;106	B4E1H5	Cell division cycle protein 20 homolog	CDC20	>tr|B4E1H5|B4E1H5_HUMAN Cell division cycle 20 homolog (S. cerevisiae) OS=Homo sapiens GN=CDC20 PE=2 SV=1;>sp|Q12834|CDC20_HUMAN Cell division cycle protein 20 homolog OS=Homo sapiens GN=CDC20 PE=1 SV=2	0.928038	8.90326e-05	68.751	1	T	ENQPENS(0.059)QT(0.928)PT(0.013)K	2690	1216.2	0.452119	1	1
F2Z317;Q9BYW2;C9JG86;F5H340;Q9BYW2-3;Q9BYW2-2	614;614;570;614;614;614	F2Z317	Histone-lysine N-methyltransferase SETD2	SETD2	>tr|F2Z317|F2Z317_HUMAN SET domain-containing 2 OS=Homo sapiens GN=SETD2 PE=3 SV=2;>sp|Q9BYW2|SETD2_HUMAN Histone-lysine N-methyltransferase SETD2 OS=Homo sapiens GN=SETD2 PE=1 SV=3;>tr|C9JG86|C9JG86_HUMAN SET domain-containing 2 (Fragment) OS=Homo sapiens	0.995756	0.0202744	54.198	1	S	AGS(0.996)PAPS(0.004)NR	4261.9	1929	0.452615	2	2
B3KVH1;B7ZM82;O95785	180;177;996	B3KVH1	Protein Wiz	WIZ	>tr|B3KVH1|B3KVH1_HUMAN Uncharacterized protein OS=Homo sapiens GN=WIZ PE=2 SV=1;>tr|B7ZM82|B7ZM82_HUMAN Uncharacterized protein OS=Homo sapiens GN=WIZ PE=2 SV=1;>sp|O95785|WIZ_HUMAN Protein Wiz OS=Homo sapiens GN=WIZ PE=1 SV=2	0.98412	3.17011e-05	88.283	1	S	TPLALAGS(0.984)PT(0.015)PK	9140	4140.9	0.453053	1	1
A6NJ11;C9JS35;Q92890;Q92890-1	288;335;299;335	A6NJ11	Ubiquitin fusion degradation protein 1 homolog	UFD1L	>tr|A6NJ11|A6NJ11_HUMAN Ubiquitin fusion degradation 1-like (yeast) OS=Homo sapiens GN=UFD1L PE=4 SV=1;>tr|C9JS35|C9JS35_HUMAN Ubiquitin fusion degradation 1-like (yeast) OS=Homo sapiens GN=UFD1L PE=4 SV=2;>sp|Q92890|UFD1_HUMAN Ubiquitin fusion degradation	0.999706	3.55339e-05	81.632	1	S	FVAFSGEGQS(1)LRK	45013	20416	0.453558	4	4
F8W8U5;F6RGB9;Q5T802;Q13950-3;Q13950-2;Q13950	14;96;96;28;14;28	F8W8U5	Runt-related transcription factor 2	RUNX2	>tr|F8W8U5|F8W8U5_HUMAN Runt-related transcription factor 2 OS=Homo sapiens GN=RUNX2 PE=4 SV=1;>tr|F6RGB9|F6RGB9_HUMAN Runt-related transcription factor 2 OS=Homo sapiens GN=RUNX2 PE=4 SV=1;>tr|Q5T802|Q5T802_HUMAN Runt-related transcription factor 2 OS=Hom	0.99926	1.66501e-05	94.007	1	S	RFS(0.999)PPS(0.001)SSLQPGK	4729.8	2150.7	0.454713	1	1
E9PIM0;Q9NS37	189;189	E9PIM0	CREB/ATF bZIP transcription factor	CREBZF	>tr|E9PIM0|E9PIM0_HUMAN CREB/ATF bZIP transcription factor OS=Homo sapiens GN=CREBZF PE=4 SV=1;>sp|Q9NS37|ZHANG_HUMAN CREB/ATF bZIP transcription factor OS=Homo sapiens GN=CREBZF PE=1 SV=2	0.999577	2.02439e-07	57.802	1	S	S(1)PGGGGGGGSGNDNNQAATK	2869.6	1311.6	0.457067	1	1
P20700;E9PBF6	20;20	P20700	Lamin-B1	LMNB1	>sp|P20700|LMNB1_HUMAN Lamin-B1 OS=Homo sapiens GN=LMNB1 PE=1 SV=2;>tr|E9PBF6|E9PBF6_HUMAN Lamin B1 OS=Homo sapiens GN=LMNB1 PE=3 SV=1	0.918558	7.54809e-05	101.01	2	T	AGGPT(0.083)T(0.919)PLS(0.991)PT(0.007)R	14453	6627.8	0.458576	3	3
E7EX53;E7EQV9;E7ENU7;Q642I1;P61313;E7ERA2	34;34;34;34;34;34	E7EX53	Ribosomal protein L15;60S ribosomal protein L15	RPL15	>tr|E7EX53|E7EX53_HUMAN Ribosomal protein L15 (Fragment) OS=Homo sapiens GN=RPL15 PE=3 SV=1;>tr|E7EQV9|E7EQV9_HUMAN Ribosomal protein L15 (Fragment) OS=Homo sapiens GN=RPL15 PE=3 SV=1;>tr|E7ENU7|E7ENU7_HUMAN Ribosomal protein L15 (Fragment) OS=Homo sapiens	1	0.0244301	44.863	1	S	QLS(1)ALHR	351.55	161.67	0.459878	1	1
Q3L8U1-2;Q3L8U1-3;Q3L8U1	2075;2075;2075	Q3L8U1-2	Chromodomain-helicase-DNA-binding protein 9	CHD9	>sp|Q3L8U1-2|CHD9_HUMAN Isoform 2 of Chromodomain-helicase-DNA-binding protein 9 OS=Homo sapiens GN=CHD9;>sp|Q3L8U1-3|CHD9_HUMAN Isoform 3 of Chromodomain-helicase-DNA-binding protein 9 OS=Homo sapiens GN=CHD9;>sp|Q3L8U1|CHD9_HUMAN Chromodomain-helicase-DN	0.999868	0.000723348	78.69	2	S	TLIKS(1)EPVS(1)PK	9284.5	4274.9	0.460434	1	1
P17544-4;P17544-2;B2RMP1;P17544-3;P17544	237;392;413;403;424	P17544-4	Cyclic AMP-dependent transcription factor ATF-7	ATF7	>sp|P17544-4|ATF7_HUMAN Isoform 4 of Cyclic AMP-dependent transcription factor ATF-7 OS=Homo sapiens GN=ATF7;>sp|P17544-2|ATF7_HUMAN Isoform 1 of Cyclic AMP-dependent transcription factor ATF-7 OS=Homo sapiens GN=ATF7;>tr|B2RMP1|B2RMP1_HUMAN Activating tra	0.999972	0.00070175	68.044	1	S	KTQGYLES(1)PK	9468.8	4360.9	0.460555	1	1
F8W7U3;E7ESD2;Q641Q2-2;Q641Q2;Q5T1D7;Q9Y4E1-3;F5H0J6;Q9Y4E1-2;Q9Y4E1;Q9Y4E1-4;F5H871;Q5SNT6	200;288;288;288;182;233;288;280;288;288;288;200	F8W7U3;Q9Y4E1-3;Q5SNT6	WASH complex subunit FAM21A;WASH complex subunit FAM21C;WASH complex subunit FAM21B	FAM21A;FAM21C;FAM21B	>tr|F8W7U3|F8W7U3_HUMAN Family with sequence similarity 21, member A OS=Homo sapiens GN=FAM21A PE=4 SV=1;>tr|E7ESD2|E7ESD2_HUMAN Family with sequence similarity 21, member A OS=Homo sapiens GN=FAM21A PE=4 SV=2;>sp|Q641Q2-2|FA21A_HUMAN Isoform 2 of WASH com	0.836563	0.000938871	48.053	2	S	RS(0.732)RPT(0.431)S(0.837)FADELAAR	7023.1	3238.4	0.461107	1	1
Q9C0B5-2;Q9C0B5;H0YEF4	379;432;266	Q9C0B5-2	Palmitoyltransferase ZDHHC5;Palmitoyltransferase	ZDHHC5	>sp|Q9C0B5-2|ZDHC5_HUMAN Isoform 2 of Palmitoyltransferase ZDHHC5 OS=Homo sapiens GN=ZDHHC5;>sp|Q9C0B5|ZDHC5_HUMAN Palmitoyltransferase ZDHHC5 OS=Homo sapiens GN=ZDHHC5 PE=1 SV=2;>tr|H0YEF4|H0YEF4_HUMAN Zinc finger, DHHC-type-containing 5 (Fragment) OS=Hom	0.999139	6.42692e-25	123.58	1	S	S(0.999)AQGT(0.001)GFELGQLQSIR	2631.6	1213.8	0.46124	1	1
Q08170;F6T1J1;E7EMJ8;B4DJK0;B4DUA4;Q13243-3;Q13243;Q13247;Q13247-3	113;113;113;117;117;114;117;119;119	Q08170;Q13243-3;Q13247	Serine/arginine-rich splicing factor 4;Serine/arginine-rich splicing factor 5;Serine/arginine-rich splicing factor 6	SRSF4;SRSF5;SRSF6	>sp|Q08170|SRSF4_HUMAN Serine/arginine-rich splicing factor 4 OS=Homo sapiens GN=SRSF4 PE=1 SV=2;>tr|F6T1J1|F6T1J1_HUMAN Serine/arginine-rich-splicing factor 4 OS=Homo sapiens GN=SRSF4 PE=4 SV=1;>tr|E7EMJ8|E7EMJ8_HUMAN Serine/arginine-rich-splicing factor	0.994267	0.00216856	128.33	1	S	LIVENLS(0.006)S(0.994)R	17725	8186.5	0.461862	1	1
P15408;C9JCN8;P15408-3;P15408-2	230;191;191;222	P15408	Fos-related antigen 2	FOSL2	>sp|P15408|FOSL2_HUMAN Fos-related antigen 2 OS=Homo sapiens GN=FOSL2 PE=1 SV=1;>tr|C9JCN8|C9JCN8_HUMAN FOS-like antigen 2 (Fragment) OS=Homo sapiens GN=FOSL2 PE=4 SV=1;>sp|P15408-3|FOSL2_HUMAN Isoform 3 of Fos-related antigen 2 OS=Homo sapiens GN=FOSL2;>s	0.980144	1.16158e-07	82.885	1;2	S	QEPLEEDS(0.98)PS(0.015)S(0.004)S(0.001)SAGLDK	16402	7588.6	0.462663	1	1
F5H4V4;P46013;P46013-2	2134;2135;1775	F5H4V4;P46013-2	Antigen KI-67	MKI67	>tr|F5H4V4|F5H4V4_HUMAN Antigen identified by monoclonal antibody Ki-67 OS=Homo sapiens GN=MKI67 PE=4 SV=1;>sp|P46013|KI67_HUMAN Antigen KI-67 OS=Homo sapiens GN=MKI67 PE=1 SV=2;>sp|P46013-2|KI67_HUMAN Isoform Short of Antigen KI-67 OS=Homo sapiens GN=MKI6	1	0.000116197	69.92	1	S	RDIVEELS(1)ALK	1541.8	714.01	0.463102	1	1
B4DR52;Q99880;Q99879;Q99877;Q93079;Q8N257;Q5QNW6;Q16778;P62807;P58876;P57053;P33778;P23527;P06899;O60814;B4DLA9;Q96A08	113;113;113;113;113;113;113;113;113;113;113;113;113;113;113;113;114	B4DR52	Histone H2B;Histone H2B type 1-L;Histone H2B type 1-M;Histone H2B type 1-N;Histone H2B type 1-H;Histone H2B type 3-B;Histone H2B type 2-F;Histone H2B type 2-E;Histone H2B type 1-C/E/F/G/I;Histone H2B type 1-D;Histone H2B type F-S;Histone H2B type 1-B;Histone H2B type 1-O;Histone H2B type 1-J;Histone H2B type 1-K;Histone H2B type 1-A	HIST1H2BL;HIST1H2BM;HIST1H2BN;HIST1H2BH;HIST3H2BB;HIST2H2BF;HIST2H2BE;HIST1H2BC;HIST1H2BD;H2BFS;HIST1H2BB;HIST1H2BO;HIST1H2BJ;HIST1H2BK;HIST1H2BA	>tr|B4DR52|B4DR52_HUMAN Histone H2B OS=Homo sapiens GN=HIST2H2BF PE=2 SV=1;>sp|Q99880|H2B1L_HUMAN Histone H2B type 1-L OS=Homo sapiens GN=HIST1H2BL PE=1 SV=3;>sp|Q99879|H2B1M_HUMAN Histone H2B type 1-M OS=Homo sapiens GN=HIST1H2BM PE=1 SV=3;>sp|Q99877|H2B1	0.998619	0.00170391	72.243	1	S	HAVS(0.999)EGT(0.001)K	5971.1	2766	0.463231	2	2
Q9Y597-3;Q9Y597-2;Q9Y597	65;709;711	Q9Y597-3	BTB/POZ domain-containing protein KCTD3	KCTD3	>sp|Q9Y597-3|KCTD3_HUMAN Isoform 3 of BTB/POZ domain-containing protein KCTD3 OS=Homo sapiens GN=KCTD3;>sp|Q9Y597-2|KCTD3_HUMAN Isoform 2 of BTB/POZ domain-containing protein KCTD3 OS=Homo sapiens GN=KCTD3;>sp|Q9Y597|KCTD3_HUMAN BTB/POZ domain-containing p	1	0.0181605	51.066	1	S	S(1)PGVEIK	805.72	373.27	0.463275	1	1
E9PCT1;Q8IYB3;A9Z1X7;Q8IYB3-2	687;675;684;673	E9PCT1;Q8IYB3	Serine/arginine repetitive matrix protein 1	SRRM1	>tr|E9PCT1|E9PCT1_HUMAN Serine/arginine repetitive matrix 1 OS=Homo sapiens GN=SRRM1 PE=4 SV=2;>sp|Q8IYB3|SRRM1_HUMAN Serine/arginine repetitive matrix protein 1 OS=Homo sapiens GN=SRRM1 PE=1 SV=2;>tr|A9Z1X7|A9Z1X7_HUMAN Serine/arginine repetitive matrix 1	1	0.000361347	107.34	1	S	EARS(1)PQPNK	14208	6584.9	0.463464	3	3
Q15154-2;Q15154;E7EV56;E7ETA6;C9JGS5	1229;1229;1230;1229;1139	Q15154-2	Pericentriolar material 1 protein	PCM1	>sp|Q15154-2|PCM1_HUMAN Isoform 2 of Pericentriolar material 1 protein OS=Homo sapiens GN=PCM1;>sp|Q15154|PCM1_HUMAN Pericentriolar material 1 protein OS=Homo sapiens GN=PCM1 PE=1 SV=4;>tr|E7EV56|E7EV56_HUMAN Pericentriolar material 1 OS=Homo sapiens GN=PC	0.9734	0.00532822	71.176	1	S	T(0.002)GFS(0.973)VS(0.025)VEK	13231	6137.2	0.46385	1	1
Q7LDG7;A6NDC7;Q7LDG7-2	578;578;640	Q7LDG7	RAS guanyl-releasing protein 2	RASGRP2	>sp|Q7LDG7|GRP2_HUMAN RAS guanyl-releasing protein 2 OS=Homo sapiens GN=RASGRP2 PE=1 SV=1;>tr|A6NDC7|A6NDC7_HUMAN RAS guanyl releasing protein 2 (calcium and DAG-regulated) OS=Homo sapiens GN=RASGRP2 PE=2 SV=1;>sp|Q7LDG7-2|GRP2_HUMAN Isoform 2 of RAS guany	0.991902	0.000948111	59.153	1	S	AFS(0.008)FS(0.992)LPRPGR	6157.3	2858.5	0.464246	2	2
Q96RR5;Q9ULW0	690;654	Q96RR5	Targeting protein for Xklp2	HCA90;TPX2	>tr|Q96RR5|Q96RR5_HUMAN Hepatocellular carcinoma-associated antigen 90 OS=Homo sapiens GN=HCA90 PE=2 SV=1;>sp|Q9ULW0|TPX2_HUMAN Targeting protein for Xklp2 OS=Homo sapiens GN=TPX2 PE=1 SV=2	0.996008	2.33749e-56	148.29	1	S	SVAEGLS(0.004)GS(0.996)LVQEPFQLATEK	11317	5271.3	0.465786	2	2
B7ZKW8;Q6JBY9	75;105	B7ZKW8;Q6JBY9	CapZ-interacting protein	RCSD1	>tr|B7ZKW8|B7ZKW8_HUMAN Uncharacterized protein OS=Homo sapiens GN=RCSD1 PE=2 SV=1;>sp|Q6JBY9|CPZIP_HUMAN CapZ-interacting protein OS=Homo sapiens GN=RCSD1 PE=1 SV=1	1	2.39006e-26	114.63	1	S	LQANLTFDPAALLPGAS(1)PK	133970	62421	0.465933	6	6
P49006	104	P49006	MARCKS-related protein	MARCKSL1	>sp|P49006|MRP_HUMAN MARCKS-related protein OS=Homo sapiens GN=MARCKSL1 PE=1 SV=2	0.99856	0.0269501	92.838	1	S	LS(0.001)GLS(0.999)FK	93729	43696	0.466195	4	4
Q09666	5857	Q09666	Neuroblast differentiation-associated protein AHNAK	AHNAK	>sp|Q09666|AHNK_HUMAN Neuroblast differentiation-associated protein AHNAK OS=Homo sapiens GN=AHNAK PE=1 SV=2	0.999995	2.37279e-05	110.35	1;2	S	LQGS(0.002)GVS(0.998)LAS(1)K	47471	22157	0.466748	4	4
G3XAC6;E9PCZ6;Q14498-2;Q14498;Q5QP22;Q5QP23	117;108;117;117;117;117	G3XAC6	RNA-binding protein 39	RBM39	>tr|G3XAC6|G3XAC6_HUMAN RNA-binding motif protein 39 OS=Homo sapiens GN=RBM39 PE=4 SV=1;>tr|E9PCZ6|E9PCZ6_HUMAN Uncharacterized protein OS=Homo sapiens GN=RBM39 PE=4 SV=1;>sp|Q14498-2|RBM39_HUMAN Isoform 2 of RNA-binding protein 39 OS=Homo sapiens GN=RBM39	1	0.0111604	68.657	1	S	IGLPHS(1)IK	7117.4	3322.7	0.466842	1	1
P49736;F5H1E9;C9JZ21;F8WDM3;C9J013	40;40;31;40;31	P49736	DNA replication licensing factor MCM2	MCM2	>sp|P49736|MCM2_HUMAN DNA replication licensing factor MCM2 OS=Homo sapiens GN=MCM2 PE=1 SV=4;>tr|F5H1E9|F5H1E9_HUMAN Minichromosome maintenance complex component 2 OS=Homo sapiens GN=MCM2 PE=3 SV=1;>tr|C9JZ21|C9JZ21_HUMAN Minichromosome maintenance comple	0.977681	8.49162e-05	90.476	1;2	S	TDALT(0.029)S(0.978)S(0.994)PGR	22590	10549	0.466977	5	5
P17535	90	P17535	Transcription factor jun-D	JUND	>sp|P17535|JUND_HUMAN Transcription factor jun-D OS=Homo sapiens GN=JUND PE=1 SV=3	0.999996	1.13644e-15	73.676	1	S	ADGAPSAAPPDGLLAS(1)PDLGLLK	21511	10083	0.468737	2	2
Q92835-2;Q92835;Q92835-3;H0Y5Q9	970;971;758;592	Q92835-2	Phosphatidylinositol 3,4,5-trisphosphate 5-phosphatase 1	INPP5D	>sp|Q92835-2|SHIP1_HUMAN Isoform 2 of Phosphatidylinositol-3,4,5-trisphosphate 5-phosphatase 1 OS=Homo sapiens GN=INPP5D;>sp|Q92835|SHIP1_HUMAN Phosphatidylinositol-3,4,5-trisphosphate 5-phosphatase 1 OS=Homo sapiens GN=INPP5D PE=1 SV=2;>sp|Q92835-3|SHIP1_	0.997641	3.38109e-06	54.857	1	S	GESPPT(0.002)PPGQPPIS(0.998)PKK	4968.3	2332.4	0.469456	1	1
P08670;B0YJC4	419;419	P08670	Vimentin	VIM	>sp|P08670|VIME_HUMAN Vimentin OS=Homo sapiens GN=VIM PE=1 SV=4;>tr|B0YJC4|B0YJC4_HUMAN Vimentin OS=Homo sapiens GN=VIM PE=3 SV=1	0.904286	4.31586e-71	192.24	1	S	ISLPLPNFS(0.904)S(0.096)LNLR	53493	25190	0.470903	2	2
H0Y8T6;H0Y8H7;Q9Y4G8	128;54;1022	H0Y8T6	Rap guanine nucleotide exchange factor 2	RAPGEF2	>tr|H0Y8T6|H0Y8T6_HUMAN Rap guanine nucleotide exchange factor (GEF) 2 (Fragment) OS=Homo sapiens GN=RAPGEF2 PE=4 SV=1;>tr|H0Y8H7|H0Y8H7_HUMAN Rap guanine nucleotide exchange factor (GEF) 2 (Fragment) OS=Homo sapiens GN=RAPGEF2 PE=4 SV=1;>sp|Q9Y4G8|RPGF2_H	0.970142	0.00156791	126.03	1	S	SET(0.03)S(0.97)PVAPR	7917	3729.4	0.471062	1	1
Q09666	5735	Q09666	Neuroblast differentiation-associated protein AHNAK	AHNAK	>sp|Q09666|AHNK_HUMAN Neuroblast differentiation-associated protein AHNAK OS=Homo sapiens GN=AHNAK PE=1 SV=2	0.976995	3.15967e-06	88.565	2	S	GGVT(0.013)GS(0.977)PEAS(0.977)IS(0.024)GS(0.009)K	18181	8581.7	0.472015	3	3
E9PFZ0;E7ERL4;P38398-4;P38398;E9PFC7;P38398-2;E7EP70;E7EP71;F8W8H7;E7EMP0	1117;1123;1147;1164;1164;1164;868;634;1164;1164	E9PFZ0	Breast cancer type 1 susceptibility protein	BRCA1	>tr|E9PFZ0|E9PFZ0_HUMAN Breast cancer 1, early onset OS=Homo sapiens GN=BRCA1 PE=4 SV=1;>tr|E7ERL4|E7ERL4_HUMAN Uncharacterized protein OS=Homo sapiens GN=BRCA1 PE=4 SV=1;>sp|P38398-4|BRCA1_HUMAN Isoform 4 of Breast cancer type 1 susceptibility protein OS=	0.96964	7.50839e-05	98.676	1	S	EDT(0.03)S(0.97)FAENDIK	15854	7487.1	0.472253	2	2
Q6P0N0	653	Q6P0N0	Mis18-binding protein 1	MIS18BP1	>sp|Q6P0N0|M18BP_HUMAN Mis18-binding protein 1 OS=Homo sapiens GN=MIS18BP1 PE=1 SV=1	0.999823	0.0162882	48.284	1	T	AYILVT(1)PLK	1310.6	619.22	0.472471	1	1
Q32MZ4-2;Q32MZ4;Q32MZ4-3	690;714;658	Q32MZ4-2	Leucine-rich repeat flightless-interacting protein 1	LRRFIP1	>sp|Q32MZ4-2|LRRF1_HUMAN Isoform 2 of Leucine-rich repeat flightless-interacting protein 1 OS=Homo sapiens GN=LRRFIP1;>sp|Q32MZ4|LRRF1_HUMAN Leucine-rich repeat flightless-interacting protein 1 OS=Homo sapiens GN=LRRFIP1 PE=1 SV=2;>sp|Q32MZ4-3|LRRF1_HUMAN	0.972078	8.10351e-05	87.519	1	S	IDGAT(0.001)QS(0.027)S(0.972)PAEPK	14944	7070.7	0.473146	4	4
F5GXE9;Q9Y3X0	372;390	F5GXE9	Coiled-coil domain-containing protein 9	CCDC9	>tr|F5GXE9|F5GXE9_HUMAN Coiled-coil domain-containing 9 OS=Homo sapiens GN=CCDC9 PE=4 SV=1;>sp|Q9Y3X0|CCDC9_HUMAN Coiled-coil domain-containing protein 9 OS=Homo sapiens GN=CCDC9 PE=1 SV=1	0.832583	6.68007e-12	78.736	2	S	EGAASPAPET(0.014)PQPT(0.355)S(0.628)PET(0.17)S(0.833)PK	9728.1	4619.8	0.474892	2	2
E9PG04;Q08999	371;661	E9PG04	Retinoblastoma-like protein 2	RBL2	>tr|E9PG04|E9PG04_HUMAN Retinoblastoma-like 2 (p130) OS=Homo sapiens GN=RBL2 PE=4 SV=1;>sp|Q08999|RBL2_HUMAN Retinoblastoma-like protein 2 OS=Homo sapiens GN=RBL2 PE=1 SV=3	0.820947	2.46208e-05	110.17	1	T	S(0.023)IT(0.821)S(0.133)PT(0.023)T(0.001)LYDR	15792	7518.9	0.476121	1	1
Q9NRF9	122	Q9NRF9	DNA polymerase epsilon subunit 3	POLE3	>sp|Q9NRF9|DPOE3_HUMAN DNA polymerase epsilon subunit 3 OS=Homo sapiens GN=POLE3 PE=1 SV=1	1	7.81541e-06	104.2	1	S	S(1)RDEDNDEDEER	1826	869.68	0.476276	2	2
Q9HCM1	1740	Q9HCM1	Uncharacterized protein KIAA1551	KIAA1551	>sp|Q9HCM1|CL035_HUMAN Uncharacterized protein C12orf35 OS=Homo sapiens GN=C12orf35 PE=1 SV=3	0.990159	0.00107963	103.21	1;2	S	S(0.99)LGS(0.556)S(0.454)PVK	48640	23177	0.476501	4	4
C9JWL1	168	C9JWL1		NCL	>tr|C9JWL1|C9JWL1_HUMAN Nucleolin (Fragment) OS=Homo sapiens GN=NCL PE=4 SV=1	1	0.00831267	54.259	1	S	AAAAAPAS(1)ED	866.9	413.32	0.476779	1	1
E9PEI0;Q69YH5	741;756	E9PEI0	Cell division cycle-associated protein 2	CDCA2	>tr|E9PEI0|E9PEI0_HUMAN Cell division cycle-associated 2 OS=Homo sapiens GN=CDCA2 PE=4 SV=1;>sp|Q69YH5|CDCA2_HUMAN Cell division cycle-associated protein 2 OS=Homo sapiens GN=CDCA2 PE=1 SV=2	1	0.0193983	64.82	1	S	IS(1)PDLNIK	5378.4	2567.4	0.477354	1	1
H0YG60;Q8N655	107;273	H0YG60	Uncharacterized protein C10orf12	C10orf12	>tr|H0YG60|H0YG60_HUMAN Chromosome 10 open reading frame 12 OS=Homo sapiens GN=C10orf12 PE=4 SV=1;>sp|Q8N655|CJ012_HUMAN Uncharacterized protein C10orf12 OS=Homo sapiens GN=C10orf12 PE=1 SV=1	1	6.2859e-10	98.062	1	S	EITSHEEGGGDVS(1)PRK	3468.7	1658.5	0.478133	1	1
O94885;F5GYF4	248;9	O94885	SAM and SH3 domain-containing protein 1	SASH1	>sp|O94885|SASH1_HUMAN SAM and SH3 domain-containing protein 1 OS=Homo sapiens GN=SASH1 PE=1 SV=3;>tr|F5GYF4|F5GYF4_HUMAN SAM and SH3 domain-containing 1 OS=Homo sapiens GN=SASH1 PE=4 SV=1	0.979878	4.17564e-23	161.19	1	S	EQS(0.98)DDET(0.02)EESVK	16406	7868	0.479581	1	1
Q8WYQ5-3;Q8WYQ5	373;373	Q8WYQ5-3	Microprocessor complex subunit DGCR8	DGCR8	>sp|Q8WYQ5-3|DGCR8_HUMAN Isoform 3 of Microprocessor complex subunit DGCR8 OS=Homo sapiens GN=DGCR8;>sp|Q8WYQ5|DGCR8_HUMAN Microprocessor complex subunit DGCR8 OS=Homo sapiens GN=DGCR8 PE=1 SV=1	0.838799	1.39392e-09	64.16	2	S	DNEEREQS(0.003)S(0.003)DLT(0.156)PS(0.839)GDVS(0.999)PVK	8714.2	4198.2	0.481765	1	1
Q96RT1-7;Q96RT1-6;Q96RT1-4;Q96RT1-5;Q96RT1-3;E7EQW9;Q96RT1-2;Q96RT1;E9PCR8	857;857;857;857;857;853;857;857;857	Q96RT1-7	Protein LAP2	ERBB2IP	>sp|Q96RT1-7|LAP2_HUMAN Isoform 7 of Protein LAP2 OS=Homo sapiens GN=ERBB2IP;>sp|Q96RT1-6|LAP2_HUMAN Isoform 6 of Protein LAP2 OS=Homo sapiens GN=ERBB2IP;>sp|Q96RT1-4|LAP2_HUMAN Isoform 4 of Protein LAP2 OS=Homo sapiens GN=ERBB2IP;>sp|Q96RT1-5|LAP2_HUMAN I	0.999672	0.00512131	67.385	1	S	STEDLS(1)PQK	6036.9	2911.2	0.482234	2	2
P32249	328	P32249	G-protein coupled receptor 183	GPR183	>sp|P32249|GP183_HUMAN G-protein coupled receptor 183 OS=Homo sapiens GN=GPR183 PE=1 SV=3	0.911215	0.00151651	46.249	2	S	RQVS(0.911)VS(0.231)IS(0.19)S(0.668)AVK	9073.1	4375.4	0.482239	1	1
F5H3J2;P49321;B4DS57;P49321-3;H0YF33;Q5T624;P49321-2;E9PRH9;E9PI86;E9PPQ8	433;497;397;499;22;131;158;94;158;142	F5H3J2;Q5T624	Nuclear autoantigenic sperm protein	NASP	>tr|F5H3J2|F5H3J2_HUMAN Nuclear autoantigenic sperm protein (histone-binding) OS=Homo sapiens GN=NASP PE=4 SV=1;>sp|P49321|NASP_HUMAN Nuclear autoantigenic sperm protein OS=Homo sapiens GN=NASP PE=1 SV=2;>tr|B4DS57|B4DS57_HUMAN Nuclear autoantigenic sperm	0.999986	1.62638e-05	103.67	1	S	TEEMPNDS(1)VLENK	52558	25353	0.482381	8	8
C9JB33;C9J6L0;C9J1F6;C9JI89;C9JAS0;C9J8K3;C9JTL3;C9JI26;C9JD87;C9JAP8	530;530;530;540;540;540;541;541;541;541	C9JB33			>tr|C9JB33|C9JB33_HUMAN Uncharacterized protein OS=Homo sapiens GN=PRRC2A PE=4 SV=1;>tr|C9J6L0|C9J6L0_HUMAN Uncharacterized protein OS=Homo sapiens GN=PRRC2A PE=4 SV=1;>tr|C9J1F6|C9J1F6_HUMAN Uncharacterized protein OS=Homo sapiens GN=PRRC2A PE=4 SV=1;>tr|	0.887088	2.83985e-05	55.302	1	T	ELPAPPAPPPAS(0.113)APT(0.887)PEK	4645.6	2242.8	0.482779	1	1
P49454	3119	P49454	Centromere protein F	CENPF	>sp|P49454|CENPF_HUMAN Centromere protein F OS=Homo sapiens GN=CENPF PE=1 SV=2	0.996131	9.57697e-05	114.72	1	S	LALS(0.996)PLS(0.004)LGK	20396	9847.9	0.482835	2	2
Q86YV0;Q86YV0-2	72;72	Q86YV0	RAS protein activator like-3	RASAL3	>sp|Q86YV0|RASL3_HUMAN RAS protein activator like-3 OS=Homo sapiens GN=RASAL3 PE=1 SV=2;>sp|Q86YV0-2|RASL3_HUMAN Isoform 2 of RAS protein activator like-3 OS=Homo sapiens GN=RASAL3	1	0.00397171	61.593	1	S	RVLS(1)APPK	7485.5	3616.2	0.483094	2	2
Q6ZS11	104	Q6ZS11	Ras and Rab interactor-like protein	RINL	>sp|Q6ZS11|RINL_HUMAN Ras and Rab interactor-like protein OS=Homo sapiens GN=RINL PE=2 SV=1	0.999957	2.2609e-53	124.82	1	S	GPLS(1)PEVDHPGPALASLLEEEEEDLEGK	9924.1	4800.5	0.483721	1	1
B3KXA1;Q6ZN18-2;Q6ZN18	140;206;206	B3KXA1	Zinc finger protein AEBP2	AEBP2	>tr|B3KXA1|B3KXA1_HUMAN Uncharacterized protein OS=Homo sapiens GN=AEBP2 PE=2 SV=1;>sp|Q6ZN18-2|AEBP2_HUMAN Isoform 2 of Zinc finger protein AEBP2 OS=Homo sapiens GN=AEBP2;>sp|Q6ZN18|AEBP2_HUMAN Zinc finger protein AEBP2 OS=Homo sapiens GN=AEBP2 PE=1 SV=2	0.99871	0.000403513	56.039	1	S	RGS(0.999)LEMS(0.001)SDGEPLSR	3014.5	1459.5	0.48416	1	1
Q9NQW6-2;Q9NQW6	485;485	Q9NQW6-2	Actin-binding protein anillin	ANLN	>sp|Q9NQW6-2|ANLN_HUMAN Isoform 2 of Actin-binding protein anillin OS=Homo sapiens GN=ANLN;>sp|Q9NQW6|ANLN_HUMAN Actin-binding protein anillin OS=Homo sapiens GN=ANLN PE=1 SV=2	0.993132	0.00370443	77.279	1	S	T(0.001)QS(0.993)LPVT(0.006)EK	10313	4996.8	0.484515	1	1
Q8N140	149	Q8N140	EP300-interacting inhibitor of differentiation 3	EID3	>sp|Q8N140|EID3_HUMAN EP300-interacting inhibitor of differentiation 3 OS=Homo sapiens GN=EID3 PE=1 SV=1	0.999902	0.0010498	43.594	1	S	LSDCDDSIALS(1)FWK	3117.2	1518.6	0.487168	1	1
D6RC25;D6RGX6;Q9C0F1;Q9C0F1-2	125;125;125;125	D6RC25	Centrosomal protein of 44 kDa	CEP44	>tr|D6RC25|D6RC25_HUMAN Centrosomal protein 44kDa (Fragment) OS=Homo sapiens GN=CEP44 PE=4 SV=1;>tr|D6RGX6|D6RGX6_HUMAN Centrosomal protein 44kDa (Fragment) OS=Homo sapiens GN=CEP44 PE=4 SV=1;>sp|Q9C0F1|CEP44_HUMAN Centrosomal protein of 44 kDa OS=Homo sap	0.890705	0.049483	100.02	1	S	ELS(0.109)S(0.891)LQK	5206.8	2538.6	0.487555	1	1
F5H4V4;P46013;P46013-2	1936;1937;1577	F5H4V4;P46013-2	Antigen KI-67	MKI67	>tr|F5H4V4|F5H4V4_HUMAN Antigen identified by monoclonal antibody Ki-67 OS=Homo sapiens GN=MKI67 PE=4 SV=1;>sp|P46013|KI67_HUMAN Antigen KI-67 OS=Homo sapiens GN=MKI67 PE=1 SV=2;>sp|P46013-2|KI67_HUMAN Isoform Short of Antigen KI-67 OS=Homo sapiens GN=MKI6	1	7.03626e-08	123.72	1	S	LDLLGNLPGS(1)K	16708	8156.9	0.488203	2	2
Q13571	239	Q13571	Lysosomal-associated transmembrane protein 5	LAPTM5	>sp|Q13571|LAPM5_HUMAN Lysosomal-associated transmembrane protein 5 OS=Homo sapiens GN=LAPTM5 PE=1 SV=1	0.997087	1.28337e-07	95.264	1	Y	VVLPS(0.003)Y(0.997)EEALSLPSK	5021	2458.8	0.489703	1	1
E7EPP6;F5H7S4;O14757	296;280;280	E7EPP6	Serine/threonine-protein kinase Chk1	CHEK1	>tr|E7EPP6|E7EPP6_HUMAN Checkpoint kinase 1 OS=Homo sapiens GN=CHEK1 PE=4 SV=1;>tr|F5H7S4|F5H7S4_HUMAN Checkpoint kinase 1 OS=Homo sapiens GN=CHEK1 PE=4 SV=1;>sp|O14757|CHK1_HUMAN Serine/threonine-protein kinase Chk1 OS=Homo sapiens GN=CHEK1 PE=1 SV=2	0.99326	3.07775e-16	116.13	1	S	VT(0.005)S(0.993)GGVS(0.001)ESPSGFSK	17997	8829.4	0.490604	2	2
Q14814-4;Q14814;Q5T9U4;Q14814-6;Q14814-3;Q14814-5;Q14814-2	180;180;179;134;134;179;179	Q14814-4	Myocyte-specific enhancer factor 2D	MEF2D	>sp|Q14814-4|MEF2D_HUMAN Isoform MEF2DA0 of Myocyte-specific enhancer factor 2D OS=Homo sapiens GN=MEF2D;>sp|Q14814|MEF2D_HUMAN Myocyte-specific enhancer factor 2D OS=Homo sapiens GN=MEF2D PE=1 SV=1;>tr|Q5T9U4|Q5T9U4_HUMAN Myocyte enhancer factor 2D (Fragm	1	1.6948e-07	128.24	1	S	LLS(1)PQQPALQR	16055	7878.1	0.490694	2	2
Q16204	244	Q16204	Coiled-coil domain-containing protein 6	CCDC6	>sp|Q16204|CCDC6_HUMAN Coiled-coil domain-containing protein 6 OS=Homo sapiens GN=CCDC6 PE=1 SV=2	1	4.19712e-07	110.74	1;2	S	LDQPVS(1)APPS(1)PR	68716	33771	0.491458	11	10
Q92766;Q92766-2;Q92766-3;C9JPJ6;C9JU34	161;161;161;161;161	Q92766	Ras-responsive element-binding protein 1	RREB1	>sp|Q92766|RREB1_HUMAN Ras-responsive element-binding protein 1 OS=Homo sapiens GN=RREB1 PE=1 SV=3;>sp|Q92766-2|RREB1_HUMAN Isoform 2 of Ras-responsive element-binding protein 1 OS=Homo sapiens GN=RREB1;>sp|Q92766-3|RREB1_HUMAN Isoform 3 of Ras-responsive	0.998462	8.15213e-05	58.693	1	S	DPNSATAT(0.001)APPS(0.998)PLK	6110	3009.3	0.49252	1	1
O60293-2;O60293	766;766	O60293-2	Zinc finger C3H1 domain-containing protein	ZFC3H1	>sp|O60293-2|ZC3H1_HUMAN Isoform 2 of Zinc finger C3H1 domain-containing protein OS=Homo sapiens GN=ZFC3H1;>sp|O60293|ZC3H1_HUMAN Zinc finger C3H1 domain-containing protein OS=Homo sapiens GN=ZFC3H1 PE=1 SV=3	1	5.42127e-06	60.062	1	T	ENDPLRT(1)PEALPEEK	6005.3	2961.6	0.493164	1	1
Q9Y2W1	535	Q9Y2W1	Thyroid hormone receptor-associated protein 3	THRAP3	>sp|Q9Y2W1|TR150_HUMAN Thyroid hormone receptor-associated protein 3 OS=Homo sapiens GN=THRAP3 PE=1 SV=2	0.958221	0.00154648	74.165	1	S	S(0.021)S(0.021)S(0.958)PPPRK	7530	3719.1	0.493904	3	3
Q5JPD5;E9PER4;Q9HC77	316;316;316	Q5JPD5	Centromere protein J	DKFZp667E025;CENPJ	>tr|Q5JPD5|Q5JPD5_HUMAN Centromere protein J, isoform CRA_d OS=Homo sapiens GN=DKFZp667E025 PE=2 SV=1;>tr|E9PER4|E9PER4_HUMAN Centromere protein J OS=Homo sapiens GN=CENPJ PE=4 SV=2;>sp|Q9HC77|CENPJ_HUMAN Centromere protein J OS=Homo sapiens GN=CENPJ PE=1	0.969297	5.06564e-25	125.73	1	S	HDDS(0.969)S(0.031)EVANIEERPIK	8866.3	4379.3	0.493926	1	1
Q03164-2;Q03164;E9PQG7	2998;3036;3039	Q03164-2	Histone-lysine N-methyltransferase 2A;MLL cleavage product N320;MLL cleavage product C180	KMT2A	>sp|Q03164-2|MLL1_HUMAN Isoform 14P-18B of Histone-lysine N-methyltransferase MLL OS=Homo sapiens GN=MLL;>sp|Q03164|MLL1_HUMAN Histone-lysine N-methyltransferase MLL OS=Homo sapiens GN=MLL PE=1 SV=5;>tr|E9PQG7|E9PQG7_HUMAN Myeloid/lymphoid or mixed-lineage	0.926396	1.26031e-08	59.339	1	S	NSST(0.001)PGLQVPVS(0.926)PT(0.073)VPIQNQK	4594.4	2270.9	0.494276	1	1
E9PK52;E9PHY5;E9PPD9;O43491;E9PII3;B4DHI8;Q68DV2	386;386;386;386;386;386;386	E9PK52	Band 4.1-like protein 2	EPB41L2	>tr|E9PK52|E9PK52_HUMAN Erythrocyte membrane protein band 4.1-like 2 OS=Homo sapiens GN=EPB41L2 PE=4 SV=1;>tr|E9PHY5|E9PHY5_HUMAN Erythrocyte membrane protein band 4.1-like 2 OS=Homo sapiens GN=EPB41L2 PE=4 SV=1;>tr|E9PPD9|E9PPD9_HUMAN Erythrocyte membrane	0.999987	4.13417e-13	104.45	1	S	GLS(1)PAQADSQFLENAK	4572.7	2261.7	0.494609	1	1
E9PCT1;Q8IYB3;A9Z1X7;Q8IYB3-2	755;743;752;741	E9PCT1;Q8IYB3	Serine/arginine repetitive matrix protein 1	SRRM1	>tr|E9PCT1|E9PCT1_HUMAN Serine/arginine repetitive matrix 1 OS=Homo sapiens GN=SRRM1 PE=4 SV=2;>sp|Q8IYB3|SRRM1_HUMAN Serine/arginine repetitive matrix protein 1 OS=Homo sapiens GN=SRRM1 PE=1 SV=2;>tr|A9Z1X7|A9Z1X7_HUMAN Serine/arginine repetitive matrix 1	1	0.00172414	78.401	2;3	S	AAS(1)PS(1)PQS(1)VRR	18685	9243	0.494675	3	3
Q9HCM1	1744	Q9HCM1	Uncharacterized protein KIAA1551	KIAA1551	>sp|Q9HCM1|CL035_HUMAN Uncharacterized protein C12orf35 OS=Homo sapiens GN=C12orf35 PE=1 SV=3	0.905721	0.00107963	103.21	1;2	S	SLGS(0.094)S(0.906)PVK	35234	17446	0.495147	3	3
Q7Z319;Q9BUB5-3;Q9BUB5-2;Q9BUB5	90;185;185;226	Q7Z319	MAP kinase-interacting serine/threonine-protein kinase 1	DKFZp686E14208;MKNK1	>tr|Q7Z319|Q7Z319_HUMAN MAP kinase interacting serine/threonine kinase 1 OS=Homo sapiens GN=DKFZp686E14208 PE=2 SV=1;>sp|Q9BUB5-3|MKNK1_HUMAN Isoform 3 of MAP kinase-interacting serine/threonine-protein kinase 1 OS=Homo sapiens GN=MKNK1;>sp|Q9BUB5-2|MKNK1_	1	9.48477e-05	40.625	2	S	DLKPENILCES(1)PEKVS(1)PVK	1931.8	957.85	0.495833	1	1
Q15149;Q15149-7;Q15149-8;Q15149-9;Q15149-5;Q15149-4;Q15149-6;Q15149-3;Q15149-2	1435;1266;1276;1284;1298;1298;1302;1321;1325	Q15149	Plectin	PLEC	>sp|Q15149|PLEC_HUMAN Plectin OS=Homo sapiens GN=PLEC PE=1 SV=3;>sp|Q15149-7|PLEC_HUMAN Isoform 7 of Plectin OS=Homo sapiens GN=PLEC;>sp|Q15149-8|PLEC_HUMAN Isoform 8 of Plectin OS=Homo sapiens GN=PLEC;>sp|Q15149-9|PLEC_HUMAN Isoform 9 of Plectin OS=Homo s	1	0.000732312	82.529	1	S	AQLEPVAS(1)PAK	5470.1	2716.5	0.496609	1	1
P18583-6;P18583-2;P18583-10;P18583-3;P18583-4;P18583-7;P18583;P18583-5;P18583-9;P18583-8	94;94;94;94;94;94;94;94;94;94	P18583-6	Protein SON	SON	>sp|P18583-6|SON_HUMAN Isoform E of Protein SON OS=Homo sapiens GN=SON;>sp|P18583-2|SON_HUMAN Isoform A of Protein SON OS=Homo sapiens GN=SON;>sp|P18583-10|SON_HUMAN Isoform J of Protein SON OS=Homo sapiens GN=SON;>sp|P18583-3|SON_HUMAN Isoform B of Protei	0.934125	2.87419e-05	81.854	1	S	CVS(0.934)VQT(0.066)DPTDEIPTK	7527.3	3740.9	0.496978	1	1
Q09666	5824	Q09666	Neuroblast differentiation-associated protein AHNAK	AHNAK	>sp|Q09666|AHNK_HUMAN Neuroblast differentiation-associated protein AHNAK OS=Homo sapiens GN=AHNAK PE=1 SV=2	0.999403	0.0023389	90.412	1	T	FGT(0.999)FGGLGS(0.001)K	20074	9980.3	0.497175	2	2
F5GXE9;Q9Y3X0	368;386	F5GXE9	Coiled-coil domain-containing protein 9	CCDC9	>tr|F5GXE9|F5GXE9_HUMAN Coiled-coil domain-containing 9 OS=Homo sapiens GN=CCDC9 PE=4 SV=1;>sp|Q9Y3X0|CCDC9_HUMAN Coiled-coil domain-containing protein 9 OS=Homo sapiens GN=CCDC9 PE=1 SV=1	0.847657	1.80884e-31	121.39	1;2	S	EGAASPAPETPQPT(0.151)S(0.848)PET(0.001)SPK	33462	16674	0.498297	6	6
B4E3A8;P30740	34;72	B4E3A8	Leukocyte elastase inhibitor	SERPINB1	>tr|B4E3A8|B4E3A8_HUMAN Serpin peptidase inhibitor, clade B (ovalbumin), member 1 OS=Homo sapiens GN=SERPINB1 PE=2 SV=1;>sp|P30740|ILEU_HUMAN Leukocyte elastase inhibitor OS=Homo sapiens GN=SERPINB1 PE=1 SV=1	1	0.00605522	40.475	1	S	FQS(1)LNADINK	1204.3	600.33	0.498489	1	1
Q09666	5332	Q09666	Neuroblast differentiation-associated protein AHNAK	AHNAK	>sp|Q09666|AHNK_HUMAN Neuroblast differentiation-associated protein AHNAK OS=Homo sapiens GN=AHNAK PE=1 SV=2	1	3.58071e-05	64.52	1	S	VHAPGLNLS(1)GVGGK	2453.7	1224.4	0.499002	1	1
P41231	330	P41231	P2Y purinoceptor 2	P2RY2	>sp|P41231|P2RY2_HUMAN P2Y purinoceptor 2 OS=Homo sapiens GN=P2RY2 PE=1 SV=4	0.999131	1.28168e-16	118.05	2	T	DAKPPT(0.048)GPS(0.953)PAT(0.999)PAR	19723	9844.3	0.499128	2	2
E7EUG6;P35269	292;377	E7EUG6	General transcription factor IIF subunit 1	GTF2F1	>tr|E7EUG6|E7EUG6_HUMAN General transcription factor IIF, polypeptide 1, 74kDa OS=Homo sapiens GN=GTF2F1 PE=4 SV=1;>sp|P35269|T2FA_HUMAN General transcription factor IIF subunit 1 OS=Homo sapiens GN=GTF2F1 PE=1 SV=2	0.849878	5.906e-08	41.98	2	S	KPS(0.85)GGS(0.69)S(0.367)RGNS(0.072)RPGT(0.016)PS(0.003)AEGGSTSSTLR	7330	3659.1	0.499195	1	1
Q03164-2;Q03164;E9PQG7;E9PR05;Q9Y6P1	351;351;351;384;384	Q03164-2	Histone-lysine N-methyltransferase 2A;MLL cleavage product N320;MLL cleavage product C180	KMT2A;MLL	>sp|Q03164-2|MLL1_HUMAN Isoform 14P-18B of Histone-lysine N-methyltransferase MLL OS=Homo sapiens GN=MLL;>sp|Q03164|MLL1_HUMAN Histone-lysine N-methyltransferase MLL OS=Homo sapiens GN=MLL PE=1 SV=5;>tr|E9PQG7|E9PQG7_HUMAN Myeloid/lymphoid or mixed-lineage	0.999996	0.00149415	88.948	1	S	TVVRQS(1)PR	8457.3	4225.8	0.499663	1	1
Q53EU6	68	Q53EU6	Glycerol-3-phosphate acyltransferase 3	AGPAT9	>sp|Q53EU6|GPAT3_HUMAN Glycerol-3-phosphate acyltransferase 3 OS=Homo sapiens GN=AGPAT9 PE=1 SV=2	0.974858	0.00483422	65.219	1	S	NS(0.025)AS(0.975)VGIIQR	8638.9	4317.1	0.499728	1	1
Q96T37-2;Q96T37-3;Q96T37	724;724;724	Q96T37-2	Putative RNA-binding protein 15	RBM15	>sp|Q96T37-2|RBM15_HUMAN Isoform 2 of Putative RNA-binding protein 15 OS=Homo sapiens GN=RBM15;>sp|Q96T37-3|RBM15_HUMAN Isoform 3 of Putative RNA-binding protein 15 OS=Homo sapiens GN=RBM15;>sp|Q96T37|RBM15_HUMAN Putative RNA-binding protein 15 OS=Homo sap	0.994163	0.00199964	47.242	1	S	NS(0.006)AS(0.994)AERDRK	1516.9	759.49	0.500686	1	1
Q08378	1392	Q08378	Golgin subfamily A member 3	GOLGA3	>sp|Q08378|GOGA3_HUMAN Golgin subfamily A member 3 OS=Homo sapiens GN=GOLGA3 PE=1 SV=2	0.862906	8.0003e-05	95.57	1	S	GEAS(0.001)S(0.135)S(0.863)NPAT(0.001)PIK	3505.9	1756.8	0.501098	1	1
Q14160-2;Q14160;Q14160-3;H0YCG0;E7EMI2	1195;1276;1276;272;645	Q14160-2	Protein scribble homolog	SCRIB	>sp|Q14160-2|SCRIB_HUMAN Isoform 2 of Protein scribble homolog OS=Homo sapiens GN=SCRIB;>sp|Q14160|SCRIB_HUMAN Protein scribble homolog OS=Homo sapiens GN=SCRIB PE=1 SV=4;>sp|Q14160-3|SCRIB_HUMAN Isoform 3 of Protein scribble homolog OS=Homo sapiens GN=SCR	0.823796	0.000696857	73.834	1	S	ALAAVPS(0.824)AGS(0.176)VQR	7768.2	3894.1	0.501287	1	1
F8WE62;F5H070;F5H4E6;Q9Y4C1	264;212;264;264	F8WE62	Lysine-specific demethylase 3A	KDM3A	>tr|F8WE62|F8WE62_HUMAN Lysine (K)-specific demethylase 3A OS=Homo sapiens GN=KDM3A PE=4 SV=1;>tr|F5H070|F5H070_HUMAN Lysine (K)-specific demethylase 3A OS=Homo sapiens GN=KDM3A PE=4 SV=1;>tr|F5H4E6|F5H4E6_HUMAN Lysine (K)-specific demethylase 3A OS=Homo s	0.943348	0.000831972	61.444	1	S	S(0.943)S(0.056)ENNGT(0.001)LVSK	10370	5199.8	0.501427	1	1
A8MVR0;Q9Y6Y0	120;338	A8MVR0	Influenza virus NS1A-binding protein	IVNS1ABP	>tr|A8MVR0|A8MVR0_HUMAN Influenza virus NS1A-binding protein OS=Homo sapiens GN=IVNS1ABP PE=4 SV=2;>sp|Q9Y6Y0|NS1BP_HUMAN Influenza virus NS1A-binding protein OS=Homo sapiens GN=IVNS1ABP PE=1 SV=3	0.812176	1.67552e-05	61.127	1	S	S(0.188)LS(0.812)FEMQQDELIEK	6332.3	3177.1	0.501729	1	1
O60216;E5RI01;E5RFZ5	545;49;90	O60216	Double-strand-break repair protein rad21 homolog	RAD21	>sp|O60216|RAD21_HUMAN Double-strand-break repair protein rad21 homolog OS=Homo sapiens GN=RAD21 PE=1 SV=2;>tr|E5RI01|E5RI01_HUMAN RAD21 homolog (S. pombe) OS=Homo sapiens GN=RAD21 PE=4 SV=1;>tr|E5RFZ5|E5RFZ5_HUMAN RAD21 homolog (S. pombe) OS=Homo sapiens	1	9.73395e-17	87.739	1	S	EKEDDEEEEDEDAS(1)GGDQDQEER	2934.6	1472.5	0.501772	1	1
Q15172	42	Q15172	Serine/threonine-protein phosphatase 2A 56 kDa regulatory subunit alpha isoform	PPP2R5A	>sp|Q15172|2A5A_HUMAN Serine/threonine-protein phosphatase 2A 56 kDa regulatory subunit alpha isoform OS=Homo sapiens GN=PPP2R5A PE=1 SV=1	0.999433	0.000555102	77.597	1;2	S	RS(0.002)QGS(0.998)S(0.999)QFR	16230	8151.8	0.502267	4	4
Q5HY54;P21333-2;P21333;E7EWU2;E9PHF0	2112;2144;2152;343;285	Q5HY54	Filamin-A	FLNA	>tr|Q5HY54|Q5HY54_HUMAN Filamin A, alpha OS=Homo sapiens GN=FLNA PE=2 SV=1;>sp|P21333-2|FLNA_HUMAN Isoform 2 of Filamin-A OS=Homo sapiens GN=FLNA;>sp|P21333|FLNA_HUMAN Filamin-A OS=Homo sapiens GN=FLNA PE=1 SV=4;>tr|E7EWU2|E7EWU2_HUMAN Uncharacterized prot	1	2.58729e-26	124.82	1	S	RAPS(1)VANVGSHCDLSLK	32405	16281	0.502422	4	4
B3KNJ4;F5GXX7;G3XAK6;Q9UBE0;B4DY66	185;185;185;185;11	B3KNJ4	SUMO-activating enzyme subunit 1;SUMO-activating enzyme subunit 1, N-terminally processed	SAE1	>tr|B3KNJ4|B3KNJ4_HUMAN SUMO-1 activating enzyme subunit 1, isoform CRA_a OS=Homo sapiens GN=SAE1 PE=2 SV=1;>tr|F5GXX7|F5GXX7_HUMAN SUMO1-activating enzyme subunit 1 OS=Homo sapiens GN=SAE1 PE=4 SV=1;>tr|G3XAK6|G3XAK6_HUMAN SUMO-1 activating enzyme subunit	0.999999	3.49009e-05	90.422	1	S	VS(1)QGVEDGPDTK	8399.6	4220.9	0.502512	1	1
C9JWL1;C9JYW2;C9JLB1;C9J1H7;P19338;Q9BQ02	90;90;90;90;106;106	C9JWL1;P19338	Nucleolin	NCL	>tr|C9JWL1|C9JWL1_HUMAN Nucleolin (Fragment) OS=Homo sapiens GN=NCL PE=4 SV=1;>tr|C9JYW2|C9JYW2_HUMAN Nucleolin (Fragment) OS=Homo sapiens GN=NCL PE=4 SV=1;>tr|C9JLB1|C9JLB1_HUMAN Nucleolin (Fragment) OS=Homo sapiens GN=NCL PE=4 SV=1;>tr|C9J1H7|C9J1H7_HUMA	0.857808	0.0275507	61.962	1	T	AVT(0.142)T(0.858)PGK	2367.5	1191.7	0.503358	1	1
Q14157;Q14157-5;F8W726;Q14157-4;Q14157-1;Q14157-3	467;467;478;460;467;467	Q14157	Ubiquitin-associated protein 2-like	UBAP2L	>sp|Q14157|UBP2L_HUMAN Ubiquitin-associated protein 2-like OS=Homo sapiens GN=UBAP2L PE=1 SV=2;>sp|Q14157-5|UBP2L_HUMAN Isoform 5 of Ubiquitin-associated protein 2-like OS=Homo sapiens GN=UBAP2L;>tr|F8W726|F8W726_HUMAN Ubiquitin-associated protein 2-like O	0.996912	2.64994e-39	120.93	1	S	STSAPQMS(0.997)PGS(0.003)SDNQSSSPQPAQQK	11031	5557.9	0.503844	1	1
B1AL16;Q8IX21;B1AL17	481;481;481	B1AL16	Protein FAM178A	FAM178A	>tr|B1AL16|B1AL16_HUMAN Family with sequence similarity 178, member A OS=Homo sapiens GN=FAM178A PE=4 SV=1;>sp|Q8IX21|F178A_HUMAN Protein FAM178A OS=Homo sapiens GN=FAM178A PE=1 SV=2;>tr|B1AL17|B1AL17_HUMAN Family with sequence similarity 178, member A OS=	0.977233	6.07411e-05	56.514	1	S	VPS(0.977)AGS(0.011)S(0.011)LVPLNAK	2662.1	1343.3	0.504602	1	1
Q9H422-2;Q9H422	359;359	Q9H422-2	Homeodomain-interacting protein kinase 3	HIPK3	>sp|Q9H422-2|HIPK3_HUMAN Isoform 2 of Homeodomain-interacting protein kinase 3 OS=Homo sapiens GN=HIPK3;>sp|Q9H422|HIPK3_HUMAN Homeodomain-interacting protein kinase 3 OS=Homo sapiens GN=HIPK3 PE=1 SV=1	0.984317	0.00149157	96.756	1	Y	TVCST(0.005)Y(0.984)LQS(0.01)R	7644.4	3865.7	0.50569	1	1
E7EVZ3;A8MTC3;Q7Z5J4-3;Q7Z5J4	1492;1492;1492;1492	E7EVZ3	Retinoic acid-induced protein 1	RAI1	>tr|E7EVZ3|E7EVZ3_HUMAN Retinoic acid-induced 1 OS=Homo sapiens GN=RAI1 PE=4 SV=1;>tr|A8MTC3|A8MTC3_HUMAN Retinoic acid-induced 1 OS=Homo sapiens GN=RAI1 PE=4 SV=1;>sp|Q7Z5J4-3|RAI1_HUMAN Isoform 3 of Retinoic acid-induced protein 1 OS=Homo sapiens GN=RAI1	0.988093	8.85386e-07	56.681	1	S	DRASGTQGAS(0.012)EDNS(0.988)GGGGK	2067.8	1045.8	0.505755	1	1
H0YH87;Q24JQ7;F8WB06;F8VQP2;Q99700-2;Q99700-4;Q99700;F8W0B5;F8VZQ7	705;495;519;519;784;784;784;108;63	H0YH87	Ataxin-2	ATXN2	>tr|H0YH87|H0YH87_HUMAN Ataxin 2 (Fragment) OS=Homo sapiens GN=ATXN2 PE=4 SV=1;>tr|Q24JQ7|Q24JQ7_HUMAN ATXN2 protein OS=Homo sapiens GN=ATXN2 PE=2 SV=1;>tr|F8WB06|F8WB06_HUMAN Ataxin 2 OS=Homo sapiens GN=ATXN2 PE=4 SV=1;>tr|F8VQP2|F8VQP2_HUMAN Ataxin 2 OS=	0.999935	6.84955e-05	62.088	1	S	GIS(1)PVVSEHRK	1513.6	765.89	0.506006	1	1
P42694	1126	P42694	Probable helicase with zinc finger domain	HELZ	>sp|P42694|HELZ_HUMAN Probable helicase with zinc finger domain OS=Homo sapiens GN=HELZ PE=1 SV=2	1	0.0213924	93.649	1	S	QQQS(1)PPK	8774.6	4441.7	0.5062	2	2
Q9NQW6-2;Q9NQW6	182;182	Q9NQW6-2	Actin-binding protein anillin	ANLN	>sp|Q9NQW6-2|ANLN_HUMAN Isoform 2 of Actin-binding protein anillin OS=Homo sapiens GN=ANLN;>sp|Q9NQW6|ANLN_HUMAN Actin-binding protein anillin OS=Homo sapiens GN=ANLN PE=1 SV=2	1	2.52813e-90	199.06	1	S	AAS(1)PPRPLLSNASATPVGR	20975	10618	0.506222	1	1
Q9UQ35;F5GWZ7	2289;1541	Q9UQ35	Serine/arginine repetitive matrix protein 2	SRRM2	>sp|Q9UQ35|SRRM2_HUMAN Serine/arginine repetitive matrix protein 2 OS=Homo sapiens GN=SRRM2 PE=1 SV=2;>tr|F5GWZ7|F5GWZ7_HUMAN Serine/arginine repetitive matrix 2 OS=Homo sapiens GN=SRRM2 PE=4 SV=1	0.875425	4.06104e-20	61.725	1	T	TAVAPS(0.009)AVNLADPRT(0.875)PT(0.115)APAVNLAGAR	7282.8	3687.2	0.506289	2	2
O60293-2;O60293	510;510	O60293-2	Zinc finger C3H1 domain-containing protein	ZFC3H1	>sp|O60293-2|ZC3H1_HUMAN Isoform 2 of Zinc finger C3H1 domain-containing protein OS=Homo sapiens GN=ZFC3H1;>sp|O60293|ZC3H1_HUMAN Zinc finger C3H1 domain-containing protein OS=Homo sapiens GN=ZFC3H1 PE=1 SV=3	0.999664	4.70069e-05	61.962	2	S	S(0.785)S(0.215)DPDLRRS(1)LDK	14665	7426.6	0.506417	2	2
C9JPX5;C9JKL2;O95772-2;O95772;C9JJ39;C9J3F5	39;39;32;39;39;39	C9JPX5	MLN64 N-terminal domain homolog	STARD3NL	>tr|C9JPX5|C9JPX5_HUMAN STARD3 N-terminal-like (Fragment) OS=Homo sapiens GN=STARD3NL PE=4 SV=1;>tr|C9JKL2|C9JKL2_HUMAN STARD3 N-terminal-like OS=Homo sapiens GN=STARD3NL PE=4 SV=1;>sp|O95772-2|MENTO_HUMAN Isoform 2 of MLN64 N-terminal domain homolog OS=Ho	0.998079	0.00992321	45.829	1	S	IES(0.998)Y(0.002)EGREK	5709.5	2894.8	0.507015	1	1
Q96S15-2;Q96S15	470;600	Q96S15-2	WD repeat-containing protein 24	WDR24	>sp|Q96S15-2|WDR24_HUMAN Isoform 2 of WD repeat-containing protein 24 OS=Homo sapiens GN=WDR24;>sp|Q96S15|WDR24_HUMAN WD repeat-containing protein 24 OS=Homo sapiens GN=WDR24 PE=1 SV=1	0.998499	3.322e-11	85.062	1	S	IIYCSPGLVPT(0.001)ANLNHS(0.998)VGK	3134.1	1589.1	0.507036	1	1
Q99567;B4DP20	442;311	Q99567	Nuclear pore complex protein Nup88	NUP88	>sp|Q99567|NUP88_HUMAN Nuclear pore complex protein Nup88 OS=Homo sapiens GN=NUP88 PE=1 SV=2;>tr|B4DP20|B4DP20_HUMAN Uncharacterized protein OS=Homo sapiens GN=NUP88 PE=2 SV=1	0.967666	2.07228e-06	118.52	1	S	DSLQELS(0.968)T(0.032)EQK	8306.4	4211.7	0.507043	1	1
G5E964;O75179-2;O75179;H0YM23;E7EUV3;E7EWI7;O75179-4;B3KU50	2150;2400;2401;2285;2288;1808;1808;785	G5E964	Ankyrin repeat domain-containing protein 17	ANKRD17	>tr|G5E964|G5E964_HUMAN Ankyrin repeat domain 17 OS=Homo sapiens GN=ANKRD17 PE=4 SV=1;>sp|O75179-2|ANR17_HUMAN Isoform 2 of Ankyrin repeat domain-containing protein 17 OS=Homo sapiens GN=ANKRD17;>sp|O75179|ANR17_HUMAN Ankyrin repeat domain-containing prote	0.950542	0.000746317	49.924	1	S	APS(0.951)PAPS(0.025)S(0.025)VPLGSEK	3716.8	1884.8	0.507103	1	1
H0YDM6;Q9UKS6	42;319	H0YDM6	Protein kinase C and casein kinase substrate in neurons protein 3	PACSIN3	>tr|H0YDM6|H0YDM6_HUMAN Protein kinase C and casein kinase substrate in neurons 3 (Fragment) OS=Homo sapiens GN=PACSIN3 PE=4 SV=1;>sp|Q9UKS6|PACN3_HUMAN Protein kinase C and casein kinase substrate in neurons protein 3 OS=Homo sapiens GN=PACSIN3 PE=1 SV=2	0.999097	6.70442e-07	68.42	1	S	GGRS(0.999)PDEVT(0.001)LTSIVPTR	3844.8	1951.4	0.507543	1	1
P83369	15	P83369	U7 snRNA-associated Sm-like protein LSm11	LSM11	>sp|P83369|LSM11_HUMAN U7 snRNA-associated Sm-like protein LSm11 OS=Homo sapiens GN=LSM11 PE=1 SV=2	0.972245	0.000794075	49.592	2	S	S(0.028)AGAGS(0.972)PARPPS(1)PR	2964.3	1506.5	0.508214	1	1
Q09666	5552	Q09666	Neuroblast differentiation-associated protein AHNAK	AHNAK	>sp|Q09666|AHNK_HUMAN Neuroblast differentiation-associated protein AHNAK OS=Homo sapiens GN=AHNAK PE=1 SV=2	0.959243	9.64451e-08	61.265	1	S	GPAFNMAS(0.959)PES(0.041)DFGINLK	21545	10969	0.50912	3	3
G3V317;E5RIU6;E7ESI2;G3V5T9;P06493-2;P24941-2;P06493;P24941;Q00526	15;15;15;15;15;15;15;15;15	G3V317	Cyclin-dependent kinase 1;Cyclin-dependent kinase 2;Cyclin-dependent kinase 3	CDK2;CDK1;CDK3	>tr|G3V317|G3V317_HUMAN Cyclin-dependent kinase 2 OS=Homo sapiens GN=CDK2 PE=4 SV=1;>tr|E5RIU6|E5RIU6_HUMAN Cyclin-dependent kinase 1 (Fragment) OS=Homo sapiens GN=CDK1 PE=3 SV=1;>tr|E7ESI2|E7ESI2_HUMAN Cyclin-dependent kinase 2 OS=Homo sapiens GN=CDK2 PE=	0.999989	4.27591e-05	107.65	1;2	Y	IGEGT(1)Y(1)GVVYK	253750	129240	0.50932	26	26
Q5T200;Q5T200-2;F8W781	1279;1279;235	Q5T200	Zinc finger CCCH domain-containing protein 13	ZC3H13	>sp|Q5T200|ZC3HD_HUMAN Zinc finger CCCH domain-containing protein 13 OS=Homo sapiens GN=ZC3H13 PE=1 SV=1;>sp|Q5T200-2|ZC3HD_HUMAN Isoform 2 of Zinc finger CCCH domain-containing protein 13 OS=Homo sapiens GN=ZC3H13;>tr|F8W781|F8W781_HUMAN Zinc finger CCCH-	0.848084	0.000105893	66.486	1	S	RS(0.145)S(0.848)PES(0.006)DR	2424.8	1236.4	0.509898	2	2
Q9H2M9	450	Q9H2M9	Rab3 GTPase-activating protein non-catalytic subunit	RAB3GAP2	>sp|Q9H2M9|RBGPR_HUMAN Rab3 GTPase-activating protein non-catalytic subunit OS=Homo sapiens GN=RAB3GAP2 PE=1 SV=1	0.938615	0.00456949	46.543	1	S	ADFS(0.939)PFGNS(0.021)QGPS(0.04)R	11621	5929.4	0.510231	1	1
C9JWL1;C9JYW2;C9JLB1;C9J1H7;P19338;Q9BQ02	60;60;60;60;76;76	C9JWL1;P19338	Nucleolin	NCL	>tr|C9JWL1|C9JWL1_HUMAN Nucleolin (Fragment) OS=Homo sapiens GN=NCL PE=4 SV=1;>tr|C9JYW2|C9JYW2_HUMAN Nucleolin (Fragment) OS=Homo sapiens GN=NCL PE=4 SV=1;>tr|C9JLB1|C9JLB1_HUMAN Nucleolin (Fragment) OS=Homo sapiens GN=NCL PE=4 SV=1;>tr|C9J1H7|C9J1H7_HUMA	1	0.00380153	83.862	1	T	VAVAT(1)PAKK	27093	13837	0.510722	9	9
F5GX68;P26358;H0YFC7;P26358-3;P26358-2	1105;1105;973;769;1121	F5GX68;P26358-2	Cytosine-specific methyltransferase;DNA (cytosine-5)-methyltransferase 1	DNMT1	>tr|F5GX68|F5GX68_HUMAN Cytosine-specific methyltransferase OS=Homo sapiens GN=DNMT1 PE=3 SV=1;>sp|P26358|DNMT1_HUMAN DNA (cytosine-5)-methyltransferase 1 OS=Homo sapiens GN=DNMT1 PE=1 SV=2;>tr|H0YFC7|H0YFC7_HUMAN Cytosine-specific methyltransferase OS=Hom	0.996566	9.08479e-06	65.105	1	S	S(0.003)FEDPPNHARS(0.997)PGNK	2784.1	1422.9	0.511081	1	1
Q9P2G1	737	Q9P2G1	Ankyrin repeat and IBR domain-containing protein 1	ANKIB1	>sp|Q9P2G1|AKIB1_HUMAN Ankyrin repeat and IBR domain-containing protein 1 OS=Homo sapiens GN=ANKIB1 PE=1 SV=3	1	2.04138e-13	149.09	1	S	GVAPADS(1)PEAPR	1273.8	651.99	0.511846	1	1
Q92900-2;Q92900	1096;1107	Q92900-2	Regulator of nonsense transcripts 1	UPF1	>sp|Q92900-2|RENT1_HUMAN Isoform 2 of Regulator of nonsense transcripts 1 OS=Homo sapiens GN=UPF1;>sp|Q92900|RENT1_HUMAN Regulator of nonsense transcripts 1 OS=Homo sapiens GN=UPF1 PE=1 SV=2	0.999986	1.98703e-16	108.57	2	S	SQIDVALS(1)QDS(0.948)T(0.052)YQGER	23257	11919	0.512491	2	2
Q92900-2;Q92900	1099;1110	Q92900-2	Regulator of nonsense transcripts 1	UPF1	>sp|Q92900-2|RENT1_HUMAN Isoform 2 of Regulator of nonsense transcripts 1 OS=Homo sapiens GN=UPF1;>sp|Q92900|RENT1_HUMAN Regulator of nonsense transcripts 1 OS=Homo sapiens GN=UPF1 PE=1 SV=2	0.948448	1.98703e-16	108.57	2	S	SQIDVALS(1)QDS(0.948)T(0.052)YQGER	23257	11919	0.512491	2	2
E7ERS3;Q86VM9	917;893	E7ERS3	Zinc finger CCCH domain-containing protein 18	ZC3H18	>tr|E7ERS3|E7ERS3_HUMAN Zinc finger CCCH-type-containing 18 OS=Homo sapiens GN=ZC3H18 PE=4 SV=1;>sp|Q86VM9|ZCH18_HUMAN Zinc finger CCCH domain-containing protein 18 OS=Homo sapiens GN=ZC3H18 PE=1 SV=2	0.999863	0.00154984	120.63	1	S	RQLS(1)PQSK	42658	21871	0.512706	6	6
F6V2J0;C9JFM9;Q5TB80	21;21;21	F6V2J0	Centrosomal protein of 162 kDa	CEP162	>tr|F6V2J0|F6V2J0_HUMAN KIAA1009 OS=Homo sapiens GN=KIAA1009 PE=4 SV=1;>tr|C9JFM9|C9JFM9_HUMAN Uncharacterized protein OS=Homo sapiens GN=KIAA1009 PE=4 SV=1;>sp|Q5TB80|QN1_HUMAN Protein QN1 homolog OS=Homo sapiens GN=KIAA1009 PE=1 SV=2	0.999982	0.000321591	55.755	2	S	ELS(1)DDS(1)FENSDK	4216.9	2164.4	0.513268	1	1
F6V2J0;C9JFM9;Q5TB80	24;24;24	F6V2J0	Centrosomal protein of 162 kDa	CEP162	>tr|F6V2J0|F6V2J0_HUMAN KIAA1009 OS=Homo sapiens GN=KIAA1009 PE=4 SV=1;>tr|C9JFM9|C9JFM9_HUMAN Uncharacterized protein OS=Homo sapiens GN=KIAA1009 PE=4 SV=1;>sp|Q5TB80|QN1_HUMAN Protein QN1 homolog OS=Homo sapiens GN=KIAA1009 PE=1 SV=2	0.999774	0.000321591	55.755	2	S	ELS(1)DDS(1)FENSDK	4216.9	2164.4	0.513268	1	1
G3V317;E5RIU6;E7ESI2;G3V5T9;P06493-2;P24941-2;P06493;P24941;Q00526	14;14;14;14;14;14;14;14;14	G3V317	Cyclin-dependent kinase 1;Cyclin-dependent kinase 2;Cyclin-dependent kinase 3	CDK2;CDK1;CDK3	>tr|G3V317|G3V317_HUMAN Cyclin-dependent kinase 2 OS=Homo sapiens GN=CDK2 PE=4 SV=1;>tr|E5RIU6|E5RIU6_HUMAN Cyclin-dependent kinase 1 (Fragment) OS=Homo sapiens GN=CDK1 PE=3 SV=1;>tr|E7ESI2|E7ESI2_HUMAN Cyclin-dependent kinase 2 OS=Homo sapiens GN=CDK2 PE=	1	2.5031e-08	139.7	1;2	T	IGEGT(1)Y(0.999)GVVY(0.001)K	395140	203030	0.513818	33	33
Q3L8U1-2;Q3L8U1-3;Q3L8U1	2079;2079;2079	Q3L8U1-2	Chromodomain-helicase-DNA-binding protein 9	CHD9	>sp|Q3L8U1-2|CHD9_HUMAN Isoform 2 of Chromodomain-helicase-DNA-binding protein 9 OS=Homo sapiens GN=CHD9;>sp|Q3L8U1-3|CHD9_HUMAN Isoform 3 of Chromodomain-helicase-DNA-binding protein 9 OS=Homo sapiens GN=CHD9;>sp|Q3L8U1|CHD9_HUMAN Chromodomain-helicase-DN	0.999995	0.000723348	78.69	1;2	S	TLIKS(1)EPVS(1)PK	10713	5510.9	0.514412	2	2
H0Y764;Q6ZNJ1-2;Q6ZNJ1-3;Q6ZNJ1	1155;1683;1867;1867	H0Y764	Neurobeachin-like protein 2	NBEAL2	>tr|H0Y764|H0Y764_HUMAN Neurobeachin-like 2 (Fragment) OS=Homo sapiens GN=NBEAL2 PE=4 SV=1;>sp|Q6ZNJ1-2|NBEL2_HUMAN Isoform 2 of Neurobeachin-like protein 2 OS=Homo sapiens GN=NBEAL2;>sp|Q6ZNJ1-3|NBEL2_HUMAN Isoform 3 of Neurobeachin-like protein 2 OS=Homo	0.905976	7.74545e-07	47.286	1	T	DNLGEVPLT(0.906)PT(0.086)EEAS(0.008)LPLAVTK	6636	3418.2	0.515099	1	1
B4DF77;Q6VY07;Q6VY07-2	31;495;495	B4DF77	Phosphofurin acidic cluster sorting protein 1	PACS1	>tr|B4DF77|B4DF77_HUMAN Uncharacterized protein OS=Homo sapiens GN=PACS1 PE=2 SV=1;>sp|Q6VY07|PACS1_HUMAN Phosphofurin acidic cluster sorting protein 1 OS=Homo sapiens GN=PACS1 PE=1 SV=2;>sp|Q6VY07-2|PACS1_HUMAN Isoform 2 of Phosphofurin acidic cluster sor	0.979581	0.000136642	67.102	1	S	TDLQGS(0.01)AS(0.98)PS(0.011)K	2596.8	1339.3	0.51575	1	1
O43482	225	O43482	Protein Mis18-beta	OIP5	>sp|O43482|MS18B_HUMAN Protein Mis18-beta OS=Homo sapiens GN=OIP5 PE=1 SV=2	1	5.03201e-12	107.5	1;2	S	ILS(0.009)EVT(0.991)PDQS(1)KPEN	8406.1	4340.2	0.516316	2	2
C9J5P2;C9J4C3;P11388;P11388-2;P11388-3;P11388-4	1411;1455;1374;1400;1410;1455	C9J5P2	DNA topoisomerase 2-alpha	TOP2A	>tr|C9J5P2|C9J5P2_HUMAN DNA topoisomerase 2 OS=Homo sapiens GN=TOP2A PE=3 SV=1;>tr|C9J4C3|C9J4C3_HUMAN DNA topoisomerase 2 OS=Homo sapiens GN=TOP2A PE=3 SV=1;>sp|P11388|TOP2A_HUMAN DNA topoisomerase 2-alpha OS=Homo sapiens GN=TOP2A PE=1 SV=3;>sp|P11388-2|T	1	3.09223e-10	125.98	1;2	S	S(1)VVS(1)DLEADDVK	23934	12374	0.517005	4	4
C9J6D7;O75153	664;664	C9J6D7	Clustered mitochondria protein homolog	CLUH	>tr|C9J6D7|C9J6D7_HUMAN KIAA0664 OS=Homo sapiens GN=KIAA0664 PE=4 SV=1;>sp|O75153|K0664_HUMAN Protein KIAA0664 OS=Homo sapiens GN=KIAA0664 PE=1 SV=2	0.977832	3.37286e-16	75.064	1	S	SEDPPGQEAGS(0.978)EEEGS(0.017)S(0.005)ASGLAK	9150.4	4732.5	0.517191	1	1
Q08357	422	Q08357	Sodium-dependent phosphate transporter 2	SLC20A2	>sp|Q08357|S20A2_HUMAN Sodium-dependent phosphate transporter 2 OS=Homo sapiens GN=SLC20A2 PE=1 SV=1	0.98526	0.000224561	113.24	1	S	LVGDT(0.011)VS(0.985)YS(0.004)K	12641	6541.2	0.517459	1	1
P49790;F6QR24;Q4LE47	687;718;667	P49790	Nuclear pore complex protein Nup153	NUP153	>sp|P49790|NU153_HUMAN Nuclear pore complex protein Nup153 OS=Homo sapiens GN=NUP153 PE=1 SV=2;>tr|F6QR24|F6QR24_HUMAN Nucleoporin 153kDa OS=Homo sapiens GN=NUP153 PE=4 SV=1;>tr|Q4LE47|Q4LE47_HUMAN NUP153 variant protein (Fragment) OS=Homo sapiens GN=NUP15	1	0.00110708	45.992	1	S	CIACQAAKLS(1)PR	3588.7	1861.1	0.5186	1	1
D6RDI3;Q9BVS4	385;385	D6RDI3	Serine/threonine-protein kinase RIO2	RIOK2	>tr|D6RDI3|D6RDI3_HUMAN RIO kinase 2 (yeast) OS=Homo sapiens GN=RIOK2 PE=4 SV=1;>sp|Q9BVS4|RIOK2_HUMAN Serine/threonine-protein kinase RIO2 OS=Homo sapiens GN=RIOK2 PE=1 SV=2	1	2.12408e-09	123.92	2;3	S	EDS(1)LS(1)EES(1)ADAR	41073	21323	0.519149	5	5
C9JWL1;C9JYW2;C9JLB1;C9J1H7;P19338;Q9BQ02	51;51;51;51;67;67	C9JWL1;P19338	Nucleolin	NCL	>tr|C9JWL1|C9JWL1_HUMAN Nucleolin (Fragment) OS=Homo sapiens GN=NCL PE=4 SV=1;>tr|C9JYW2|C9JYW2_HUMAN Nucleolin (Fragment) OS=Homo sapiens GN=NCL PE=4 SV=1;>tr|C9JLB1|C9JLB1_HUMAN Nucleolin (Fragment) OS=Homo sapiens GN=NCL PE=4 SV=1;>tr|C9J1H7|C9J1H7_HUMA	0.983776	0.00262796	96.229	1	S	VVVS(0.984)PT(0.016)K	169290	87985	0.519729	22	22
G3V1R4;B4DQW2;Q08J23	507;708;743	G3V1R4	tRNA (cytosine(34)-C(5))-methyltransferase	NSUN2	>tr|G3V1R4|G3V1R4_HUMAN NOL1/NOP2/Sun domain family, member 2, isoform CRA_b OS=Homo sapiens GN=NSUN2 PE=4 SV=1;>tr|B4DQW2|B4DQW2_HUMAN NOL1/NOP2/Sun domain family, member 2, isoform CRA_a OS=Homo sapiens GN=NSUN2 PE=2 SV=1;>sp|Q08J23|NSUN2_HUMAN tRNA (cyt	0.999954	1.0764e-81	140.4	2	S	AGEPNS(1)PDAEEANS(1)PDVTAGCDPAGVHPPR	6537.9	3399.4	0.519953	1	1
G3V1R4;B4DQW2;Q08J23	515;716;751	G3V1R4	tRNA (cytosine(34)-C(5))-methyltransferase	NSUN2	>tr|G3V1R4|G3V1R4_HUMAN NOL1/NOP2/Sun domain family, member 2, isoform CRA_b OS=Homo sapiens GN=NSUN2 PE=4 SV=1;>tr|B4DQW2|B4DQW2_HUMAN NOL1/NOP2/Sun domain family, member 2, isoform CRA_a OS=Homo sapiens GN=NSUN2 PE=2 SV=1;>sp|Q08J23|NSUN2_HUMAN tRNA (cyt	0.999783	1.0764e-81	140.4	2	S	AGEPNS(1)PDAEEANS(1)PDVTAGCDPAGVHPPR	6537.9	3399.4	0.519953	1	1
B4DTU4;P18858;H0YFI6	111;141;173	B4DTU4	DNA ligase;DNA ligase 1	LIG1	>tr|B4DTU4|B4DTU4_HUMAN DNA ligase OS=Homo sapiens GN=LIG1 PE=2 SV=1;>sp|P18858|DNLI1_HUMAN DNA ligase 1 OS=Homo sapiens GN=LIG1 PE=1 SV=1;>tr|H0YFI6|H0YFI6_HUMAN DNA ligase OS=Homo sapiens GN=LIG1 PE=3 SV=1	1	0	299.19	1	S	TIQEVLEEQS(1)EDEDREAK	103370	53759	0.520064	12	12
Q9C0C2;Q9C0C2-2	672;123	Q9C0C2	182 kDa tankyrase-1-binding protein	TNKS1BP1	>sp|Q9C0C2|TB182_HUMAN 182 kDa tankyrase-1-binding protein OS=Homo sapiens GN=TNKS1BP1 PE=1 SV=4;>sp|Q9C0C2-2|TB182_HUMAN Isoform 2 of 182 kDa tankyrase-1-binding protein OS=Homo sapiens GN=TNKS1BP1	0.999789	5.09919e-13	67.827	1	S	TEAQDLCRAS(1)PEPPGPESSSR	2344.9	1220.1	0.520321	1	1
Q9NYP9	227	Q9NYP9	Protein Mis18-alpha	MIS18A	>sp|Q9NYP9|MS18A_HUMAN Protein Mis18-alpha OS=Homo sapiens GN=MIS18A PE=1 SV=1	0.954055	0.0376232	43.502	2	S	LS(0.954)FAT(0.688)CKS(0.358)	9285.3	4832.8	0.520479	1	1
B4DJK4;O00267-2;O00267	826;1030;1034	B4DJK4	Transcription elongation factor SPT5	SUPT5H	>tr|B4DJK4|B4DJK4_HUMAN Uncharacterized protein OS=Homo sapiens GN=SUPT5H PE=2 SV=1;>sp|O00267-2|SPT5H_HUMAN Isoform 2 of Transcription elongation factor SPT5 OS=Homo sapiens GN=SUPT5H;>sp|O00267|SPT5H_HUMAN Transcription elongation factor SPT5 OS=Homo sap	0.805018	4.66667e-06	62.589	1	T	VVSISSEHLEPIT(0.805)PT(0.195)K	3638.6	1894	0.52053	1	1
F5H4V4;P46013;P46013-2	1314;1315;955	F5H4V4;P46013-2	Antigen KI-67	MKI67	>tr|F5H4V4|F5H4V4_HUMAN Antigen identified by monoclonal antibody Ki-67 OS=Homo sapiens GN=MKI67 PE=4 SV=1;>sp|P46013|KI67_HUMAN Antigen KI-67 OS=Homo sapiens GN=MKI67 PE=1 SV=2;>sp|P46013-2|KI67_HUMAN Isoform Short of Antigen KI-67 OS=Homo sapiens GN=MKI6	1	0.000154236	63.185	1	T	DIIIFVGT(1)PVQK	1329.8	692.65	0.520868	1	1
Q5T624;P49321-2;E9PRH9;E9PI86;E9PPQ8	100;127;63;127;111	Q5T624	Nuclear autoantigenic sperm protein	NASP	>tr|Q5T624|Q5T624_HUMAN Nuclear autoantigenic sperm protein (Histone-binding) OS=Homo sapiens GN=NASP PE=2 SV=1;>sp|P49321-2|NASP_HUMAN Isoform 2 of Nuclear autoantigenic sperm protein OS=Homo sapiens GN=NASP;>tr|E9PRH9|E9PRH9_HUMAN Nuclear autoantigenic s	0.995393	3.79445e-131	199.56	2	S	T(0.005)EDES(0.995)LVENNDNIDET(0.012)EGS(0.988)EEDDK	44953	23425	0.5211	3	3
Q7Z417	629	Q7Z417	Nuclear fragile X mental retardation-interacting protein 2	NUFIP2	>sp|Q7Z417|NUFP2_HUMAN Nuclear fragile X mental retardation-interacting protein 2 OS=Homo sapiens GN=NUFIP2 PE=1 SV=1	0.934333	7.32476e-51	130.05	1	S	DYEIESQNPLAS(0.934)PT(0.061)NT(0.004)LLGSAK	33351	17403	0.521813	4	4
P15056	419	P15056	Serine/threonine-protein kinase B-raf	BRAF	>sp|P15056|BRAF_HUMAN Serine/threonine-protein kinase B-raf OS=Homo sapiens GN=BRAF PE=1 SV=4	1	0.0061175	60.102	1	S	S(1)PGPQRER	2052.5	1071.4	0.521998	1	1
B4DH52;P78347-2;P78347-4;P78347-3;P78347	669;633;653;654;674	B4DH52	General transcription factor II-I	GTF2I	>tr|B4DH52|B4DH52_HUMAN Uncharacterized protein OS=Homo sapiens GN=GTF2I PE=2 SV=1;>sp|P78347-2|GTF2I_HUMAN Isoform 2 of General transcription factor II-I OS=Homo sapiens GN=GTF2I;>sp|P78347-4|GTF2I_HUMAN Isoform 4 of General transcription factor II-I OS=H	0.998417	0.00121332	51.135	1	S	RPRS(0.998)PGS(0.001)NSK	1706.2	890.72	0.522049	1	1
E9PEH9;E9PBR5;Q05209;B4E105	202;213;332;213	E9PEH9	Tyrosine-protein phosphatase non-receptor type 12	PTPN12	>tr|E9PEH9|E9PEH9_HUMAN Protein tyrosine phosphatase, non-receptor type 12 OS=Homo sapiens GN=PTPN12 PE=4 SV=1;>tr|E9PBR5|E9PBR5_HUMAN Protein tyrosine phosphatase, non-receptor type 12 OS=Homo sapiens GN=PTPN12 PE=4 SV=1;>sp|Q05209|PTN12_HUMAN Tyrosine-pr	1	0.0035942	47.712	1	S	QDS(1)PPPKPPR	3070.9	1603.4	0.522127	1	1
Q9UQ35;F5GWZ7	2272;1524	Q9UQ35	Serine/arginine repetitive matrix protein 2	SRRM2	>sp|Q9UQ35|SRRM2_HUMAN Serine/arginine repetitive matrix protein 2 OS=Homo sapiens GN=SRRM2 PE=1 SV=2;>tr|F5GWZ7|F5GWZ7_HUMAN Serine/arginine repetitive matrix 2 OS=Homo sapiens GN=SRRM2 PE=4 SV=1	0.999995	0.000108416	58.688	1	S	TPAAAAAMNLAS(1)PR	20328	10615	0.522186	5	4
Q09666	5854	Q09666	Neuroblast differentiation-associated protein AHNAK	AHNAK	>sp|Q09666|AHNK_HUMAN Neuroblast differentiation-associated protein AHNAK OS=Homo sapiens GN=AHNAK PE=1 SV=2	0.999359	6.68858e-05	98.281	2	S	LQGS(1)GVS(0.999)LAS(0.001)K	32562	17005	0.522235	2	2
D6RDI3;Q9BVS4	380;380	D6RDI3	Serine/threonine-protein kinase RIO2	RIOK2	>tr|D6RDI3|D6RDI3_HUMAN RIO kinase 2 (yeast) OS=Homo sapiens GN=RIOK2 PE=4 SV=1;>sp|Q9BVS4|RIOK2_HUMAN Serine/threonine-protein kinase RIO2 OS=Homo sapiens GN=RIOK2 PE=1 SV=2	1	2.51383e-11	136.81	2;3	S	EDS(1)LS(1)EES(1)ADAR	71319	37265	0.522512	9	9
F8W1U0;F8W130;Q12815	58;350;350	F8W1U0	Tastin	TROAP	>tr|F8W1U0|F8W1U0_HUMAN Trophinin-associated protein (tastin) OS=Homo sapiens GN=TROAP PE=4 SV=1;>tr|F8W130|F8W130_HUMAN Trophinin-associated protein (tastin) OS=Homo sapiens GN=TROAP PE=4 SV=1;>sp|Q12815|TROAP_HUMAN Tastin OS=Homo sapiens GN=TROAP PE=1 SV	1	0.0400584	41.109	2	T	LT(1)VQPKT(1)R	8521.7	4460.8	0.523464	1	1
F8W1U0;F8W130;Q12815	63;355;355	F8W1U0	Tastin	TROAP	>tr|F8W1U0|F8W1U0_HUMAN Trophinin-associated protein (tastin) OS=Homo sapiens GN=TROAP PE=4 SV=1;>tr|F8W130|F8W130_HUMAN Trophinin-associated protein (tastin) OS=Homo sapiens GN=TROAP PE=4 SV=1;>sp|Q12815|TROAP_HUMAN Tastin OS=Homo sapiens GN=TROAP PE=1 SV	1	0.0400584	41.109	2	T	LT(1)VQPKT(1)R	8521.7	4460.8	0.523464	1	1
H0Y4W2;F2Z2U4;Q9Y4A5-2;Q9Y4A5	1799;2057;2059;2077	H0Y4W2	Transformation/transcription domain-associated protein	TRRAP	>tr|H0Y4W2|H0Y4W2_HUMAN Transformation/transcription domain-associated protein (Fragment) OS=Homo sapiens GN=TRRAP PE=4 SV=1;>tr|F2Z2U4|F2Z2U4_HUMAN Transformation/transcription domain-associated protein OS=Homo sapiens GN=TRRAP PE=4 SV=2;>sp|Q9Y4A5-2|TRRA	0.927978	2.59753e-10	113.88	1	S	S(0.069)QS(0.928)LPGADS(0.003)LLAK	31771	16632	0.523496	2	2
P49716	191	P49716	CCAAT/enhancer-binding protein delta	CEBPD	>sp|P49716|CEBPD_HUMAN CCAAT/enhancer-binding protein delta OS=Homo sapiens GN=CEBPD PE=1 SV=2	0.999873	0.000970797	53.869	1	S	RGPDRGS(1)PEYR	4418.3	2314	0.523731	2	2
Q9BXQ6	43	Q9BXQ6	Cat eye syndrome critical region protein 6	CECR6	>sp|Q9BXQ6|CECR6_HUMAN Cat eye syndrome critical region protein 6 OS=Homo sapiens GN=CECR6 PE=2 SV=1	0.805755	0.000517058	47.916	1	S	RGS(0.806)GDS(0.162)S(0.022)T(0.007)S(0.002)T(0.001)STSR	1237.8	649.25	0.524519	1	1
E9PF56;Q8IWZ3;Q8IWZ3-4;Q8IWZ2;H0Y785;H0Y472;H0Y4P6;F5GZ24;H0Y7Y3;F6WFL0	1679;1679;1679;1679;170;201;335;114;130;62	E9PF56	Ankyrin repeat and KH domain-containing protein 1	ANKHD1	>tr|E9PF56|E9PF56_HUMAN Ankyrin repeat and KH domain-containing 1 OS=Homo sapiens GN=ANKHD1 PE=4 SV=2;>sp|Q8IWZ3|ANKH1_HUMAN Ankyrin repeat and KH domain-containing protein 1 OS=Homo sapiens GN=ANKHD1 PE=1 SV=1;>sp|Q8IWZ3-4|ANKH1_HUMAN Isoform 4 of Ankyrin	0.859006	0.0231514	83.948	1	S	LNLT(0.141)S(0.859)PK	12039	6325	0.525376	2	2
Q86YC2	781	Q86YC2	Partner and localizer of BRCA2	PALB2	>sp|Q86YC2|PALB2_HUMAN Partner and localizer of BRCA2 OS=Homo sapiens GN=PALB2 PE=1 SV=1	0.986089	0.00210846	68.283	1	S	QFDS(0.003)S(0.01)GS(0.986)PAK	12950	6804	0.525405	2	2
P13639;B4DPU3;F5GZG3;F5H370;B4DMC6	59;59;59;59;59	P13639	Elongation factor 2	EEF2	>sp|P13639|EF2_HUMAN Elongation factor 2 OS=Homo sapiens GN=EEF2 PE=1 SV=4;>tr|B4DPU3|B4DPU3_HUMAN Uncharacterized protein OS=Homo sapiens GN=EEF2 PE=2 SV=1;>tr|F5GZG3|F5GZG3_HUMAN Uncharacterized protein OS=Homo sapiens GN=EEF2 PE=4 SV=1;>tr|F5H370|F5H370	1	3.75775e-05	51.431	1;2	T	FT(1)DT(1)RKDEQER	41261	21691	0.525702	9	9
E5RI98;Q9BYG9;P06748;P06748-2	75;139;139;139	E5RI98;Q9BYG9	Nucleophosmin	NPM1	>tr|E5RI98|E5RI98_HUMAN Nucleophosmin (nucleolar phosphoprotein B23, numatrin) (Fragment) OS=Homo sapiens GN=NPM1 PE=4 SV=1;>tr|Q9BYG9|Q9BYG9_HUMAN Nucleophosmin (Nucleolar phosphoprotein B23, numatrin) OS=Homo sapiens GN=NPM1 PE=2 SV=1;>sp|P06748|NPM_HUMA	0.995275	0.0181041	106.6	1	S	LLS(0.005)IS(0.995)GK	12839	6749.7	0.525719	2	2
Q14978;Q14978-3;Q14978-2	623;624;633	Q14978	Nucleolar and coiled-body phosphoprotein 1	NOLC1	>sp|Q14978|NOLC1_HUMAN Nucleolar and coiled-body phosphoprotein 1 OS=Homo sapiens GN=NOLC1 PE=1 SV=2;>sp|Q14978-3|NOLC1_HUMAN Isoform 3 of Nucleolar and coiled-body phosphoprotein 1 OS=Homo sapiens GN=NOLC1;>sp|Q14978-2|NOLC1_HUMAN Isoform Beta of Nucleola	0.958043	0.00712931	67.464	1	S	AS(0.042)S(0.958)PFRR	4716.9	2480.7	0.525917	1	1
Q9UMZ2-5;Q9UMZ2;A8MYE0	235;235;336	Q9UMZ2-5	Synergin gamma	SYNRG	>sp|Q9UMZ2-5|SYNRG_HUMAN Isoform 4 of Synergin gamma OS=Homo sapiens GN=SYNRG;>sp|Q9UMZ2|SYNRG_HUMAN Synergin gamma OS=Homo sapiens GN=SYNRG PE=1 SV=2;>tr|A8MYE0|A8MYE0_HUMAN Uncharacterized protein OS=Homo sapiens GN=SYNRG PE=2 SV=2	0.900774	0.00575637	91.867	1	S	ALGPGS(0.099)S(0.901)K	5154.7	2712.5	0.526219	1	1
Q9Y3Z3-2;Q9Y3Z3	568;592	Q9Y3Z3-2	Deoxynucleoside triphosphate triphosphohydrolase SAMHD1	SAMHD1	>sp|Q9Y3Z3-2|SAMH1_HUMAN Isoform 2 of SAM domain and HD domain-containing protein 1 OS=Homo sapiens GN=SAMHD1;>sp|Q9Y3Z3|SAMH1_HUMAN SAM domain and HD domain-containing protein 1 OS=Homo sapiens GN=SAMHD1 PE=1 SV=2	1	7.35392e-09	97.083	1	T	PQDGDVIAPLIT(1)PQK	47774	25151	0.526458	7	7
E9PFZ0;E7ERL4;P38398-4;P38398;E9PFC7;P38398-2;E7EP70;E7EP71;F8W8H7;E7EMP0;H0Y850	1281;1287;1311;1328;1328;1328;1032;798;1328;1328;93	E9PFZ0	Breast cancer type 1 susceptibility protein	BRCA1	>tr|E9PFZ0|E9PFZ0_HUMAN Breast cancer 1, early onset OS=Homo sapiens GN=BRCA1 PE=4 SV=1;>tr|E7ERL4|E7ERL4_HUMAN Uncharacterized protein OS=Homo sapiens GN=BRCA1 PE=4 SV=1;>sp|P38398-4|BRCA1_HUMAN Isoform 4 of Breast cancer type 1 susceptibility protein OS=	0.990986	0.000107368	76.301	2	S	HQS(0.991)ES(0.04)QGVGLS(0.969)DK	16216	8547.5	0.527103	2	2
O95466;O95466-2	211;211	O95466	Formin-like protein 1	FMNL1	>sp|O95466|FMNL_HUMAN Formin-like protein 1 OS=Homo sapiens GN=FMNL1 PE=1 SV=3;>sp|O95466-2|FMNL_HUMAN Isoform 2 of Formin-like protein 1 OS=Homo sapiens GN=FMNL1	0.998212	0.0243119	44.98	1	S	LT(0.002)PAHS(0.998)R	1643.6	867.68	0.527914	1	1
Q9NWC5	271	Q9NWC5	Transmembrane protein 45A	TMEM45A	>sp|Q9NWC5|TM45A_HUMAN Transmembrane protein 45A OS=Homo sapiens GN=TMEM45A PE=2 SV=1	1	0.00203432	56.527	1	S	NAEREQES(1)EEEM	3931.8	2076.7	0.52818	1	1
O60293-2;O60293	502;502	O60293-2	Zinc finger C3H1 domain-containing protein	ZFC3H1	>sp|O60293-2|ZC3H1_HUMAN Isoform 2 of Zinc finger C3H1 domain-containing protein OS=Homo sapiens GN=ZFC3H1;>sp|O60293|ZC3H1_HUMAN Zinc finger C3H1 domain-containing protein OS=Homo sapiens GN=ZFC3H1 PE=1 SV=3	0.849209	4.70069e-05	61.962	1;2	S	S(0.849)S(0.151)DPDLRR	18130	9584.2	0.528638	3	3
B4DU91;Q9Y6I3-3;Q9Y6I3;Q9Y6I3-1	395;409;435;521	B4DU91	Epsin-1	EPN1	>tr|B4DU91|B4DU91_HUMAN Epsin 1 OS=Homo sapiens GN=EPN1 PE=2 SV=1;>sp|Q9Y6I3-3|EPN1_HUMAN Isoform 3 of Epsin-1 OS=Homo sapiens GN=EPN1;>sp|Q9Y6I3|EPN1_HUMAN Epsin-1 OS=Homo sapiens GN=EPN1 PE=1 SV=2;>sp|Q9Y6I3-1|EPN1_HUMAN Isoform 2 of Epsin-1 OS=Homo sapi	0.836349	4.1716e-13	47.884	1	S	TALPTSGSSAGELELLAGEVPARS(0.836)PGAFDMS(0.163)GVR	4341.9	2297.1	0.529054	1	1
Q32MZ4-2;Q32MZ4;Q32MZ4-3	541;565;509	Q32MZ4-2	Leucine-rich repeat flightless-interacting protein 1	LRRFIP1	>sp|Q32MZ4-2|LRRF1_HUMAN Isoform 2 of Leucine-rich repeat flightless-interacting protein 1 OS=Homo sapiens GN=LRRFIP1;>sp|Q32MZ4|LRRF1_HUMAN Leucine-rich repeat flightless-interacting protein 1 OS=Homo sapiens GN=LRRFIP1 PE=1 SV=2;>sp|Q32MZ4-3|LRRF1_HUMAN	0.811751	3.87079e-05	80.361	1	S	SDQQGEALDS(0.188)S(0.812)QK	27361	14483	0.52933	4	4
E7EVK1;O75376-2;O75376;E9PGV6;H0Y459	899;1008;992;899;6	E7EVK1	Nuclear receptor corepressor 1	NCOR1	>tr|E7EVK1|E7EVK1_HUMAN Nuclear receptor corepressor 1 OS=Homo sapiens GN=NCOR1 PE=4 SV=1;>sp|O75376-2|NCOR1_HUMAN Isoform 2 of Nuclear receptor corepressor 1 OS=Homo sapiens GN=NCOR1;>sp|O75376|NCOR1_HUMAN Nuclear receptor corepressor 1 OS=Homo sapiens GN	0.884091	0.00334614	71.176	1	S	S(0.003)S(0.003)T(0.109)S(0.884)PCGT(0.001)SK	3841.8	2037.7	0.530402	1	1
Q14157;Q14157-5;F8W726;Q14157-4;Q14157-1;Q14157-3	439;439;450;432;439;439	Q14157	Ubiquitin-associated protein 2-like	UBAP2L	>sp|Q14157|UBP2L_HUMAN Ubiquitin-associated protein 2-like OS=Homo sapiens GN=UBAP2L PE=1 SV=2;>sp|Q14157-5|UBP2L_HUMAN Isoform 5 of Ubiquitin-associated protein 2-like OS=Homo sapiens GN=UBAP2L;>tr|F8W726|F8W726_HUMAN Ubiquitin-associated protein 2-like O	0.977155	3.14962e-08	57.845	2	S	S(0.977)PAVAT(0.014)S(0.005)T(0.006)AAPPPPS(0.241)S(0.701)PLPS(0.056)K	3988.1	2116.7	0.530754	1	1
F5H4V4;P46013;P46013-2	2202;2203;1843	F5H4V4;P46013-2	Antigen KI-67	MKI67	>tr|F5H4V4|F5H4V4_HUMAN Antigen identified by monoclonal antibody Ki-67 OS=Homo sapiens GN=MKI67 PE=4 SV=1;>sp|P46013|KI67_HUMAN Antigen KI-67 OS=Homo sapiens GN=MKI67 PE=1 SV=2;>sp|P46013-2|KI67_HUMAN Isoform Short of Antigen KI-67 OS=Homo sapiens GN=MKI6	0.996661	1.71878e-05	56.882	1	T	ELFQT(0.997)PICT(0.003)DKPTTHEK	3106.7	1648.9	0.530756	1	1
Q8WYP5;Q8WYP5-2	1283;1318	Q8WYP5	Protein ELYS	AHCTF1	>sp|Q8WYP5|ELYS_HUMAN Protein ELYS OS=Homo sapiens GN=AHCTF1 PE=1 SV=3;>sp|Q8WYP5-2|ELYS_HUMAN Isoform 2 of Protein ELYS OS=Homo sapiens GN=AHCTF1	0.999999	1.67929e-13	126.63	1	S	TTSFFLNS(1)PEK	56621	30101	0.531623	8	8
Q92598;B4DYH1;E7EUG1;B4DY72;Q92598-3	557;559;608;376;516	Q92598	Heat shock protein 105 kDa	HSPH1	>sp|Q92598|HS105_HUMAN Heat shock protein 105 kDa OS=Homo sapiens GN=HSPH1 PE=1 SV=1;>tr|B4DYH1|B4DYH1_HUMAN Heat shock 105kDa/110kDa protein 1 OS=Homo sapiens GN=HSPH1 PE=2 SV=1;>tr|E7EUG1|E7EUG1_HUMAN Heat shock 105kDa/110kDa protein 1 OS=Homo sapiens GN	0.899389	3.70674e-83	126.09	1	S	NVQQDNSEAGTQPQVQT(0.02)DAQQT(0.02)S(0.02)QS(0.02)PPS(0.899)PELT(0.017)S(0.005)EENK	59660	31820	0.533356	6	6
B4DL79;O95235	514;532	B4DL79	Kinesin-like protein KIF20A	KIF20A	>tr|B4DL79|B4DL79_HUMAN Kinesin family member 20A OS=Homo sapiens GN=KIF20A PE=2 SV=1;>sp|O95235|KI20A_HUMAN Kinesin-like protein KIF20A OS=Homo sapiens GN=KIF20A PE=1 SV=1	0.968839	0.000856169	46.88	1	S	EHS(0.005)LQVS(0.969)PS(0.027)LEK	2533.6	1352.4	0.533786	2	2
P49736;F5H1E9;C9JZ21;F8WDM3;C9J013	41;41;32;41;32	P49736	DNA replication licensing factor MCM2	MCM2	>sp|P49736|MCM2_HUMAN DNA replication licensing factor MCM2 OS=Homo sapiens GN=MCM2 PE=1 SV=4;>tr|F5H1E9|F5H1E9_HUMAN Minichromosome maintenance complex component 2 OS=Homo sapiens GN=MCM2 PE=3 SV=1;>tr|C9JZ21|C9JZ21_HUMAN Minichromosome maintenance comple	0.993655	7.65078e-07	119.87	1;2	S	TDALT(0.029)S(0.978)S(0.994)PGR	36552	19530	0.534307	9	9
E7EUM9;Q9NYV4-3;Q9NYV4-2;Q9NYV4	513;513;514;514	E7EUM9	Cyclin-dependent kinase 12	CDK12	>tr|E7EUM9|E7EUM9_HUMAN Uncharacterized protein OS=Homo sapiens GN=CDK12 PE=4 SV=1;>sp|Q9NYV4-3|CDK12_HUMAN Isoform 3 of Cyclin-dependent kinase 12 OS=Homo sapiens GN=CDK12;>sp|Q9NYV4-2|CDK12_HUMAN Isoform 2 of Cyclin-dependent kinase 12 OS=Homo sapiens GN	1	0.0343349	57.59	1	T	EEIVT(1)PK	1292.5	690.79	0.53446	1	1
O75533	142	O75533	Splicing factor 3B subunit 1	SF3B1	>sp|O75533|SF3B1_HUMAN Splicing factor 3B subunit 1 OS=Homo sapiens GN=SF3B1 PE=1 SV=3	1	0.000304668	78.95	1	T	LDPFADGGKT(1)PDPK	14527	7768.5	0.534763	1	1
E7ETY2;Q13428-6;Q13428-7;Q13428-5;E9PHK9;Q13428;Q13428-3;Q13428-4;Q13428-2;Q13428-8	381;381;381;381;381;381;381;381;304;304	E7ETY2;E9PHK9	Treacle protein	TCOF1	>tr|E7ETY2|E7ETY2_HUMAN Treacher Collins-Franceschetti syndrome 1 OS=Homo sapiens GN=TCOF1 PE=4 SV=1;>sp|Q13428-6|TCOF_HUMAN Isoform 6 of Treacle protein OS=Homo sapiens GN=TCOF1;>sp|Q13428-7|TCOF_HUMAN Isoform 7 of Treacle protein OS=Homo sapiens GN=TCOF1	0.999716	4.82265e-34	138.46	1	S	TSQVGAASAPAKES(1)PR	26571	14226	0.535396	3	3
E1B6X0;B7Z3C0;P43007	441;223;521	E1B6X0	Neutral amino acid transporter A	SLC1A4	>tr|E1B6X0|E1B6X0_HUMAN Solute carrier family 1 (glutamate/neutral amino acid transporter), member 4 OS=Homo sapiens GN=SLC1A4 PE=4 SV=2;>tr|B7Z3C0|B7Z3C0_HUMAN Uncharacterized protein OS=Homo sapiens GN=SLC1A4 PE=2 SV=1;>sp|P43007|SATT_HUMAN Neutral amino	0.999754	2.42648e-35	104.53	1	S	SEEETSPLVTHQNPAGPVAS(1)APELESK	12483	6685	0.535528	2	2
B5ME99;C9K0G3;Q86UU0-3;Q86UU0-4;Q86UU0-2;Q86UU0;E9PKJ9;E9PIW0	946;946;946;946;941;946;909;239	B5ME99	B-cell CLL/lymphoma 9-like protein	BCL9L	>tr|B5ME99|B5ME99_HUMAN B-cell CLL/lymphoma 9-like OS=Homo sapiens GN=BCL9L PE=4 SV=2;>tr|C9K0G3|C9K0G3_HUMAN B-cell CLL/lymphoma 9-like OS=Homo sapiens GN=BCL9L PE=4 SV=1;>sp|Q86UU0-3|BCL9L_HUMAN Isoform 3 of B-cell CLL/lymphoma 9-like protein OS=Homo sap	0.820624	2.35713e-11	72.359	2	T	S(0.453)PT(0.453)LS(0.094)QVHS(0.002)PLVT(0.821)S(0.142)PS(0.036)ANLK	3323.9	1781	0.535816	1	1
Q13459-2;Q13459	1281;1281	Q13459-2	Unconventional myosin-IXb	MYO9B	>sp|Q13459-2|MYO9B_HUMAN Isoform Short of Unconventional myosin-IXb OS=Homo sapiens GN=MYO9B;>sp|Q13459|MYO9B_HUMAN Unconventional myosin-IXb OS=Homo sapiens GN=MYO9B PE=1 SV=3	0.999899	0.00547288	61.344	1	S	SKPCGS(1)PR	9586.1	5137	0.53588	1	1
Q5W0B1	561	Q5W0B1	RING finger protein 219	RNF219	>sp|Q5W0B1|RN219_HUMAN RING finger protein 219 OS=Homo sapiens GN=RNF219 PE=1 SV=1	0.999992	0.000268952	116.24	1	S	S(1)LDLDGLSK	10950	5869.2	0.536	1	1
P05771-2	660	P05771-2	Protein kinase C beta type	PRKCB	>sp|P05771-2|KPCB_HUMAN Isoform Beta-II of Protein kinase C beta type OS=Homo sapiens GN=PRKCB	0.999918	2.64977e-51	131.79	1	S	NIDQSEFEGFS(1)FVNSEFLKPEVK	187670	100630	0.536207	15	15
Q92785	251	Q92785	Zinc finger protein ubi-d4	DPF2	>sp|Q92785|REQU_HUMAN Zinc finger protein ubi-d4 OS=Homo sapiens GN=DPF2 PE=1 SV=2	1	0.00259528	49.708	3	S	EDS(1)QPPT(1)PVS(1)QR	5740.6	3080.2	0.536564	1	1
B4DLE8	457	B4DLE8			>tr|B4DLE8|B4DLE8_HUMAN Uncharacterized protein (Fragment) OS=Homo sapiens PE=2 SV=1	0.993924	1.68346e-21	109.04	1	S	SDGSDTTEQES(0.001)T(0.006)NLPS(0.994)PNK	6767.2	3634.4	0.537061	1	1
Q9NR30;Q9NR30-2	89;21	Q9NR30	Nucleolar RNA helicase 2	DDX21	>sp|Q9NR30|DDX21_HUMAN Nucleolar RNA helicase 2 OS=Homo sapiens GN=DDX21 PE=1 SV=5;>sp|Q9NR30-2|DDX21_HUMAN Isoform 2 of Nucleolar RNA helicase 2 OS=Homo sapiens GN=DDX21	1	7.36731e-40	181.77	1	S	KKEEPSQNDIS(1)PK	161770	86901	0.537189	21	21
B4DL87;P04792;F8WE04	47;82;82	B4DL87	Heat shock protein beta-1	HSPB1	>tr|B4DL87|B4DL87_HUMAN Heat shock 27kDa protein 1 OS=Homo sapiens GN=HSPB1 PE=2 SV=1;>sp|P04792|HSPB1_HUMAN Heat shock protein beta-1 OS=Homo sapiens GN=HSPB1 PE=1 SV=2;>tr|F8WE04|F8WE04_HUMAN Heat shock 27kDa protein 1 OS=Homo sapiens GN=HSPB1 PE=4 SV=1	0.9542	0.004713	64.104	1	S	QLS(0.954)S(0.046)GVSEIR	12726	6836.5	0.537207	2	2
B7Z8D3;P61289;P61289-2	24;24;24	B7Z8D3	Proteasome activator complex subunit 3	PSME3	>tr|B7Z8D3|B7Z8D3_HUMAN Uncharacterized protein OS=Homo sapiens GN=PSME3 PE=2 SV=1;>sp|P61289|PSME3_HUMAN Proteasome activator complex subunit 3 OS=Homo sapiens GN=PSME3 PE=1 SV=1;>sp|P61289-2|PSME3_HUMAN Isoform 2 of Proteasome activator complex subunit 3	0.923896	2.13891e-116	218.63	1	S	IT(0.076)S(0.924)EAEDLVANFFPK	50017	26872	0.537257	3	3
G8JLJ4;Q6NYC8	368;368	G8JLJ4	Phostensin	PPP1R18	>tr|G8JLJ4|G8JLJ4_HUMAN Protein phosphatase 1, regulatory subunit 18 OS=Homo sapiens GN=PPP1R18 PE=4 SV=1;>sp|Q6NYC8|PPR18_HUMAN Phostensin OS=Homo sapiens GN=PPP1R18 PE=1 SV=1	1	7.39006e-33	141.53	1	S	LLES(1)PGVEAGEGEAEK	25140	13519	0.537749	2	2
P16989-3;P16989;P16989-2	324;324;255	P16989-3	Y-box-binding protein 3	YBX3	>sp|P16989-3|DBPA_HUMAN Isoform 3 of DNA-binding protein A OS=Homo sapiens GN=CSDA;>sp|P16989|DBPA_HUMAN DNA-binding protein A OS=Homo sapiens GN=CSDA PE=1 SV=4;>sp|P16989-2|DBPA_HUMAN Isoform 2 of DNA-binding protein A OS=Homo sapiens GN=CSDA	0.986667	4.53216e-22	130	1	S	ENQQAT(0.001)S(0.012)GPNQPS(0.987)VR	5695.7	3065	0.538125	2	2
D6RC69;D6REX9;B4DLH5;Q8N960-2;Q8N960	402;376;402;376;402	D6RC69	Centrosomal protein of 120 kDa	CEP120	>tr|D6RC69|D6RC69_HUMAN Uncharacterized protein OS=Homo sapiens GN=CEP120 PE=4 SV=2;>tr|D6REX9|D6REX9_HUMAN Centrosomal protein 120kDa (Fragment) OS=Homo sapiens GN=CEP120 PE=4 SV=2;>tr|B4DLH5|B4DLH5_HUMAN Uncharacterized protein OS=Homo sapiens GN=CEP120	0.973134	3.6605e-06	88.176	2	S	DDAT(0.027)ES(0.973)EVES(1)LQYDK	8888.4	4785.2	0.538365	1	1
D6RC69;D6REX9;B4DLH5;Q8N960-2;Q8N960	406;380;406;380;406	D6RC69	Centrosomal protein of 120 kDa	CEP120	>tr|D6RC69|D6RC69_HUMAN Uncharacterized protein OS=Homo sapiens GN=CEP120 PE=4 SV=2;>tr|D6REX9|D6REX9_HUMAN Centrosomal protein 120kDa (Fragment) OS=Homo sapiens GN=CEP120 PE=4 SV=2;>tr|B4DLH5|B4DLH5_HUMAN Uncharacterized protein OS=Homo sapiens GN=CEP120	0.999763	3.6605e-06	88.176	2	S	DDAT(0.027)ES(0.973)EVES(1)LQYDK	8888.4	4785.2	0.538365	1	1
Q9Y2V2	52	Q9Y2V2	Calcium-regulated heat stable protein 1	CARHSP1	>sp|Q9Y2V2|CHSP1_HUMAN Calcium-regulated heat stable protein 1 OS=Homo sapiens GN=CARHSP1 PE=1 SV=2	0.984101	0.0127582	81.002	1	S	TRT(0.011)FS(0.984)AT(0.005)VR	7810.3	4204.8	0.538366	1	1
Q9Y2J2-2;F5GX05;Q9Y2J2;Q9Y2J2-3;A8K968	487;487;469;487;378	Q9Y2J2-2	Band 4.1-like protein 3;Band 4.1-like protein 3, N-terminally processed	EPB41L3	>sp|Q9Y2J2-2|E41L3_HUMAN Isoform B of Band 4.1-like protein 3 OS=Homo sapiens GN=EPB41L3;>tr|F5GX05|F5GX05_HUMAN Erythrocyte membrane protein band 4.1-like 3 OS=Homo sapiens GN=EPB41L3 PE=4 SV=1;>sp|Q9Y2J2|E41L3_HUMAN Band 4.1-like protein 3 OS=Homo sapien	0.845029	7.05238e-34	166.57	1;2	T	GISQTNLIT(0.001)T(0.154)VT(0.845)PEK	31569	17000	0.538503	5	5
Q66K64	310	Q66K64	DDB1- and CUL4-associated factor 15	DCAF15	>sp|Q66K64|DCA15_HUMAN DDB1- and CUL4-associated factor 15 OS=Homo sapiens GN=DCAF15 PE=1 SV=1	0.986444	6.52961e-11	119.65	1	S	S(0.006)S(0.006)GS(0.986)PEPS(0.001)PAIAK	8953.1	4821.9	0.538573	1	1
E9PBA6;E3W994;F5H604;E7ERI8;E7EW49;O75122	177;455;688;688;689;455	E9PBA6	CLIP-associating protein 2	CLASP2	>tr|E9PBA6|E9PBA6_HUMAN Cytoplasmic linker-associated protein 2 OS=Homo sapiens GN=CLASP2 PE=4 SV=2;>tr|E3W994|E3W994_HUMAN Cytoplasmic linker-associated protein 2 OS=Homo sapiens GN=CLASP2 PE=4 SV=2;>tr|F5H604|F5H604_HUMAN Cytoplasmic linker-associated pr	0.991158	0.00424229	68.164	2	S	MVS(0.009)QS(0.991)QPGS(1)R	12042	6489.3	0.538889	2	2
E9PBA6;E3W994;F5H604;E7ERI8;E7EW49;O75122	181;459;692;692;693;459	E9PBA6	CLIP-associating protein 2	CLASP2	>tr|E9PBA6|E9PBA6_HUMAN Cytoplasmic linker-associated protein 2 OS=Homo sapiens GN=CLASP2 PE=4 SV=2;>tr|E3W994|E3W994_HUMAN Cytoplasmic linker-associated protein 2 OS=Homo sapiens GN=CLASP2 PE=4 SV=2;>tr|F5H604|F5H604_HUMAN Cytoplasmic linker-associated pr	0.999999	0.00424229	68.164	2	S	MVS(0.009)QS(0.991)QPGS(1)R	12042	6489.3	0.538889	2	2
B3FL70;Q96BY6	1434;1440	B3FL70	Dedicator of cytokinesis protein 10	DOCK10	>tr|B3FL70|B3FL70_HUMAN DOCK10.2 OS=Homo sapiens GN=DOCK10.2 PE=2 SV=2;>sp|Q96BY6|DOC10_HUMAN Dedicator of cytokinesis protein 10 OS=Homo sapiens GN=DOCK10 PE=1 SV=3	0.998442	0.0232825	63.415	1	T	S(0.002)QT(0.998)LPIIR	4229.1	2279.3	0.538956	1	1
B3KW94;H0Y7K3;H0Y7U8;H0Y470;B7ZM78;Q3V6T2-4;Q3V6T2-2;Q3V6T2-3;Q3V6T2	176;178;628;692;1674;1646;1647;1674;1675	B3KW94	Girdin	CCDC88A	>tr|B3KW94|B3KW94_HUMAN Uncharacterized protein OS=Homo sapiens GN=CCDC88A PE=2 SV=1;>tr|H0Y7K3|H0Y7K3_HUMAN Coiled-coil domain-containing 88A (Fragment) OS=Homo sapiens GN=CCDC88A PE=4 SV=1;>tr|H0Y7U8|H0Y7U8_HUMAN Coiled-coil domain-containing 88A (Fragme	0.862686	1.84321e-108	201.96	1	S	T(0.137)GS(0.863)PGS(0.001)EVVTLQQFLEESNK	23851	12867	0.539474	2	2
Q9BRD0	248	Q9BRD0	BUD13 homolog	BUD13	>sp|Q9BRD0|BUD13_HUMAN BUD13 homolog OS=Homo sapiens GN=BUD13 PE=1 SV=1	0.999975	2.2807e-05	103.43	1	S	VHNNS(1)PDTSR	6394.5	3450.5	0.539604	5	4
G5E9B5;P0C1Z6	198;207	G5E9B5	TCF3 fusion partner	TFPT	>tr|G5E9B5|G5E9B5_HUMAN TCF3 (E2A) fusion partner (In childhood Leukemia), isoform CRA_b OS=Homo sapiens GN=TFPT PE=4 SV=1;>sp|P0C1Z6|TFPT_HUMAN TCF3 fusion partner OS=Homo sapiens GN=TFPT PE=1 SV=1	1	0.000277586	75.564	1	T	AGNALT(1)PELAPVQIK	8540.5	4608.7	0.539629	1	1
Q9BQG0;Q9BQG0-2;E7EN09	1232;1232;572	Q9BQG0	Myb-binding protein 1A	MYBBP1A	>sp|Q9BQG0|MBB1A_HUMAN Myb-binding protein 1A OS=Homo sapiens GN=MYBBP1A PE=1 SV=2;>sp|Q9BQG0-2|MBB1A_HUMAN Isoform 2 of Myb-binding protein 1A OS=Homo sapiens GN=MYBBP1A;>tr|E7EN09|E7EN09_HUMAN MYB-binding protein (P160) 1a OS=Homo sapiens GN=MYBBP1A PE=4	0.992969	3.60318e-05	71.696	3	S	S(0.993)PAPGAPT(0.239)RS(0.639)PS(0.341)T(0.788)PAK	18148	9795.9	0.539778	2	2
Q9BQG0;Q9BQG0-2;E7EN09	1244;1244;584	Q9BQG0	Myb-binding protein 1A	MYBBP1A	>sp|Q9BQG0|MBB1A_HUMAN Myb-binding protein 1A OS=Homo sapiens GN=MYBBP1A PE=1 SV=2;>sp|Q9BQG0-2|MBB1A_HUMAN Isoform 2 of Myb-binding protein 1A OS=Homo sapiens GN=MYBBP1A;>tr|E7EN09|E7EN09_HUMAN MYB-binding protein (P160) 1a OS=Homo sapiens GN=MYBBP1A PE=4	0.893348	3.60318e-05	71.696	3	T	S(0.962)PAPGAPT(0.06)RS(0.346)PS(0.738)T(0.893)PAK	18148	9795.9	0.539778	2	2
Q8IYB7	875	Q8IYB7	DIS3-like exonuclease 2	DIS3L2	>sp|Q8IYB7|DI3L2_HUMAN DIS3-like exonuclease 2 OS=Homo sapiens GN=DIS3L2 PE=1 SV=4	0.999943	8.431e-09	100.23	1	S	EEEES(1)DGEPEDSSTS	9116.3	4926.1	0.540362	5	5
Q14160-2;Q14160;Q14160-3;H0YCG0	1367;1448;1448;468	Q14160-2	Protein scribble homolog	SCRIB	>sp|Q14160-2|SCRIB_HUMAN Isoform 2 of Protein scribble homolog OS=Homo sapiens GN=SCRIB;>sp|Q14160|SCRIB_HUMAN Protein scribble homolog OS=Homo sapiens GN=SCRIB PE=1 SV=4;>sp|Q14160-3|SCRIB_HUMAN Isoform 3 of Protein scribble homolog OS=Homo sapiens GN=SCR	0.994841	2.88852e-05	85.51	1	S	QS(0.005)PAS(0.995)PPPLGGGAPVR	12337	6674.3	0.540999	2	2
C9J5P2;C9J4C3;P11388;P11388-2;P11388-3;P11388-4	1562;1606;1525;1551;1561;1606	C9J5P2	DNA topoisomerase 2-alpha	TOP2A	>tr|C9J5P2|C9J5P2_HUMAN DNA topoisomerase 2 OS=Homo sapiens GN=TOP2A PE=3 SV=1;>tr|C9J4C3|C9J4C3_HUMAN DNA topoisomerase 2 OS=Homo sapiens GN=TOP2A PE=3 SV=1;>sp|P11388|TOP2A_HUMAN DNA topoisomerase 2-alpha OS=Homo sapiens GN=TOP2A PE=1 SV=3;>sp|P11388-2|T	1	0.00183711	90.434	1	S	YLEES(1)DEDDLF	14405	7805.8	0.541881	1	1
Q13242	193	Q13242	Serine/arginine-rich splicing factor 9	SRSF9	>sp|Q13242|SRSF9_HUMAN Serine/arginine-rich splicing factor 9 OS=Homo sapiens GN=SRSF9 PE=1 SV=1	0.99312	0.0398456	45.653	2	S	S(0.102)T(0.135)S(0.757)Y(0.002)GY(0.012)S(0.993)R	7941.3	4304.3	0.542015	1	1
Q09666	5400	Q09666	Neuroblast differentiation-associated protein AHNAK	AHNAK	>sp|Q09666|AHNK_HUMAN Neuroblast differentiation-associated protein AHNAK OS=Homo sapiens GN=AHNAK PE=1 SV=2	0.934672	1.93969e-14	103.4	1	S	VSVGAPDLS(0.001)LEAS(0.064)EGS(0.935)IK	31423	17036	0.542151	2	2
C9J4K0;B4E2G9;Q9BVC5	155;193;197	C9J4K0	Ashwin	C2orf49	>tr|C9J4K0|C9J4K0_HUMAN Chromosome 2 open reading frame 49 OS=Homo sapiens GN=C2orf49 PE=4 SV=1;>tr|B4E2G9|B4E2G9_HUMAN Uncharacterized protein OS=Homo sapiens GN=C2orf49 PE=2 SV=1;>sp|Q9BVC5|ASHWN_HUMAN Ashwin OS=Homo sapiens GN=C2orf49 PE=1 SV=1	0.853916	6.76303e-05	67.299	2	T	S(0.931)PPLS(0.069)PVGT(0.854)T(0.146)PVK	4500	2440.8	0.5424	1	1
B4DEI4;Q9H8Y8-2;Q9H8Y8;B4DKT0	386;365;433;445	B4DEI4	Golgi reassembly-stacking protein 2	GORASP2	>tr|B4DEI4|B4DEI4_HUMAN Uncharacterized protein OS=Homo sapiens GN=GORASP2 PE=2 SV=1;>sp|Q9H8Y8-2|GORS2_HUMAN Isoform 2 of Golgi reassembly-stacking protein 2 OS=Homo sapiens GN=GORASP2;>sp|Q9H8Y8|GORS2_HUMAN Golgi reassembly-stacking protein 2 OS=Homo sap	0.944484	9.4379e-17	113.24	1	T	VGDS(0.016)T(0.944)PVS(0.04)EK	22830	12385	0.542488	2	2
Q8N995;Q01581	479;490	Q8N995	Hydroxymethylglutaryl-CoA synthase, cytoplasmic	HMGCS1	>tr|Q8N995|Q8N995_HUMAN Uncharacterized protein OS=Homo sapiens GN=HMGCS1 PE=2 SV=1;>sp|Q01581|HMCS1_HUMAN Hydroxymethylglutaryl-CoA synthase, cytoplasmic OS=Homo sapiens GN=HMGCS1 PE=1 SV=2	0.926861	2.04021e-36	80.646	1	T	RPTPNDDTLDEGVGLVHS(0.011)NIAT(0.927)EHIPS(0.062)PAK	5709.7	3097.8	0.54255	3	3
E7EXA6;Q8WVB6;Q8WVB6-2;F8WCC1;H0Y7D3	422;225;253;226;121	E7EXA6	Chromosome transmission fidelity protein 18 homolog	CHTF18	>tr|E7EXA6|E7EXA6_HUMAN CTF18, chromosome transmission fidelity factor 18 homolog (S. cerevisiae) OS=Homo sapiens GN=CHTF18 PE=4 SV=1;>sp|Q8WVB6|CTF18_HUMAN Chromosome transmission fidelity protein 18 homolog OS=Homo sapiens GN=CHTF18 PE=1 SV=1;>sp|Q8WVB6-	0.930335	1.05194e-08	93.062	1	S	GGGQLDLLGVS(0.07)LAS(0.93)LK	7273.4	3947.8	0.542772	1	1
B7Z2F6;F5GZU3;C9JPX0;A8MXT5;F5H0H3;Q15424;F5H1L1;Q14151	131;118;183;287;219;288;183;287	B7Z2F6;F5H0H3;Q14151	Scaffold attachment factor B1;Scaffold attachment factor B2	SAFB;SAFB2	>tr|B7Z2F6|B7Z2F6_HUMAN Uncharacterized protein OS=Homo sapiens GN=SAFB PE=2 SV=1;>tr|F5GZU3|F5GZU3_HUMAN Scaffold attachment factor B OS=Homo sapiens GN=SAFB PE=4 SV=1;>tr|C9JPX0|C9JPX0_HUMAN Scaffold attachment factor B2 OS=Homo sapiens GN=SAFB2 PE=4 SV=	1	0.000713377	98.156	1	S	ADS(1)LLAVVK	657.4	357.06	0.54314	1	1
A8CG34;A8CG34-2;Q96HA1-2;Q96HA1-3;A8MXF9;Q96HA1;A6NF01;C9JFL1	424;182;182;182;182;447;31;54	A8CG34	Nuclear envelope pore membrane protein POM 121C;Nuclear envelope pore membrane protein POM 121;Putative nuclear envelope pore membrane protein POM 121B	POM121C;POM121;POM121B	>sp|A8CG34|P121C_HUMAN Nuclear envelope pore membrane protein POM 121C OS=Homo sapiens GN=POM121C PE=1 SV=2;>sp|A8CG34-2|P121C_HUMAN Isoform 2 of Nuclear envelope pore membrane protein POM 121C OS=Homo sapiens GN=POM121C;>sp|Q96HA1-2|P121A_HUMAN Isoform 2	0.986429	0.0101034	46.819	1	T	S(0.014)QT(0.986)PERPAKK	4484.1	2437.9	0.543677	1	1
Q9NQW6-2;Q9NQW6;C9JJT6	54;54;32	Q9NQW6-2	Actin-binding protein anillin	ANLN	>sp|Q9NQW6-2|ANLN_HUMAN Isoform 2 of Actin-binding protein anillin OS=Homo sapiens GN=ANLN;>sp|Q9NQW6|ANLN_HUMAN Actin-binding protein anillin OS=Homo sapiens GN=ANLN PE=1 SV=2;>tr|C9JJT6|C9JJT6_HUMAN Anillin, actin-binding protein (Fragment) OS=Homo sapie	0.999804	1.4822e-07	81.696	1	S	QPLSEASNQQPLS(1)GGEEK	11245	6116.3	0.543913	2	2
Q15648	1207	Q15648	Mediator of RNA polymerase II transcription subunit 1	MED1	>sp|Q15648|MED1_HUMAN Mediator of RNA polymerase II transcription subunit 1 OS=Homo sapiens GN=MED1 PE=1 SV=4	0.999964	5.08283e-06	63.979	2	S	LAS(1)PMKPVPGT(0.892)PPS(0.09)S(0.018)K	49703	27036	0.543951	5	5
C9J5P2;C9J4C3;P11388;P11388-2;P11388-3;P11388-4	1414;1458;1377;1403;1413;1458	C9J5P2	DNA topoisomerase 2-alpha	TOP2A	>tr|C9J5P2|C9J5P2_HUMAN DNA topoisomerase 2 OS=Homo sapiens GN=TOP2A PE=3 SV=1;>tr|C9J4C3|C9J4C3_HUMAN DNA topoisomerase 2 OS=Homo sapiens GN=TOP2A PE=3 SV=1;>sp|P11388|TOP2A_HUMAN DNA topoisomerase 2-alpha OS=Homo sapiens GN=TOP2A PE=1 SV=3;>sp|P11388-2|T	1	6.22727e-78	199.87	1;2	S	S(1)VVS(1)DLEADDVK	333610	181480	0.543988	15	15
Q8WWQ0	911	Q8WWQ0	PH-interacting protein	PHIP	>sp|Q8WWQ0|PHIP_HUMAN PH-interacting protein OS=Homo sapiens GN=PHIP PE=1 SV=2	1	0.0264218	43.442	1	S	DGPIS(1)PK	5444	2961.9	0.544067	2	2
Q3L8U1-2;Q3L8U1-3;Q3L8U1	2058;2058;2058	Q3L8U1-2	Chromodomain-helicase-DNA-binding protein 9	CHD9	>sp|Q3L8U1-2|CHD9_HUMAN Isoform 2 of Chromodomain-helicase-DNA-binding protein 9 OS=Homo sapiens GN=CHD9;>sp|Q3L8U1-3|CHD9_HUMAN Isoform 3 of Chromodomain-helicase-DNA-binding protein 9 OS=Homo sapiens GN=CHD9;>sp|Q3L8U1|CHD9_HUMAN Chromodomain-helicase-DN	0.979878	6.42615e-05	49.593	2	S	EEPQS(0.98)S(0.947)EEES(0.063)MS(0.006)S(0.003)VETR	7425.9	4042.2	0.544338	2	2
Q3L8U1-2;Q3L8U1-3;Q3L8U1	2059;2059;2059	Q3L8U1-2	Chromodomain-helicase-DNA-binding protein 9	CHD9	>sp|Q3L8U1-2|CHD9_HUMAN Isoform 2 of Chromodomain-helicase-DNA-binding protein 9 OS=Homo sapiens GN=CHD9;>sp|Q3L8U1-3|CHD9_HUMAN Isoform 3 of Chromodomain-helicase-DNA-binding protein 9 OS=Homo sapiens GN=CHD9;>sp|Q3L8U1|CHD9_HUMAN Chromodomain-helicase-DN	0.978929	6.42615e-05	49.593	2	S	EEPQS(0.979)S(0.979)EEES(0.023)MS(0.012)S(0.006)VET(0.001)R	7425.9	4042.2	0.544338	2	2
O95239;O95239-2;Q2VIQ3	394;394;394	O95239	Chromosome-associated kinesin KIF4A;Chromosome-associated kinesin KIF4B	KIF4A;KIF4B	>sp|O95239|KIF4A_HUMAN Chromosome-associated kinesin KIF4A OS=Homo sapiens GN=KIF4A PE=1 SV=3;>sp|O95239-2|KIF4A_HUMAN Isoform 2 of Chromosome-associated kinesin KIF4A OS=Homo sapiens GN=KIF4A;>sp|Q2VIQ3|KIF4B_HUMAN Chromosome-associated kinesin KIF4B OS=H	1	4.53736e-05	118.51	1	S	NQS(1)LVEENEK	12584	6852.1	0.544509	1	1
O95835-2;O95835	464;464	O95835-2	Serine/threonine-protein kinase LATS1	LATS1	>sp|O95835-2|LATS1_HUMAN Isoform 2 of Serine/threonine-protein kinase LATS1 OS=Homo sapiens GN=LATS1;>sp|O95835|LATS1_HUMAN Serine/threonine-protein kinase LATS1 OS=Homo sapiens GN=LATS1 PE=1 SV=1	0.993244	0.000774536	75.764	1	S	S(0.007)NS(0.993)FNNPLGNR	7841.3	4270	0.544553	1	1
Q7Z2Z1-2;Q7Z2Z1	922;923	Q7Z2Z1-2	Treslin	TICRR	>sp|Q7Z2Z1-2|TICRR_HUMAN Isoform 2 of Treslin OS=Homo sapiens GN=TICRR;>sp|Q7Z2Z1|TICRR_HUMAN Treslin OS=Homo sapiens GN=TICRR PE=1 SV=2	0.98551	2.0079e-05	97.273	1	S	NLFNQELLS(0.986)PS(0.014)K	7742.9	4216.6	0.544576	3	3
Q9NVE5;Q9NVE5-3	1199;1211	Q9NVE5	Ubiquitin carboxyl-terminal hydrolase 40	USP40	>sp|Q9NVE5|UBP40_HUMAN Ubiquitin carboxyl-terminal hydrolase 40 OS=Homo sapiens GN=USP40 PE=2 SV=3;>sp|Q9NVE5-3|UBP40_HUMAN Isoform 3 of Ubiquitin carboxyl-terminal hydrolase 40 OS=Homo sapiens GN=USP40	0.994675	1.36286e-05	40.208	1	S	S(0.995)QEALHEQS(0.002)S(0.002)Y(0.002)ILSSAETPARPR	4413.8	2405.8	0.545063	1	1
P06400;F5H6G1	841;820	P06400	Retinoblastoma-associated protein	RB1	>sp|P06400|RB_HUMAN Retinoblastoma-associated protein OS=Homo sapiens GN=RB1 PE=1 SV=2;>tr|F5H6G1|F5H6G1_HUMAN Retinoblastoma 1 OS=Homo sapiens GN=RB1 PE=4 SV=1	0.871987	1.44331e-08	100.43	1	T	ILVSIGES(0.001)FGT(0.872)S(0.127)EK	3499.8	1908.1	0.545203	2	2
Q5T7C0;Q5T7C4;Q5T7C6;E9PFF0;P09429	35;35;35;35;35	Q5T7C0	High mobility group protein B1	HMGB1	>tr|Q5T7C0|Q5T7C0_HUMAN High mobility group box 1 (Fragment) OS=Homo sapiens GN=HMGB1 PE=2 SV=1;>tr|Q5T7C4|Q5T7C4_HUMAN High mobility group box 1 OS=Homo sapiens GN=HMGB1 PE=2 SV=1;>tr|Q5T7C6|Q5T7C6_HUMAN High mobility group box 1 (Fragment) OS=Homo sapien	0.999875	2.12431e-16	115.57	1	S	KHPDAS(1)VNFSEFSK	22922	12506	0.545589	2	2
E9PB35;E7ERR5;Q9BXS6-4;Q9BXS6-3;Q9BXS6-5;Q9BXS6-2;Q9BXS6	135;112;120;134;134;135;135	E9PB35	Nucleolar and spindle-associated protein 1	NUSAP1	>tr|E9PB35|E9PB35_HUMAN Nucleolar and spindle-associated protein 1 OS=Homo sapiens GN=NUSAP1 PE=4 SV=1;>tr|E7ERR5|E7ERR5_HUMAN Nucleolar and spindle-associated protein 1 OS=Homo sapiens GN=NUSAP1 PE=4 SV=1;>sp|Q9BXS6-4|NUSAP_HUMAN Isoform 4 of Nucleolar an	1	3.38371e-17	101.3	1	S	VPS(1)PPDEHQEAENAVSSGNR	6603.6	3612.3	0.54702	2	2
Q09666	658	Q09666	Neuroblast differentiation-associated protein AHNAK	AHNAK	>sp|Q09666|AHNK_HUMAN Neuroblast differentiation-associated protein AHNAK OS=Homo sapiens GN=AHNAK PE=1 SV=2	0.996491	0.00258041	75.819	1	S	GDIS(0.996)IS(0.004)GPK	9154.7	5008.4	0.547085	1	1
F5H8G8;P85037-2;P85037	351;305;468	F5H8G8	Forkhead box protein K1	FOXK1	>tr|F5H8G8|F5H8G8_HUMAN Forkhead box K1 OS=Homo sapiens GN=FOXK1 PE=4 SV=1;>sp|P85037-2|FOXK1_HUMAN Isoform 2 of Forkhead box protein K1 OS=Homo sapiens GN=FOXK1;>sp|P85037|FOXK1_HUMAN Forkhead box protein K1 OS=Homo sapiens GN=FOXK1 PE=1 SV=1	0.886287	4.57392e-21	61.337	2	S	Y(0.004)S(0.107)QS(0.886)APGS(0.964)PVS(0.039)AQPVIMAVPPRPSSLVAK	7583.8	4151.6	0.54743	1	1
F5H8G8;P85037-2;P85037	355;309;472	F5H8G8	Forkhead box protein K1	FOXK1	>tr|F5H8G8|F5H8G8_HUMAN Forkhead box K1 OS=Homo sapiens GN=FOXK1 PE=4 SV=1;>sp|P85037-2|FOXK1_HUMAN Isoform 2 of Forkhead box protein K1 OS=Homo sapiens GN=FOXK1;>sp|P85037|FOXK1_HUMAN Forkhead box protein K1 OS=Homo sapiens GN=FOXK1 PE=1 SV=1	0.964191	4.57392e-21	61.337	2	S	Y(0.004)S(0.107)QS(0.886)APGS(0.964)PVS(0.039)AQPVIMAVPPRPSSLVAK	7583.8	4151.6	0.54743	1	1
F5H4V4;P46013;P46013-2	1326;1327;967	F5H4V4;P46013-2	Antigen KI-67	MKI67	>tr|F5H4V4|F5H4V4_HUMAN Antigen identified by monoclonal antibody Ki-67 OS=Homo sapiens GN=MKI67 PE=4 SV=1;>sp|P46013|KI67_HUMAN Antigen KI-67 OS=Homo sapiens GN=MKI67 PE=1 SV=2;>sp|P46013-2|KI67_HUMAN Isoform Short of Antigen KI-67 OS=Homo sapiens GN=MKI6	0.945724	0.000347344	66.393	1	T	LDLT(0.001)ENLT(0.946)GS(0.053)K	2097.8	1148.5	0.547478	3	3
O14681;E9PLB8;E9PL33;E9PM05;E9PS58;A6NES3	56;42;56;56;56;56	O14681	Etoposide-induced protein 2.4 homolog	EI24	>sp|O14681|EI24_HUMAN Etoposide-induced protein 2.4 homolog OS=Homo sapiens GN=EI24 PE=1 SV=4;>tr|E9PLB8|E9PLB8_HUMAN Etoposide-induced 2.4 mRNA (Fragment) OS=Homo sapiens GN=EI24 PE=4 SV=2;>tr|E9PL33|E9PL33_HUMAN Etoposide-induced 2.4 mRNA (Fragment) OS=H	1	0.0359147	72.365	1	S	RAQS(1)IER	4325	2368.7	0.547676	1	1
P46109	184	P46109	Crk-like protein	CRKL	>sp|P46109|CRKL_HUMAN Crk-like protein OS=Homo sapiens GN=CRKL PE=1 SV=1	0.822198	0.00801245	45.433	1	S	LVRS(0.822)S(0.178)PHGK	5626	3082.2	0.547849	2	2
P26038	407	P26038	Moesin	MSN	>sp|P26038|MOES_HUMAN Moesin OS=Homo sapiens GN=MSN PE=1 SV=3	1	0.00137683	90.707	1	S	EALLQAS(1)RDQK	12595	6901.4	0.547948	2	2
F8WE62;F5H070;F5H4E6;Q9Y4C1	463;411;463;463	F8WE62	Lysine-specific demethylase 3A	KDM3A	>tr|F8WE62|F8WE62_HUMAN Lysine (K)-specific demethylase 3A OS=Homo sapiens GN=KDM3A PE=4 SV=1;>tr|F5H070|F5H070_HUMAN Lysine (K)-specific demethylase 3A OS=Homo sapiens GN=KDM3A PE=4 SV=1;>tr|F5H4E6|F5H4E6_HUMAN Lysine (K)-specific demethylase 3A OS=Homo s	0.979454	4.42881e-06	88.385	1	S	AGVNS(0.021)DS(0.979)PNNCSGK	8107.3	4452.5	0.549196	2	2
C9J470;E9PHA2;Q15003;C9JZP1	17;17;28;28	C9J470	Condensin complex subunit 2	NCAPH	>tr|C9J470|C9J470_HUMAN Non-SMC condensin I complex, subunit H (Fragment) OS=Homo sapiens GN=NCAPH PE=4 SV=1;>tr|E9PHA2|E9PHA2_HUMAN Condensin complex subunit 2 OS=Homo sapiens GN=NCAPH PE=3 SV=1;>sp|Q15003|CND2_HUMAN Condensin complex subunit 2 OS=Homo sa	0.914178	1.09878e-11	135.14	1	S	GHPHSAS(0.08)S(0.914)PS(0.005)ER	4569	2510.5	0.549464	4	3
P49736;F5H1E9;C9JZ21;F8WDM3;C9J013	27;27;18;27;18	P49736	DNA replication licensing factor MCM2	MCM2	>sp|P49736|MCM2_HUMAN DNA replication licensing factor MCM2 OS=Homo sapiens GN=MCM2 PE=1 SV=4;>tr|F5H1E9|F5H1E9_HUMAN Minichromosome maintenance complex component 2 OS=Homo sapiens GN=MCM2 PE=3 SV=1;>tr|C9JZ21|C9JZ21_HUMAN Minichromosome maintenance comple	0.994199	1.01886e-40	177.91	1	S	RGNDPLTS(0.006)S(0.994)PGR	72735	39971	0.549543	18	18
A6NMQ3;C9JUF4;Q5T5H1;O43768-6;O43768-5;O43768-2;O43768;O43768-7;E9PB69;O43768-3;O43768-4;D6RE62;P56211-2;P56211	90;90;83;63;63;67;67;79;83;83;90;83;46;62	A6NMQ3	Alpha-endosulfine;cAMP-regulated phosphoprotein 19	ENSA;ARPP19	>tr|A6NMQ3|A6NMQ3_HUMAN Endosulfine alpha OS=Homo sapiens GN=ENSA PE=4 SV=2;>tr|C9JUF4|C9JUF4_HUMAN Endosulfine alpha OS=Homo sapiens GN=ENSA PE=4 SV=1;>tr|Q5T5H1|Q5T5H1_HUMAN Endosulfine alpha OS=Homo sapiens GN=ENSA PE=2 SV=1;>sp|O43768-6|ENSA_HUMAN Isof	0.983566	0.00180951	45.28	1	S	YFDS(0.984)GDY(0.016)NMAK	1646.4	904.81	0.549569	1	1
P25205;Q7Z6P5;E9PF11	722;217;219	P25205	DNA replication licensing factor MCM3	MCM3	>sp|P25205|MCM3_HUMAN DNA replication licensing factor MCM3 OS=Homo sapiens GN=MCM3 PE=1 SV=3;>tr|Q7Z6P5|Q7Z6P5_HUMAN Minichromosome maintenance complex component 3 (Fragment) OS=Homo sapiens GN=MCM3 PE=2 SV=1;>tr|E9PF11|E9PF11_HUMAN Minichromosome mainten	0.99999	3.33022e-39	121.3	2	T	DGDSYDPYDFS(0.84)DT(0.159)EEEMPQVHT(1)PK	32701	17973	0.549616	2	2
Q9H6F5;H0YG79;E7ES61	69;63;69	Q9H6F5	Coiled-coil domain-containing protein 86	CCDC86	>sp|Q9H6F5|CCD86_HUMAN Coiled-coil domain-containing protein 86 OS=Homo sapiens GN=CCDC86 PE=1 SV=1;>tr|H0YG79|H0YG79_HUMAN Coiled-coil domain-containing 86 (Fragment) OS=Homo sapiens GN=CCDC86 PE=4 SV=1;>tr|E7ES61|E7ES61_HUMAN Coiled-coil domain-containin	0.99591	2.46465e-07	81.808	2	S	AGLGS(0.108)PERPPKT(0.134)S(0.762)PGS(0.996)PR	35251	19390	0.550055	3	3
B4DH52;P78347-2;P78347-4;P78347-3;P78347	818;782;802;803;823	B4DH52	General transcription factor II-I	GTF2I	>tr|B4DH52|B4DH52_HUMAN Uncharacterized protein OS=Homo sapiens GN=GTF2I PE=2 SV=1;>sp|P78347-2|GTF2I_HUMAN Isoform 2 of General transcription factor II-I OS=Homo sapiens GN=GTF2I;>sp|P78347-4|GTF2I_HUMAN Isoform 4 of General transcription factor II-I OS=H	0.925989	0.000475819	53.869	1	S	ES(0.001)T(0.002)S(0.007)S(0.065)KS(0.926)PPRK	12156	6687.7	0.550156	2	2
Q13112	410	Q13112	Chromatin assembly factor 1 subunit B	CHAF1B	>sp|Q13112|CAF1B_HUMAN Chromatin assembly factor 1 subunit B OS=Homo sapiens GN=CHAF1B PE=1 SV=1	0.957286	3.95309e-05	75.533	1	S	GS(0.042)S(0.957)PGPRPVEGT(0.001)PASR	9554.4	5260.5	0.550584	2	2
Q16649	301	Q16649	Nuclear factor interleukin-3-regulated protein	NFIL3	>sp|Q16649|NFIL3_HUMAN Nuclear factor interleukin-3-regulated protein OS=Homo sapiens GN=NFIL3 PE=1 SV=2	1	0.00018606	76.326	1	S	GPIHS(1)PVELK	9041.8	4981.7	0.550963	1	1
B3KX72;Q00839;Q00839-2	4;4;4	B3KX72	Heterogeneous nuclear ribonucleoprotein U	HNRNPU	>tr|B3KX72|B3KX72_HUMAN Uncharacterized protein OS=Homo sapiens GN=HNRNPU PE=2 SV=1;>sp|Q00839|HNRPU_HUMAN Heterogeneous nuclear ribonucleoprotein U OS=Homo sapiens GN=HNRNPU PE=1 SV=6;>sp|Q00839-2|HNRPU_HUMAN Isoform Short of Heterogeneous nuclear ribonuc	0.978026	0.0125332	83.869	1	S	S(0.011)S(0.011)S(0.978)PVNVK	39597	21817	0.550976	2	2
Q4KMP7;Q4KMP7-2	661;86	Q4KMP7	TBC1 domain family member 10B	TBC1D10B	>sp|Q4KMP7|TB10B_HUMAN TBC1 domain family member 10B OS=Homo sapiens GN=TBC1D10B PE=1 SV=3;>sp|Q4KMP7-2|TB10B_HUMAN Isoform 2 of TBC1 domain family member 10B OS=Homo sapiens GN=TBC1D10B	0.809296	9.1587e-08	84.324	1	S	QQPPLGPS(0.01)S(0.046)S(0.135)LLS(0.809)LPGLK	12790	7047.5	0.551016	1	1
Q9H0H5	580	Q9H0H5	Rac GTPase-activating protein 1	RACGAP1	>sp|Q9H0H5|RGAP1_HUMAN Rac GTPase-activating protein 1 OS=Homo sapiens GN=RACGAP1 PE=1 SV=1	0.83479	4.40539e-05	69.979	1	T	VSLLGPVT(0.165)T(0.835)PEHQLLK	4108	2270	0.55258	1	1
B4DXJ4;Q9H1J1-2;Q9H1J1	140;308;341	B4DXJ4	Regulator of nonsense transcripts 3A	UPF3A	>tr|B4DXJ4|B4DXJ4_HUMAN Uncharacterized protein OS=Homo sapiens GN=UPF3A PE=2 SV=1;>sp|Q9H1J1-2|REN3A_HUMAN Isoform 2 of Regulator of nonsense transcripts 3A OS=Homo sapiens GN=UPF3A;>sp|Q9H1J1|REN3A_HUMAN Regulator of nonsense transcripts 3A OS=Homo sapie	0.858911	2.08774e-09	65.125	1	S	ARPMEGSLEEPQET(0.002)S(0.007)HS(0.132)GS(0.859)DK	7679.1	4243.5	0.552604	1	1
F5H6Z3;Q01518-2;Q01518;Q5T0R7;Q5T0R6;Q5T0R5;Q5T0R4;Q5T0R3;Q5T0R2;Q5T0R1;Q5T0R9	68;90;91;91;91;91;91;91;91;91;90	F5H6Z3	Adenylyl cyclase-associated protein 1;Adenylyl cyclase-associated protein	CAP1	>tr|F5H6Z3|F5H6Z3_HUMAN Adenylyl cyclase-associated protein OS=Homo sapiens GN=CAP1 PE=3 SV=1;>sp|Q01518-2|CAP1_HUMAN Isoform 2 of Adenylyl cyclase-associated protein 1 OS=Homo sapiens GN=CAP1;>sp|Q01518|CAP1_HUMAN Adenylyl cyclase-associated protein 1 OS=	0.885392	0.000105727	50.392	1	S	ALLVT(0.115)AS(0.885)QCQQPAENK	5582.7	3087.4	0.55303	1	1
Q13459-2;Q13459	1405;1405	Q13459-2	Unconventional myosin-IXb	MYO9B	>sp|Q13459-2|MYO9B_HUMAN Isoform Short of Unconventional myosin-IXb OS=Homo sapiens GN=MYO9B;>sp|Q13459|MYO9B_HUMAN Unconventional myosin-IXb OS=Homo sapiens GN=MYO9B PE=1 SV=3	0.998728	6.11307e-17	89.272	1	S	KPGDASSLPDAGLS(0.999)PGS(0.001)QVDSK	18952	10485	0.55324	3	3
G3V0I6;Q01804-3;Q01804	1006;940;1005	G3V0I6	OTU domain-containing protein 4	OTUD4	>tr|G3V0I6|G3V0I6_HUMAN OTU domain containing 4 OS=Homo sapiens GN=OTUD4 PE=4 SV=1;>sp|Q01804-3|OTUD4_HUMAN Isoform 3 of OTU domain-containing protein 4 OS=Homo sapiens GN=OTUD4;>sp|Q01804|OTUD4_HUMAN OTU domain-containing protein 4 OS=Homo sapiens GN=OTUD	0.990195	8.34491e-05	82.034	1	S	TAADVVS(0.99)PGANS(0.01)VDSR	3897.7	2156.5	0.553275	1	1
Q92615;H0Y4V9	736;337	Q92615	La-related protein 4B	LARP4B	>sp|Q92615|LAR4B_HUMAN La-related protein 4B OS=Homo sapiens GN=LARP4B PE=1 SV=3;>tr|H0Y4V9|H0Y4V9_HUMAN La ribonucleoprotein domain family, member 4B (Fragment) OS=Homo sapiens GN=LARP4B PE=4 SV=1	0.999859	0.00085121	93.243	1;2	S	EQS(0.455)T(0.545)PPKS(1)PQ	67430	37328	0.553581	9	9
Q8TDY2-2;Q8TDY2	647;647	Q8TDY2-2	RB1-inducible coiled-coil protein 1	RB1CC1	>sp|Q8TDY2-2|RBCC1_HUMAN Isoform 2 of RB1-inducible coiled-coil protein 1 OS=Homo sapiens GN=RB1CC1;>sp|Q8TDY2|RBCC1_HUMAN RB1-inducible coiled-coil protein 1 OS=Homo sapiens GN=RB1CC1 PE=1 SV=3	0.951275	9.47148e-24	138.97	1;2	S	ASVSQT(0.028)S(0.951)PQS(0.02)ASSPR	5631.5	3122.9	0.554541	2	2
Q96BZ8	59	Q96BZ8	Leukocyte receptor cluster member 1	LENG1	>sp|Q96BZ8|LENG1_HUMAN Leukocyte receptor cluster member 1 OS=Homo sapiens GN=LENG1 PE=1 SV=1	1	7.99197e-29	76.415	1	S	ARHQNS(1)LPELEAAEAGAPGSGPVDLFR	2475.1	1372.8	0.554644	1	1
P49454	821	P49454	Centromere protein F	CENPF	>sp|P49454|CENPF_HUMAN Centromere protein F OS=Homo sapiens GN=CENPF PE=1 SV=2	1	0.00689791	90.05	1	S	LEADQS(1)PK	6518.9	3617.8	0.554971	2	2
E9PRI4;E9PGT3;Q15418;Q15418-2;E9PGT4;Q15418-3	364;369;380;389;100;288	E9PRI4	Ribosomal protein S6 kinase;Ribosomal protein S6 kinase alpha-1	RPS6KA1	>tr|E9PRI4|E9PRI4_HUMAN Ribosomal protein S6 kinase OS=Homo sapiens GN=RPS6KA1 PE=3 SV=1;>tr|E9PGT3|E9PGT3_HUMAN Ribosomal protein S6 kinase OS=Homo sapiens GN=RPS6KA1 PE=3 SV=1;>sp|Q15418|KS6A1_HUMAN Ribosomal protein S6 kinase alpha-1 OS=Homo sapiens GN=	0.999866	4.79802e-08	93.768	1	S	GFS(1)FVATGLMEDDGK	4614.8	2563.2	0.55543	1	1
F5GX68;P26358;P26358-2	127;127;127	F5GX68;P26358-2	Cytosine-specific methyltransferase;DNA (cytosine-5)-methyltransferase 1	DNMT1	>tr|F5GX68|F5GX68_HUMAN Cytosine-specific methyltransferase OS=Homo sapiens GN=DNMT1 PE=3 SV=1;>sp|P26358|DNMT1_HUMAN DNA (cytosine-5)-methyltransferase 1 OS=Homo sapiens GN=DNMT1 PE=1 SV=2;>sp|P26358-2|DNMT1_HUMAN Isoform 2 of DNA (cytosine-5)-methyltrans	0.999621	2.17365e-05	64.249	1	S	VGMADANS(1)PPKPLSK	32855	18257	0.555684	4	4
G3V5T8;G3V4I2;Q52LA3	59;85;53	G3V5T8	Protein lin-52 homolog	LIN52	>tr|G3V5T8|G3V5T8_HUMAN Lin-52 homolog (C. elegans) OS=Homo sapiens GN=LIN52 PE=4 SV=1;>tr|G3V4I2|G3V4I2_HUMAN Lin-52 homolog (C. elegans) OS=Homo sapiens GN=LIN52 PE=4 SV=1;>sp|Q52LA3|LIN52_HUMAN Protein lin-52 homolog OS=Homo sapiens GN=LIN52 PE=1 SV=1	0.81882	0.000903697	112.94	1	S	S(0.001)PIT(0.021)S(0.16)S(0.819)PPK	3609.2	2006.9	0.556051	1	1
B7WNZ6;E7EPN9;Q9Y520-6;Q9Y520-4;Q9Y520-5;Q9Y520;Q9Y520-7;E9PF21;Q9Y520-2;Q9Y520-3	2105;2107;2105;2105;2058;2105;2107;2059;1862;2105	B7WNZ6	Protein PRRC2C	PRRC2C	>tr|B7WNZ6|B7WNZ6_HUMAN Uncharacterized protein OS=Homo sapiens GN=PRRC2C PE=4 SV=2;>tr|E7EPN9|E7EPN9_HUMAN Proline-rich coiled-coil 2C OS=Homo sapiens GN=PRRC2C PE=4 SV=1;>sp|Q9Y520-6|PRC2C_HUMAN Isoform 6 of Protein PRRC2C OS=Homo sapiens GN=PRRC2C;>sp|Q	1	3.31217e-09	145.81	1	S	LPDLS(1)PVENK	47871	26636	0.556412	4	4
O60271-4;O60271-2;O60271-9;O60271-5	258;258;115;258	O60271-4	C-Jun-amino-terminal kinase-interacting protein 4	SPAG9	>sp|O60271-4|JIP4_HUMAN Isoform 4 of C-Jun-amino-terminal kinase-interacting protein 4 OS=Homo sapiens GN=SPAG9;>sp|O60271-2|JIP4_HUMAN Isoform 2 of C-Jun-amino-terminal kinase-interacting protein 4 OS=Homo sapiens GN=SPAG9;>sp|O60271-9|JIP4_HUMAN Isoform	0.99919	4.812e-05	79.346	1	S	DELSDVS(0.001)QGGS(0.999)K	14110	7861.1	0.55713	2	2
Q7Z401;E7EPL3	1589;1632	Q7Z401	C-myc promoter-binding protein	DENND4A	>sp|Q7Z401|MYCPP_HUMAN C-myc promoter-binding protein OS=Homo sapiens GN=DENND4A PE=1 SV=2;>tr|E7EPL3|E7EPL3_HUMAN DENN/MADD domain-containing 4A OS=Homo sapiens GN=DENND4A PE=4 SV=2	0.824525	7.81684e-14	156.73	1	S	S(0.017)IS(0.825)T(0.153)S(0.005)GPLDK	45122	25148	0.557333	4	4
G5E9M8;P08047	52;59	G5E9M8	Transcription factor Sp1	SP1	>tr|G5E9M8|G5E9M8_HUMAN Sp1 transcription factor, isoform CRA_b OS=Homo sapiens GN=SP1 PE=4 SV=1;>sp|P08047|SP1_HUMAN Transcription factor Sp1 OS=Homo sapiens GN=SP1 PE=1 SV=3	0.989683	2.9558e-61	123.24	1	S	SSSTGSSSSTGGGGQES(0.01)QPS(0.99)PLALLAATCSR	10029	5589.5	0.557334	1	1
F5GXE9;Q9Y3X0	95;95	F5GXE9	Coiled-coil domain-containing protein 9	CCDC9	>tr|F5GXE9|F5GXE9_HUMAN Coiled-coil domain-containing 9 OS=Homo sapiens GN=CCDC9 PE=4 SV=1;>sp|Q9Y3X0|CCDC9_HUMAN Coiled-coil domain-containing protein 9 OS=Homo sapiens GN=CCDC9 PE=1 SV=1	1	0.000262041	74.78	1	T	GGRT(1)PPQQGGR	2685.8	1497.3	0.557488	1	1
Q5JSM3;Q9BZR9	320;321	Q5JSM3	Probable E3 ubiquitin-protein ligase TRIM8	TRIM8	>tr|Q5JSM3|Q5JSM3_HUMAN Tripartite motif containing 8 OS=Homo sapiens GN=TRIM8 PE=2 SV=1;>sp|Q9BZR9|TRIM8_HUMAN Probable E3 ubiquitin-protein ligase TRIM8 OS=Homo sapiens GN=TRIM8 PE=2 SV=2	0.90844	1.91617e-05	93.768	1	S	TQTCTS(0.001)S(0.008)S(0.07)LS(0.908)PT(0.012)K	4973.7	2774.1	0.557754	1	1
Q09666	5589	Q09666	Neuroblast differentiation-associated protein AHNAK	AHNAK	>sp|Q09666|AHNK_HUMAN Neuroblast differentiation-associated protein AHNAK OS=Homo sapiens GN=AHNAK PE=1 SV=2	0.986964	4.76502e-23	77.51	1	S	GGADVSGGVSAPDIS(0.013)LGEGHLS(0.987)VK	10954	6114	0.558152	1	1
Q969S3	143	Q969S3	Zinc finger protein 622	ZNF622	>sp|Q969S3|ZN622_HUMAN Zinc finger protein 622 OS=Homo sapiens GN=ZNF622 PE=1 SV=1	0.995657	0.00525755	61.161	1	S	AQPS(0.004)MS(0.996)PK	5527.4	3085.5	0.558219	2	2
O94782	313	O94782	Ubiquitin carboxyl-terminal hydrolase 1	USP1	>sp|O94782|UBP1_HUMAN Ubiquitin carboxyl-terminal hydrolase 1 OS=Homo sapiens GN=USP1 PE=1 SV=1	0.999839	4.71469e-08	122.66	1	S	ATSDTLES(1)PPK	36313	20295	0.558891	7	7
G5E988;O14617-2;O14617-5;E7EMM2;O14617-3;O14617	738;738;829;660;660;829	G5E988	AP-3 complex subunit delta-1	AP3D1	>tr|G5E988|G5E988_HUMAN HCG2004350, isoform CRA_d OS=Homo sapiens GN=AP3D1 PE=4 SV=1;>sp|O14617-2|AP3D1_HUMAN Isoform 2 of AP-3 complex subunit delta-1 OS=Homo sapiens GN=AP3D1;>sp|O14617-5|AP3D1_HUMAN Isoform 5 of AP-3 complex subunit delta-1 OS=Homo sapi	0.968078	0.000533406	47.712	1	S	HRNTET(0.006)S(0.026)KS(0.968)PEK	6770.4	3788.3	0.559539	2	2
Q09666	5830	Q09666	Neuroblast differentiation-associated protein AHNAK	AHNAK	>sp|Q09666|AHNK_HUMAN Neuroblast differentiation-associated protein AHNAK OS=Homo sapiens GN=AHNAK PE=1 SV=2	0.999987	0.00067606	92.039	1	S	FGTFGGLGS(1)K	88666	49626	0.559696	4	4
B4DZD5;F5GYA6;P42345	1261;1261;1261	B4DZD5	Serine/threonine-protein kinase mTOR	MTOR	>tr|B4DZD5|B4DZD5_HUMAN Uncharacterized protein OS=Homo sapiens GN=MTOR PE=2 SV=1;>tr|F5GYA6|F5GYA6_HUMAN Mechanistic target of rapamycin (serine/threonine kinase) OS=Homo sapiens GN=MTOR PE=4 SV=1;>sp|P42345|MTOR_HUMAN Serine/threonine-protein kinase mTOR	0.854951	0.000931517	52.247	1	S	LHVS(0.855)T(0.145)INLQK	1373.4	768.72	0.55972	1	1
P13639;B4DPU3;F5GZG3;F5H370;B4DMC6	57;57;57;57;57	P13639	Elongation factor 2	EEF2	>sp|P13639|EF2_HUMAN Elongation factor 2 OS=Homo sapiens GN=EEF2 PE=1 SV=4;>tr|B4DPU3|B4DPU3_HUMAN Uncharacterized protein OS=Homo sapiens GN=EEF2 PE=2 SV=1;>tr|F5GZG3|F5GZG3_HUMAN Uncharacterized protein OS=Homo sapiens GN=EEF2 PE=4 SV=1;>tr|F5H370|F5H370	1	1.12595e-19	128.41	1;2	T	FT(1)DT(1)RKDEQER	82305	46111	0.560245	15	15
P41231	327	P41231	P2Y purinoceptor 2	P2RY2	>sp|P41231|P2RY2_HUMAN P2Y purinoceptor 2 OS=Homo sapiens GN=P2RY2 PE=1 SV=4	0.953368	1.28168e-16	118.05	1;2	S	DAKPPT(0.048)GPS(0.953)PAT(0.999)PAR	25092	14060	0.560338	3	3
Q8NG08	1048	Q8NG08	DNA helicase B	HELB	>sp|Q8NG08|HELB_HUMAN DNA helicase B OS=Homo sapiens GN=HELB PE=1 SV=2	0.975127	1.81653e-10	106.82	1	S	RTCGVNDDES(0.975)PS(0.024)K	14880	8351.3	0.561243	3	3
Q86U90	60	Q86U90	YrdC domain-containing protein, mitochondrial	YRDC	>sp|Q86U90|YRDC_HUMAN YrdC domain-containing protein, mitochondrial OS=Homo sapiens GN=YRDC PE=1 SV=1	1	4.50526e-49	169.7	1	S	LLRLPGSGAVQAAS(1)PER	5534.2	3106.9	0.5614	1	1
E9PHJ7;F8W9L2;O75400-2;O75400-3;O75400	656;769;760;769;787	E9PHJ7	Pre-mRNA-processing factor 40 homolog A	PRPF40A	>tr|E9PHJ7|E9PHJ7_HUMAN PRP40 pre-mRNA-processing factor 40 homolog A (S. cerevisiae) OS=Homo sapiens GN=PRPF40A PE=4 SV=2;>tr|F8W9L2|F8W9L2_HUMAN PRP40 pre-mRNA-processing factor 40 homolog A (S. cerevisiae) OS=Homo sapiens GN=PRPF40A PE=4 SV=1;>sp|O75400	0.996925	2.21788e-05	58.98	1	S	EPAFEDIT(0.003)LES(0.997)ERK	5898	3311.2	0.561411	1	1
F5H4V4;P46013;P46013-2	2707;2708;2348	F5H4V4;P46013-2	Antigen KI-67	MKI67	>tr|F5H4V4|F5H4V4_HUMAN Antigen identified by monoclonal antibody Ki-67 OS=Homo sapiens GN=MKI67 PE=4 SV=1;>sp|P46013|KI67_HUMAN Antigen KI-67 OS=Homo sapiens GN=MKI67 PE=1 SV=2;>sp|P46013-2|KI67_HUMAN Isoform Short of Antigen KI-67 OS=Homo sapiens GN=MKI6	1	6.05479e-20	108.37	1	S	IPCES(1)PPLEVVDTTASTK	12605	7081.2	0.561777	2	2
G5E9B2;B4DQH4;B4DEM7;P50990	268;196;250;269	G5E9B2	T-complex protein 1 subunit theta	CCT8	>tr|G5E9B2|G5E9B2_HUMAN Chaperonin containing TCP1, subunit 8 (Theta), isoform CRA_a OS=Homo sapiens GN=CCT8 PE=3 SV=1;>tr|B4DQH4|B4DQH4_HUMAN Chaperonin containing TCP1, subunit 8 (theta) OS=Homo sapiens GN=CCT8 PE=2 SV=1;>tr|B4DEM7|B4DEM7_HUMAN Chaperoni	0.999886	0.00628691	41.684	1	S	TAEELMNFS(1)K	2235.9	1256.5	0.561966	1	1
E9PK52;E9PHY5;E9PPD9;O43491;E9PMG5;E9PCC2;E9PMV8;H0Y5B0;Q6R5J7	645;645;645;715;167;112;114;258;93	E9PK52	Band 4.1-like protein 2	EPB41L2	>tr|E9PK52|E9PK52_HUMAN Erythrocyte membrane protein band 4.1-like 2 OS=Homo sapiens GN=EPB41L2 PE=4 SV=1;>tr|E9PHY5|E9PHY5_HUMAN Erythrocyte membrane protein band 4.1-like 2 OS=Homo sapiens GN=EPB41L2 PE=4 SV=1;>tr|E9PPD9|E9PPD9_HUMAN Erythrocyte membrane	0.990328	1.07728e-10	130.61	1	S	EIS(0.99)PGS(0.01)GPGEIR	8102.1	4554.3	0.562114	1	1
Q8WWM7-6;Q8WWM7-5;Q8WWM7-4;A8K1R6;Q8WWM7-2;Q8WWM7;Q8WWM7-3;C9JXV8;Q8WWM7-7	111;111;111;111;111;111;111;111;111	Q8WWM7-6	Ataxin-2-like protein	ATXN2L	>sp|Q8WWM7-6|ATX2L_HUMAN Isoform 6 of Ataxin-2-like protein OS=Homo sapiens GN=ATXN2L;>sp|Q8WWM7-5|ATX2L_HUMAN Isoform 5 of Ataxin-2-like protein OS=Homo sapiens GN=ATXN2L;>sp|Q8WWM7-4|ATX2L_HUMAN Isoform 4 of Ataxin-2-like protein OS=Homo sapiens GN=ATXN2	1	1.8897e-33	149.33	1	S	GPPQS(1)PVFEGVYNNSR	33139	18635	0.562328	5	5
Q9P2B4	488	Q9P2B4	CTTNBP2 N-terminal-like protein	CTTNBP2NL	>sp|Q9P2B4|CT2NL_HUMAN CTTNBP2 N-terminal-like protein OS=Homo sapiens GN=CTTNBP2NL PE=1 SV=2	0.839376	5.19481e-05	59.709	1	S	DLS(0.839)PT(0.161)LIDNSAAK	1044.1	587.15	0.56235	1	1
Q96T58	2120	Q96T58	Msx2-interacting protein	SPEN	>sp|Q96T58|MINT_HUMAN Msx2-interacting protein OS=Homo sapiens GN=SPEN PE=1 SV=1	0.999989	7.91425e-05	92.265	1	S	ESGVVAVS(1)PEK	5399.1	3036.9	0.562483	1	1
Q8WY22	248	Q8WY22	BRI3-binding protein	BRI3BP	>sp|Q8WY22|BRI3B_HUMAN BRI3-binding protein OS=Homo sapiens GN=BRI3BP PE=1 SV=1	0.999931	0.00716875	108.24	1	S	VLESLDRS(1)K	55867	31491	0.563678	2	2
O75362	570	O75362	Zinc finger protein 217	ZNF217	>sp|O75362|ZN217_HUMAN Zinc finger protein 217 OS=Homo sapiens GN=ZNF217 PE=1 SV=1	0.976794	0.00545626	103.91	1	S	DVT(0.023)GS(0.977)PPAK	45144	25467	0.564128	5	5
P20700;E9PBF6	23;23	P20700	Lamin-B1	LMNB1	>sp|P20700|LMNB1_HUMAN Lamin-B1 OS=Homo sapiens GN=LMNB1 PE=1 SV=2;>tr|E9PBF6|E9PBF6_HUMAN Lamin B1 OS=Homo sapiens GN=LMNB1 PE=3 SV=1	0.991212	7.54809e-05	101.01	1;2	S	AGGPT(0.083)T(0.919)PLS(0.991)PT(0.007)R	21636	12214	0.564522	4	4
P39880-6;P39880-4;P39880-5;P39880-2;P39880;P39880-3	911;967;1013;1047;1069;1080	P39880-6	Homeobox protein cut-like 1	CUX1	>sp|P39880-6|CUX1_HUMAN Isoform 7 of Homeobox protein cut-like 1 OS=Homo sapiens GN=CUX1;>sp|P39880-4|CUX1_HUMAN Isoform 5 of Homeobox protein cut-like 1 OS=Homo sapiens GN=CUX1;>sp|P39880-5|CUX1_HUMAN Isoform 6 of Homeobox protein cut-like 1 OS=Homo sapie	0.816217	1.65349e-13	99.407	1	S	S(0.816)LT(0.184)ELVQQPCPPIEASK	8522.8	4812.4	0.56465	1	1
Q8IX90-3;Q8IX90	248;248	Q8IX90-3	Spindle and kinetochore-associated protein 3	SKA3	>sp|Q8IX90-3|SKA3_HUMAN Isoform 3 of Spindle and kinetochore-associated protein 3 OS=Homo sapiens GN=SKA3;>sp|Q8IX90|SKA3_HUMAN Spindle and kinetochore-associated protein 3 OS=Homo sapiens GN=SKA3 PE=1 SV=2	0.998715	0.000799932	47.916	1	S	NNKS(0.999)EEAIDT(0.001)ESR	7607.5	4296	0.564706	1	1
B5MDQ0;Q2NKX8	1011;1134	B5MDQ0	DNA excision repair protein ERCC-6-like	ERCC6L	>tr|B5MDQ0|B5MDQ0_HUMAN FLJ20105 protein, isoform CRA_a OS=Homo sapiens GN=ERCC6L PE=4 SV=1;>sp|Q2NKX8|ERC6L_HUMAN DNA excision repair protein ERCC-6-like OS=Homo sapiens GN=ERCC6L PE=1 SV=1	0.999543	5.46633e-16	103.03	2	S	GPEDYPEEGVEES(1)S(0.998)GEAS(0.002)K	14862	8395.5	0.564897	1	1
B5MDQ0;Q2NKX8	1012;1135	B5MDQ0	DNA excision repair protein ERCC-6-like	ERCC6L	>tr|B5MDQ0|B5MDQ0_HUMAN FLJ20105 protein, isoform CRA_a OS=Homo sapiens GN=ERCC6L PE=4 SV=1;>sp|Q2NKX8|ERC6L_HUMAN DNA excision repair protein ERCC-6-like OS=Homo sapiens GN=ERCC6L PE=1 SV=1	0.998495	5.46633e-16	103.03	2	S	GPEDYPEEGVEES(1)S(0.998)GEAS(0.002)K	14862	8395.5	0.564897	1	1
Q9UGU0-2;Q9UGU0	1322;1322	Q9UGU0-2	Transcription factor 20	TCF20	>sp|Q9UGU0-2|TCF20_HUMAN Isoform 2 of Transcription factor 20 OS=Homo sapiens GN=TCF20;>sp|Q9UGU0|TCF20_HUMAN Transcription factor 20 OS=Homo sapiens GN=TCF20 PE=1 SV=3	0.999871	0.00545205	118.04	1	S	DLPS(1)PDSR	5073.8	2867.9	0.565237	1	1
Q96JM3	507	Q96JM3	Chromosome alignment-maintaining phosphoprotein 1	CHAMP1	>sp|Q96JM3|CHAP1_HUMAN Chromosome alignment-maintaining phosphoprotein 1 OS=Homo sapiens GN=CHAMP1 PE=1 SV=2	0.999716	2.18844e-05	75.764	1	S	KPGPSGPSES(1)PK	25644	14507	0.565707	5	5
E7ETY2;Q13428-6;Q13428-7;Q13428-5;H0YAB7;E9PHK9;Q13428;Q13428-3;Q13428-4;Q13428-2;Q13428-8	914;914;914;914;73;914;914;914;914;837;837	E7ETY2;E9PHK9	Treacle protein	TCOF1	>tr|E7ETY2|E7ETY2_HUMAN Treacher Collins-Franceschetti syndrome 1 OS=Homo sapiens GN=TCOF1 PE=4 SV=1;>sp|Q13428-6|TCOF_HUMAN Isoform 6 of Treacle protein OS=Homo sapiens GN=TCOF1;>sp|Q13428-7|TCOF_HUMAN Isoform 7 of Treacle protein OS=Homo sapiens GN=TCOF1	1	0.0124606	60.598	1	T	GAAPT(1)PPGK	24837	14056	0.56593	4	4
P25791-3	16	P25791-3			>sp|P25791-3|RBTN2_HUMAN Isoform 3 of Rhombotin-2 OS=Homo sapiens GN=LMO2	0.846104	0.000815485	57.885	1	S	GGAS(0.154)S(0.846)PAERR	3946.6	2234.3	0.566133	1	1
E5RJU9;Q86UE4	401;457	E5RJU9	Protein LYRIC	MTDH	>tr|E5RJU9|E5RJU9_HUMAN Metadherin OS=Homo sapiens GN=MTDH PE=4 SV=1;>sp|Q86UE4|LYRIC_HUMAN Protein LYRIC OS=Homo sapiens GN=MTDH PE=1 SV=2	0.940261	7.10996e-25	122.94	1	S	KQGEDNS(0.94)T(0.06)AQDTEELEK	15246	8636.8	0.566496	2	2
E7ETY2;Q13428-6;Q13428-7;Q13428-5;E9PHK9;Q13428;Q13428-3;Q13428-4	249;249;249;249;249;249;249;249	E7ETY2;E9PHK9	Treacle protein	TCOF1	>tr|E7ETY2|E7ETY2_HUMAN Treacher Collins-Franceschetti syndrome 1 OS=Homo sapiens GN=TCOF1 PE=4 SV=1;>sp|Q13428-6|TCOF_HUMAN Isoform 6 of Treacle protein OS=Homo sapiens GN=TCOF1;>sp|Q13428-7|TCOF_HUMAN Isoform 7 of Treacle protein OS=Homo sapiens GN=TCOF1	1	0.00457365	72.29	1	T	VGDVT(1)PQVK	5725.8	3243.7	0.566506	1	1
B5MBX0;Q96FF9	21;21	B5MBX0	Sororin	CDCA5	>tr|B5MBX0|B5MBX0_HUMAN Cell division cycle-associated 5 OS=Homo sapiens GN=CDCA5 PE=4 SV=1;>sp|Q96FF9|CDCA5_HUMAN Sororin OS=Homo sapiens GN=CDCA5 PE=1 SV=1	0.855851	0.00268857	50.088	1	S	S(0.001)GPRAPS(0.856)PT(0.143)K	5457.2	3092.1	0.566609	1	1
P31949	5	P31949	Protein S100-A11;Protein S100-A11, N-terminally processed	S100A11	>sp|P31949|S10AB_HUMAN Protein S100-A11 OS=Homo sapiens GN=S100A11 PE=1 SV=2	0.890309	0.0147919	58.511	1	S	IS(0.89)S(0.06)PT(0.019)ET(0.031)ER	8021.3	4545.4	0.566666	1	1
Q04721	1778	Q04721	Neurogenic locus notch homolog protein 2;Notch 2 extracellular truncation;Notch 2 intracellular domain	NOTCH2	>sp|Q04721|NOTC2_HUMAN Neurogenic locus notch homolog protein 2 OS=Homo sapiens GN=NOTCH2 PE=1 SV=3	1	3.11333e-05	53.981	1	S	AEDEALLS(1)EEDDPIDR	1334.1	756.2	0.566824	1	1
E9PMQ6;Q00613-2;Q00613	303;368;368	E9PMQ6	Heat shock factor protein 1	HSF1	>tr|E9PMQ6|E9PMQ6_HUMAN Heat shock transcription factor 1 OS=Homo sapiens GN=HSF1 PE=3 SV=1;>sp|Q00613-2|HSF1_HUMAN Isoform Short of Heat shock factor protein 1 OS=Homo sapiens GN=HSF1;>sp|Q00613|HSF1_HUMAN Heat shock factor protein 1 OS=Homo sapiens GN=HS	0.900346	3.95611e-17	102.69	2	S	GHTDTEGRPPS(0.02)PPPT(0.109)S(0.9)T(0.97)PEK	18716	10626	0.56775	4	4
E9PAU2;Q8IY67-2	584;567	E9PAU2	Ribonucleoprotein PTB-binding 1	RAVER1	>tr|E9PAU2|E9PAU2_HUMAN Ribonucleoprotein, PTB-binding 1 OS=Homo sapiens GN=RAVER1 PE=4 SV=1;>sp|Q8IY67-2|RAVR1_HUMAN Isoform 2 of Ribonucleoprotein PTB-binding 1 OS=Homo sapiens GN=RAVER1	0.968242	0.00651633	99.985	1	S	LLS(0.968)PLS(0.03)S(0.002)AR	4288	2434.9	0.56784	1	1
Q14694;Q14694-3;Q14694-2	365;369;413	Q14694	Ubiquitin carboxyl-terminal hydrolase 10	USP10	>sp|Q14694|UBP10_HUMAN Ubiquitin carboxyl-terminal hydrolase 10 OS=Homo sapiens GN=USP10 PE=1 SV=2;>sp|Q14694-3|UBP10_HUMAN Isoform 3 of Ubiquitin carboxyl-terminal hydrolase 10 OS=Homo sapiens GN=USP10;>sp|Q14694-2|UBP10_HUMAN Isoform 2 of Ubiquitin carbo	0.998041	3.24816e-05	89.506	1	S	Y(0.002)S(0.998)PPAISPLVSEK	13282	7543	0.567911	3	3
O60307	847	O60307	Microtubule-associated serine/threonine-protein kinase 3	MAST3	>sp|O60307|MAST3_HUMAN Microtubule-associated serine/threonine-protein kinase 3 OS=Homo sapiens GN=MAST3 PE=1 SV=2	0.998721	0.0425735	83.647	1	S	S(0.001)NS(0.999)IGAR	11403	6477.8	0.568079	1	1
Q9P2B4	568	Q9P2B4	CTTNBP2 N-terminal-like protein	CTTNBP2NL	>sp|Q9P2B4|CT2NL_HUMAN CTTNBP2 N-terminal-like protein OS=Homo sapiens GN=CTTNBP2NL PE=1 SV=2	0.890255	8.01985e-09	74.561	1	S	VSSPLS(0.002)PLS(0.028)PGIKS(0.89)PT(0.079)IPR	9039.3	5135.2	0.568097	1	1
Q9H3N1	270	Q9H3N1	Thioredoxin-related transmembrane protein 1	TMX1	>sp|Q9H3N1|TMX1_HUMAN Thioredoxin-related transmembrane protein 1 OS=Homo sapiens GN=TMX1 PE=1 SV=1	0.99843	0.000607236	53.565	1	S	QRS(0.998)LGPS(0.002)LATDK	8336	4739.9	0.568606	1	1
G3V3Z8;P49757-3;P49757;P49757-4;P49757-2;B1P2N8;B1P2N7;B1P2N6;B1P2N5;G3V3M5;Q86SW6;G3V3R1	50;183;194;183;194;183;194;183;194;158;158;194	G3V3Z8	Protein numb homolog	NUMB	>tr|G3V3Z8|G3V3Z8_HUMAN Numb homolog (Drosophila) OS=Homo sapiens GN=NUMB PE=4 SV=1;>sp|P49757-3|NUMB_HUMAN Isoform 3 of Protein numb homolog OS=Homo sapiens GN=NUMB;>sp|P49757|NUMB_HUMAN Protein numb homolog OS=Homo sapiens GN=NUMB PE=1 SV=2;>sp|P49757-4|	0.999782	1.25066e-12	106.75	1	S	EGS(1)FRVTTATEQAER	7802.3	4436.5	0.568614	1	1
F5GXM2;Q7L4I2;E9PI52	30;30;30	F5GXM2	Arginine/serine-rich coiled-coil protein 2	RSRC2	>tr|F5GXM2|F5GXM2_HUMAN Arginine/serine-rich coiled-coil 2 OS=Homo sapiens GN=RSRC2 PE=4 SV=1;>sp|Q7L4I2|RSRC2_HUMAN Arginine/serine-rich coiled-coil protein 2 OS=Homo sapiens GN=RSRC2 PE=1 SV=1;>tr|E9PI52|E9PI52_HUMAN Uncharacterized protein OS=Homo sapie	1	0.000579892	103.11	2;3	S	EQS(1)EVS(1)VS(1)PR	13794	7844	0.568653	2	2
E7EME3;Q9UBG0	323;1457	E7EME3	C-type mannose receptor 2	MRC2	>tr|E7EME3|E7EME3_HUMAN Mannose receptor, C type 2 OS=Homo sapiens GN=MRC2 PE=4 SV=1;>sp|Q9UBG0|MRC2_HUMAN C-type mannose receptor 2 OS=Homo sapiens GN=MRC2 PE=1 SV=2	0.981823	4.19679e-51	188.09	1	S	SS(0.002)S(0.982)S(0.017)PTEATEK	11921	6779.9	0.568736	1	1
F2Z3K9;A0FGR8-5;A0FGR8-2;A0FGR8;A0FGR8-6;A6NFV7	155;155;720;748;769;155	F2Z3K9	Extended synaptotagmin-2	ESYT2	>tr|F2Z3K9|F2Z3K9_HUMAN Extended synaptotagmin-like protein 2 OS=Homo sapiens GN=ESYT2 PE=4 SV=1;>sp|A0FGR8-5|ESYT2_HUMAN Isoform 5 of Extended synaptotagmin-2 OS=Homo sapiens GN=ESYT2;>sp|A0FGR8-2|ESYT2_HUMAN Isoform 2 of Extended synaptotagmin-2 OS=Homo	0.99999	4.63587e-08	92.563	2	S	SSS(0.001)S(0.001)LLAS(0.999)PGHIS(1)VK	5143.7	2925.8	0.568812	1	1
Q5TBK7;E9PBF1;P15374	64;87;130	Q5TBK7	Ubiquitin carboxyl-terminal hydrolase isozyme L3	UCHL3	>tr|Q5TBK7|Q5TBK7_HUMAN Ubiquitin carboxyl-terminal esterase L3 (Ubiquitin thiolesterase) (Fragment) OS=Homo sapiens GN=UCHL3 PE=2 SV=1;>tr|E9PBF1|E9PBF1_HUMAN Ubiquitin carboxyl-terminal esterase L3 (ubiquitin thiolesterase) OS=Homo sapiens GN=UCHL3 PE=4	0.837482	0.000779949	47.639	1	S	FLEES(0.002)VS(0.161)MS(0.837)PEER	1577.8	897.8	0.56902	1	1
Q92508	1644	Q92508	Piezo-type mechanosensitive ion channel component 1	PIEZO1	>sp|Q92508|PIEZ1_HUMAN Piezo-type mechanosensitive ion channel component 1 OS=Homo sapiens GN=PIEZO1 PE=1 SV=4	0.946616	0.000213593	114.76	1	T	T(0.947)AS(0.053)ELLLDR	11146	6345.1	0.569271	2	2
P49792;E9PGT0;Q7Z3J3;A6NKT7;Q99666;O14715;F8VYC4;E7ESF1;P0DJD0;P0DJD1;E7ES93;B4DTM4	2454;1478;1479;1479;1478;1478;1471;1471;1463;1471;382;382	P49792	E3 SUMO-protein ligase RanBP2;RanBP2-like and GRIP domain-containing protein 4;RanBP2-like and GRIP domain-containing protein 3;RANBP2-like and GRIP domain-containing protein 5/6;RANBP2-like and GRIP domain-containing protein 8;RANBP2-like and GRIP domain-containing protein 1;RANBP2-like and GRIP domain-containing protein 2	RANBP2;RGPD4;RGPD3;RGPD5;RGPD8;RGPD1;RGPD2	>sp|P49792|RBP2_HUMAN E3 SUMO-protein ligase RanBP2 OS=Homo sapiens GN=RANBP2 PE=1 SV=2;>tr|E9PGT0|E9PGT0_HUMAN RAN-binding protein 2 OS=Homo sapiens GN=RANBP2 PE=4 SV=1;>sp|Q7Z3J3|RGPD4_HUMAN RanBP2-like and GRIP domain-containing protein 4 OS=Homo sapien	1	0.000506931	87.831	2	S	DSLIT(1)PHVS(1)R	9956.7	5668.4	0.569305	2	2
P49792;E9PGT0;Q7Z3J3;A6NKT7;Q99666;O14715;F8VYC4;E7ESF1;P0DJD0;P0DJD1;E7ES93;B4DTM4	2450;1474;1475;1475;1474;1474;1467;1467;1459;1467;378;378	P49792	E3 SUMO-protein ligase RanBP2;RanBP2-like and GRIP domain-containing protein 4;RanBP2-like and GRIP domain-containing protein 3;RANBP2-like and GRIP domain-containing protein 5/6;RANBP2-like and GRIP domain-containing protein 8;RANBP2-like and GRIP domain-containing protein 1;RANBP2-like and GRIP domain-containing protein 2	RANBP2;RGPD4;RGPD3;RGPD5;RGPD8;RGPD1;RGPD2	>sp|P49792|RBP2_HUMAN E3 SUMO-protein ligase RanBP2 OS=Homo sapiens GN=RANBP2 PE=1 SV=2;>tr|E9PGT0|E9PGT0_HUMAN RAN-binding protein 2 OS=Homo sapiens GN=RANBP2 PE=4 SV=1;>sp|Q7Z3J3|RGPD4_HUMAN RanBP2-like and GRIP domain-containing protein 4 OS=Homo sapien	0.999888	0.000506931	87.831	2	T	DSLIT(1)PHVS(1)R	9956.7	5668.4	0.569305	2	2
O95155-2;O95155	101;101	O95155-2	Ubiquitin conjugation factor E4 B	UBE4B	>sp|O95155-2|UBE4B_HUMAN Isoform 2 of Ubiquitin conjugation factor E4 B OS=Homo sapiens GN=UBE4B;>sp|O95155|UBE4B_HUMAN Ubiquitin conjugation factor E4 B OS=Homo sapiens GN=UBE4B PE=1 SV=1	0.806091	2.94481e-20	61.96	2	S	SQSSEGVS(0.002)S(0.007)LS(0.087)S(0.341)S(0.377)PS(0.156)NS(0.028)LET(0.01)QS(0.059)QS(0.126)LS(0.806)R	3028	1724	0.569353	1	1
P08238;Q58FF8;H0Y6E4;E9PHI1;H0Y5S7;E9PHI2	484;260;110;122;110;122	P08238	Heat shock protein HSP 90-beta;Putative heat shock protein HSP 90-beta 2	HSP90AB1;HSP90AB2P	>sp|P08238|HS90B_HUMAN Heat shock protein HSP 90-beta OS=Homo sapiens GN=HSP90AB1 PE=1 SV=4;>sp|Q58FF8|H90B2_HUMAN Putative heat shock protein HSP 90-beta 2 OS=Homo sapiens GN=HSP90AB2P PE=1 SV=2;>tr|H0Y6E4|H0Y6E4_HUMAN Heat shock protein 90kDa alpha (cyto	0.842754	0.00460449	56.404	1	Y	S(0.022)IY(0.843)Y(0.13)IT(0.006)GESK	1775.6	1011.4	0.56961	1	1
Q13352-3;Q13352-2;Q13352;Q13352-5	71;71;71;110	Q13352-3	Centromere protein R	ITGB3BP	>sp|Q13352-3|CENPR_HUMAN Isoform 3 of Centromere protein R OS=Homo sapiens GN=ITGB3BP;>sp|Q13352-2|CENPR_HUMAN Isoform 2 of Centromere protein R OS=Homo sapiens GN=ITGB3BP;>sp|Q13352|CENPR_HUMAN Centromere protein R OS=Homo sapiens GN=ITGB3BP PE=1 SV=2;>sp	0.995111	0.00018606	76.326	1	S	LNHPS(0.995)LT(0.005)ESK	5709.4	3252.8	0.569727	1	1
P38936	130	P38936	Cyclin-dependent kinase inhibitor 1	CDKN1A	>sp|P38936|CDN1A_HUMAN Cyclin-dependent kinase inhibitor 1 OS=Homo sapiens GN=CDKN1A PE=1 SV=3	0.991721	8.98208e-05	42.384	1	S	S(0.006)GEQAEGS(0.992)PGGPGDS(0.002)QGRK	6849.4	3906.7	0.570371	2	2
G3V0H6;Q659A1	320;457	G3V0H6	Little elongation complex subunit 2	ICE2	>tr|G3V0H6|G3V0H6_HUMAN NMDA receptor regulated 2, isoform CRA_a OS=Homo sapiens GN=NARG2 PE=4 SV=1;>sp|Q659A1|NARG2_HUMAN NMDA receptor-regulated protein 2 OS=Homo sapiens GN=NARG2 PE=1 SV=2	0.836538	0.000184267	80.387	1	S	S(0.163)LS(0.837)QILMEQLQK	4588.4	2619	0.570787	1	1
F5GZ80;E9PC26;F5GXI5;O43683	655;655;635;655	F5GZ80	Mitotic checkpoint serine/threonine-protein kinase BUB1	BUB1	>tr|F5GZ80|F5GZ80_HUMAN Budding uninhibited by benzimidazoles 1 homolog (yeast) OS=Homo sapiens GN=BUB1 PE=4 SV=1;>tr|E9PC26|E9PC26_HUMAN Budding uninhibited by benzimidazoles 1 homolog (yeast) OS=Homo sapiens GN=BUB1 PE=4 SV=1;>tr|F5GXI5|F5GXI5_HUMAN Budd	1	0.00489516	70.889	1	S	FS(1)PIQEK	21991	12553	0.570824	3	3
Q9UNY4-2;Q9UNY4	350;350	Q9UNY4-2	Transcription termination factor 2	TTF2	>sp|Q9UNY4-2|TTF2_HUMAN Isoform 2 of Transcription termination factor 2 OS=Homo sapiens GN=TTF2;>sp|Q9UNY4|TTF2_HUMAN Transcription termination factor 2 OS=Homo sapiens GN=TTF2 PE=1 SV=2	0.806146	1.82724e-06	50.029	2	S	EAAT(0.252)S(0.806)S(0.941)DDEEEDDVVFVSSK	11755	6711.2	0.570923	1	1
Q9UNY4-2;Q9UNY4	351;351	Q9UNY4-2	Transcription termination factor 2	TTF2	>sp|Q9UNY4-2|TTF2_HUMAN Isoform 2 of Transcription termination factor 2 OS=Homo sapiens GN=TTF2;>sp|Q9UNY4|TTF2_HUMAN Transcription termination factor 2 OS=Homo sapiens GN=TTF2 PE=1 SV=2	0.94098	1.82724e-06	50.029	2	S	EAAT(0.252)S(0.806)S(0.941)DDEEEDDVVFVSSK	11755	6711.2	0.570923	1	1
C9JFC3;E7EVA0;P27816;P27816-6;B9ZVR1;E9PGM5;P27816-4;H0Y2V1;F8W9U4;B5MEG9;P27816-3;P27816-5	673;1841;696;696;424;431;431;134;519;431;519;423	C9JFC3;E7EVA0;P27816-5	Microtubule-associated protein;Microtubule-associated protein 4	MAP4	>tr|C9JFC3|C9JFC3_HUMAN Uncharacterized protein OS=Homo sapiens GN=MAP4 PE=4 SV=2;>tr|E7EVA0|E7EVA0_HUMAN Microtubule-associated protein OS=Homo sapiens GN=MAP4 PE=4 SV=1;>sp|P27816|MAP4_HUMAN Microtubule-associated protein 4 OS=Homo sapiens GN=MAP4 PE=1 S	1	0.000395152	117.52	1	S	ELPPS(1)PEKK	357810	204310	0.571001	49	49
Q02880-2;Q02880;B4DLV2	1444;1449;301	Q02880-2	DNA topoisomerase 2-beta	TOP2B	>sp|Q02880-2|TOP2B_HUMAN Isoform Beta-1 of DNA topoisomerase 2-beta OS=Homo sapiens GN=TOP2B;>sp|Q02880|TOP2B_HUMAN DNA topoisomerase 2-beta OS=Homo sapiens GN=TOP2B PE=1 SV=3;>tr|B4DLV2|B4DLV2_HUMAN Uncharacterized protein OS=Homo sapiens GN=TOP2B PE=2 SV	0.828691	2.3113e-06	75.334	1	S	SQDFGNLFS(0.829)FPS(0.159)Y(0.002)S(0.01)QK	11565	6610.4	0.571587	1	1
Q9Y2D5;Q9Y2D5-5;Q9Y2D5-7;Q9Y2D5-6;Q9Y2D5-4;C9JVY5	393;482;482;624;624;442	Q9Y2D5	A-kinase anchor protein 2	AKAP2	>sp|Q9Y2D5|AKAP2_HUMAN A-kinase anchor protein 2 OS=Homo sapiens GN=AKAP2 PE=1 SV=3;>sp|Q9Y2D5-5|AKAP2_HUMAN Isoform 3 of A-kinase anchor protein 2 OS=Homo sapiens GN=AKAP2;>sp|Q9Y2D5-7|AKAP2_HUMAN Isoform 5 of A-kinase anchor protein 2 OS=Homo sapiens GN=	0.991839	6.3439e-33	115.66	1	S	S(0.992)PGALET(0.006)PS(0.001)AAGS(0.001)QGNTASQGK	11407	6526.3	0.572131	2	2
P06400;F5H6G1	821;800	P06400	Retinoblastoma-associated protein	RB1	>sp|P06400|RB_HUMAN Retinoblastoma-associated protein OS=Homo sapiens GN=RB1 PE=1 SV=2;>tr|F5H6G1|F5H6G1_HUMAN Retinoblastoma 1 OS=Homo sapiens GN=RB1 PE=4 SV=1	0.986335	3.74599e-07	142.51	1	T	IS(0.001)EGLPT(0.986)PT(0.013)K	50246	28754	0.572264	3	3
Q9UBU7	359	Q9UBU7	Protein DBF4 homolog A	DBF4	>sp|Q9UBU7|DBF4A_HUMAN Protein DBF4 homolog A OS=Homo sapiens GN=DBF4 PE=1 SV=1	0.970087	6.54971e-05	78.95	1	S	YSVGS(0.029)LS(0.97)PVS(0.001)ASVLK	3998.4	2289.6	0.572629	1	1
P16150;C9JUK7	336;336	P16150	Leukosialin	SPN	>sp|P16150|LEUK_HUMAN Leukosialin OS=Homo sapiens GN=SPN PE=1 SV=1;>tr|C9JUK7|C9JUK7_HUMAN Sialophorin (Fragment) OS=Homo sapiens GN=SPN PE=4 SV=1	0.946844	9.9014e-61	154.13	1	S	GSGFPDGEGS(0.947)S(0.05)RRPT(0.003)LTTFFGR	164870	94464	0.572961	13	13
Q03188;Q6PIR0	89;89	Q03188	Centromere protein C	CENPC;CENPC1	>sp|Q03188|CENPC_HUMAN Centromere protein C 1 OS=Homo sapiens GN=CENPC1 PE=1 SV=2;>tr|Q6PIR0|Q6PIR0_HUMAN CENPC1 protein OS=Homo sapiens GN=CENPC1 PE=2 SV=1	0.868932	0.0213924	47.869	1	S	S(0.003)VPVS(0.869)S(0.128)K	2130.2	1221.1	0.573233	1	1
E9PBP3;Q9NTI5-2;Q9NTI5;E7ENA8;A9IYQ1;Q9NTI5-5	275;1319;1319;1319;271;89	E9PBP3	Sister chromatid cohesion protein PDS5 homolog B	PDS5B	>tr|E9PBP3|E9PBP3_HUMAN Uncharacterized protein OS=Homo sapiens GN=PDS5B PE=4 SV=1;>sp|Q9NTI5-2|PDS5B_HUMAN Isoform 2 of Sister chromatid cohesion protein PDS5 homolog B OS=Homo sapiens GN=PDS5B;>sp|Q9NTI5|PDS5B_HUMAN Sister chromatid cohesion protein PDS5	1	9.31298e-94	168.5	1	S	KKS(1)GPPAPEEEEEEERQSGNTEQK	14822	8504.5	0.573775	4	4
E7ERQ0;F5GZ90;Q9NZJ0	164;443;485	E7ERQ0	Denticleless protein homolog	DTL	>tr|E7ERQ0|E7ERQ0_HUMAN Denticleless homolog (Drosophila) OS=Homo sapiens GN=DTL PE=4 SV=1;>tr|F5GZ90|F5GZ90_HUMAN Denticleless homolog (Drosophila) OS=Homo sapiens GN=DTL PE=4 SV=1;>sp|Q9NZJ0|DTL_HUMAN Denticleless protein homolog OS=Homo sapiens GN=DTL P	0.986159	1.11312e-05	81.477	2	S	RGS(0.986)VS(0.271)S(0.192)VS(0.55)PKPPS(0.001)SFK	19220	11028	0.573777	2	2
Q9H3N1	228	Q9H3N1	Thioredoxin-related transmembrane protein 1	TMX1	>sp|Q9H3N1|TMX1_HUMAN Thioredoxin-related transmembrane protein 1 OS=Homo sapiens GN=TMX1 PE=1 SV=1	0.993601	0.00236438	89.43	1	S	LLS(0.006)ES(0.994)AQPLK	11591	6651.1	0.573816	1	1
C9J7S2;C9J4E2;C9J7R7;Q9H147	239;252;296;329	C9J7S2	Deoxynucleotidyltransferase terminal-interacting protein 1	DNTTIP1	>tr|C9J7S2|C9J7S2_HUMAN Uncharacterized protein OS=Homo sapiens GN=DNTTIP1 PE=4 SV=1;>tr|C9J4E2|C9J4E2_HUMAN Uncharacterized protein OS=Homo sapiens GN=DNTTIP1 PE=4 SV=1;>tr|C9J7R7|C9J7R7_HUMAN Uncharacterized protein OS=Homo sapiens GN=DNTTIP1 PE=4 SV=1;>	1	0.049478	55.084	1	T	AVEAPPQT(1)	2449.3	1405.8	0.57396	1	1
P06400;F5H6G1	356;335	P06400	Retinoblastoma-associated protein	RB1	>sp|P06400|RB_HUMAN Retinoblastoma-associated protein OS=Homo sapiens GN=RB1 PE=1 SV=2;>tr|F5H6G1|F5H6G1_HUMAN Retinoblastoma 1 OS=Homo sapiens GN=RB1 PE=4 SV=1	0.87031	7.24477e-25	120.23	1	T	TLQTDSIDS(0.009)FET(0.121)QRT(0.87)PRK	3821.8	2193.8	0.574023	1	1
Q9Y3Q8	165	Q9Y3Q8	TSC22 domain family protein 4	TSC22D4	>sp|Q9Y3Q8|T22D4_HUMAN TSC22 domain family protein 4 OS=Homo sapiens GN=TSC22D4 PE=1 SV=2	0.95362	4.2379e-18	124.04	1	S	S(0.954)FT(0.046)GGLGQLVVPSK	9230.2	5300.2	0.574224	1	1
Q9UNY4-2;Q9UNY4	368;368	Q9UNY4-2	Transcription termination factor 2	TTF2	>sp|Q9UNY4-2|TTF2_HUMAN Isoform 2 of Transcription termination factor 2 OS=Homo sapiens GN=TTF2;>sp|Q9UNY4|TTF2_HUMAN Transcription termination factor 2 OS=Homo sapiens GN=TTF2 PE=1 SV=2	0.99952	9.20505e-07	89.859	1	S	PGS(1)PLLFDSTLDLETK	16063	9225.9	0.574357	2	2
Q9HAW4-2;Q9HAW4-3;Q9HAW4	639;703;703	Q9HAW4-2	Claspin	CLSPN	>sp|Q9HAW4-2|CLSPN_HUMAN Isoform 2 of Claspin OS=Homo sapiens GN=CLSPN;>sp|Q9HAW4-3|CLSPN_HUMAN Isoform 3 of Claspin OS=Homo sapiens GN=CLSPN;>sp|Q9HAW4|CLSPN_HUMAN Claspin OS=Homo sapiens GN=CLSPN PE=1 SV=3	1	2.69834e-05	101.2	2	S	ENNDGS(1)S(1)EIGK	19552	11231	0.574417	1	1
Q9HAW4-2;Q9HAW4-3;Q9HAW4	640;704;704	Q9HAW4-2	Claspin	CLSPN	>sp|Q9HAW4-2|CLSPN_HUMAN Isoform 2 of Claspin OS=Homo sapiens GN=CLSPN;>sp|Q9HAW4-3|CLSPN_HUMAN Isoform 3 of Claspin OS=Homo sapiens GN=CLSPN;>sp|Q9HAW4|CLSPN_HUMAN Claspin OS=Homo sapiens GN=CLSPN PE=1 SV=3	1	2.69834e-05	101.2	2	S	ENNDGS(1)S(1)EIGK	19552	11231	0.574417	1	1
Q9P2E9-3;Q9P2E9-2;Q9P2E9	185;615;615	Q9P2E9-3	Ribosome-binding protein 1	RRBP1	>sp|Q9P2E9-3|RRBP1_HUMAN Isoform 2 of Ribosome-binding protein 1 OS=Homo sapiens GN=RRBP1;>sp|Q9P2E9-2|RRBP1_HUMAN Isoform 1 of Ribosome-binding protein 1 OS=Homo sapiens GN=RRBP1;>sp|Q9P2E9|RRBP1_HUMAN Ribosome-binding protein 1 OS=Homo sapiens GN=RRBP1 P	0.999999	0.00147472	83.54	1	S	NTDVAQS(1)PEAPK	10579	6079	0.574629	4	4
E7EPM0	321	E7EPM0			>tr|E7EPM0|E7EPM0_HUMAN Flightless I homolog (Drosophila) OS=Homo sapiens GN=FLII PE=4 SV=1	0.988863	7.27819e-09	75.773	1	S	LAGAS(0.989)PAT(0.011)VAAAAAGSGPK	2066	1190.6	0.576283	1	1
B3KY39;Q8TCG2;G5E9Z4	435;466;370	B3KY39	Phosphatidylinositol 4-kinase type 2-beta	PI4K2B	>tr|B3KY39|B3KY39_HUMAN Uncharacterized protein OS=Homo sapiens GN=PI4K2B PE=2 SV=1;>sp|Q8TCG2|P4K2B_HUMAN Phosphatidylinositol 4-kinase type 2-beta OS=Homo sapiens GN=PI4K2B PE=1 SV=1;>tr|G5E9Z4|G5E9Z4_HUMAN Phosphatidylinositol 4-kinase type 2 beta OS=Ho	0.963803	7.39473e-06	59.372	1	S	IVHLS(0.018)NS(0.964)FT(0.018)QTVNCR	4018.4	2316.2	0.576399	1	1
Q08945	659	Q08945	FACT complex subunit SSRP1	SSRP1	>sp|Q08945|SSRP1_HUMAN FACT complex subunit SSRP1 OS=Homo sapiens GN=SSRP1 PE=1 SV=1	0.999265	0.00928605	64.711	1	S	QLS(0.001)ES(0.999)FK	3042.1	1754.4	0.576707	2	2
Q92797	1257	Q92797	Symplekin	SYMPK	>sp|Q92797|SYMPK_HUMAN Symplekin OS=Homo sapiens GN=SYMPK PE=1 SV=2	1	1.12183e-16	116.51	1;2	T	T(1)PS(1)PAAEDAREPEAK	35950	20734	0.576745	3	3
Q68E01-4;Q68E01-3;Q68E01-2;Q68E01	49;330;536;537	Q68E01-4	Integrator complex subunit 3	INTS3	>sp|Q68E01-4|INT3_HUMAN Isoform 4 of Integrator complex subunit 3 OS=Homo sapiens GN=INTS3;>sp|Q68E01-3|INT3_HUMAN Isoform 3 of Integrator complex subunit 3 OS=Homo sapiens GN=INTS3;>sp|Q68E01-2|INT3_HUMAN Isoform 2 of Integrator complex subunit 3 OS=Homo	0.996673	1.8644e-08	51.876	1	S	DESCY(0.002)DNAEAAFS(0.997)DDEEDLNS(0.001)K	3967	2291.1	0.57754	1	1
E7EVA0	806	E7EVA0	Microtubule-associated protein	MAP4	>tr|E7EVA0|E7EVA0_HUMAN Microtubule-associated protein OS=Homo sapiens GN=MAP4 PE=4 SV=1	1	4.31418e-05	58.246	1	S	AGGPS(1)DDDNADKPK	7546.1	4361.3	0.577954	1	1
F8W8M3;O60237	687;687	F8W8M3	Protein phosphatase 1 regulatory subunit 12B	PPP1R12B	>tr|F8W8M3|F8W8M3_HUMAN Protein phosphatase 1, regulatory subunit 12B OS=Homo sapiens GN=PPP1R12B PE=4 SV=1;>sp|O60237|MYPT2_HUMAN Protein phosphatase 1 regulatory subunit 12B OS=Homo sapiens GN=PPP1R12B PE=1 SV=2	0.999987	0.00010942	77.08	1	S	EKPTDTEGLEGS(1)PEK	5845.4	3378.7	0.57801	1	1
B4DTU4;P18858;H0YFI6;B4E135;F5GZ28	164;195;226;163;127	B4DTU4	DNA ligase;DNA ligase 1	LIG1	>tr|B4DTU4|B4DTU4_HUMAN DNA ligase OS=Homo sapiens GN=LIG1 PE=2 SV=1;>sp|P18858|DNLI1_HUMAN DNA ligase 1 OS=Homo sapiens GN=LIG1 PE=1 SV=1;>tr|H0YFI6|H0YFI6_HUMAN DNA ligase OS=Homo sapiens GN=LIG1 PE=3 SV=1;>tr|B4E135|B4E135_HUMAN Uncharacterized protein	0.974501	3.97571e-56	180.32	1;2	T	AET(0.975)PT(0.026)ES(0.004)VS(0.996)EPEVATK	23287	13470	0.578434	2	2
Q99759;Q99759-2	337;368	Q99759	Mitogen-activated protein kinase kinase kinase 3	MAP3K3	>sp|Q99759|M3K3_HUMAN Mitogen-activated protein kinase kinase kinase 3 OS=Homo sapiens GN=MAP3K3 PE=1 SV=2;>sp|Q99759-2|M3K3_HUMAN Isoform 2 of Mitogen-activated protein kinase kinase kinase 3 OS=Homo sapiens GN=MAP3K3	0.936751	0.000546867	45.916	1	S	LRS(0.937)ADS(0.063)ENALS(0.001)VQER	3283.3	1900.2	0.578747	1	1
Q9Y252	311	Q9Y252	E3 ubiquitin-protein ligase RNF6	RNF6	>sp|Q9Y252|RNF6_HUMAN E3 ubiquitin-protein ligase RNF6 OS=Homo sapiens GN=RNF6 PE=1 SV=1	0.861914	0.0150072	59.368	1	S	S(0.862)RS(0.138)PIQR	4142.1	2398.3	0.579006	1	1
Q5QPR4;Q5QPR3;P21127-5;P21127-10;P21127-6;P21127-9;Q9UQ88-4;P21127-8;Q9UQ88-3;Q9UQ88-2;P21127-3;P21127-2;Q9UQ88;P21127;Q9UQ88-5;Q9UQ88-10;P21127-12;P21127-4;Q9UQ88-8	703;736;483;522;695;705;727;729;736;737;738;739;740;752;354;396;396;418;124	Q5QPR4	Cyclin-dependent kinase 11B;Cyclin-dependent kinase 11A	CDK11A;CDK11B	>tr|Q5QPR4|Q5QPR4_HUMAN Cell division cycle 2-like 2 (PITSLRE proteins) OS=Homo sapiens GN=CDC2L2 PE=2 SV=1;>tr|Q5QPR3|Q5QPR3_HUMAN Cell division cycle 2-like 2 (PITSLRE proteins) OS=Homo sapiens GN=CDC2L2 PE=2 SV=1;>sp|P21127-5|CD11B_HUMAN Isoform SV4 of	0.996676	8.99541e-15	75.343	2	S	RGT(0.999)S(0.997)PRPPEGGLGY(0.003)S(0.002)QLGDDDLK	18877	10931	0.579064	3	3
Q5QPR4;Q5QPR3;P21127-5;P21127-10;P21127-6;P21127-9;Q9UQ88-4;P21127-8;Q9UQ88-3;Q9UQ88-2;P21127-3;P21127-2;Q9UQ88;P21127;Q9UQ88-5;Q9UQ88-10;P21127-12;P21127-4;Q9UQ88-8	702;735;482;521;694;704;726;728;735;736;737;738;739;751;353;395;395;417;123	Q5QPR4	Cyclin-dependent kinase 11B;Cyclin-dependent kinase 11A	CDK11A;CDK11B	>tr|Q5QPR4|Q5QPR4_HUMAN Cell division cycle 2-like 2 (PITSLRE proteins) OS=Homo sapiens GN=CDC2L2 PE=2 SV=1;>tr|Q5QPR3|Q5QPR3_HUMAN Cell division cycle 2-like 2 (PITSLRE proteins) OS=Homo sapiens GN=CDC2L2 PE=2 SV=1;>sp|P21127-5|CD11B_HUMAN Isoform SV4 of	0.998896	8.99541e-15	75.343	2	T	RGT(0.999)S(0.997)PRPPEGGLGY(0.003)S(0.002)QLGDDDLK	18877	10931	0.579064	3	3
F8W6N6;P10244	258;282	F8W6N6	Myb-related protein B	MYBL2	>tr|F8W6N6|F8W6N6_HUMAN V-myb myeloblastosis viral oncogene homolog (avian)-like 2 OS=Homo sapiens GN=MYBL2 PE=4 SV=1;>sp|P10244|MYBB_HUMAN Myb-related protein B OS=Homo sapiens GN=MYBL2 PE=1 SV=1	0.999952	3.22666e-16	112.58	1	S	REDQEGS(1)PPETSLPYK	10464	6060.7	0.579195	1	1
P28749;P28749-2	975;975	P28749	Retinoblastoma-like protein 1	RBL1	>sp|P28749|RBL1_HUMAN Retinoblastoma-like protein 1 OS=Homo sapiens GN=RBL1 PE=1 SV=3;>sp|P28749-2|RBL1_HUMAN Isoform 2 of Retinoblastoma-like protein 1 OS=Homo sapiens GN=RBL1	1	0.00140772	113.62	1	S	QQPGS(1)PR	4404.3	2551	0.579207	1	1
Q9NZH5-2;Q9NZH5;O95997	165;165;165	Q9NZH5-2	Securin-2;Securin	PTTG2;PTTG1	>sp|Q9NZH5-2|PTTG2_HUMAN Isoform 2 of Securin-2 OS=Homo sapiens GN=PTTG2;>sp|Q9NZH5|PTTG2_HUMAN Securin-2 OS=Homo sapiens GN=PTTG2 PE=1 SV=2;>sp|O95997|PTTG1_HUMAN Securin OS=Homo sapiens GN=PTTG1 PE=1 SV=1	1	0.000355011	97.273	1	S	LFQLGPPS(1)PVK	25555	14806	0.579378	2	2
Q9BU76	220	Q9BU76	Multiple myeloma tumor-associated protein 2	MMTAG2	>sp|Q9BU76|MMTA2_HUMAN Multiple myeloma tumor-associated protein 2 OS=Homo sapiens GN=MMTAG2 PE=1 SV=1	0.863331	6.18315e-05	77.66	2	S	RPAEAT(0.074)S(0.207)S(0.207)PT(0.649)S(0.863)PERPR	2483.6	1439.2	0.579481	2	2
H0Y6L4;D1MPS4;B1ANS9-2;B1ANS9	463;537;817;984	H0Y6L4	WD repeat-containing protein 64	WDR64	>tr|H0Y6L4|H0Y6L4_HUMAN WD repeat domain 64 (Fragment) OS=Homo sapiens GN=WDR64 PE=4 SV=1;>tr|D1MPS4|D1MPS4_HUMAN Uncharacterized protein OS=Homo sapiens GN=WDR64 PE=4 SV=1;>sp|B1ANS9-2|WDR64_HUMAN Isoform 2 of WD repeat-containing protein 64 OS=Homo sapie	0.997292	0.00658514	53.237	2	S	FFKS(0.997)LS(0.976)S(0.027)PK	7237.2	4196.6	0.579865	1	1
H0Y6L4;D1MPS4;B1ANS9-2;B1ANS9	465;539;819;986	H0Y6L4	WD repeat-containing protein 64	WDR64	>tr|H0Y6L4|H0Y6L4_HUMAN WD repeat domain 64 (Fragment) OS=Homo sapiens GN=WDR64 PE=4 SV=1;>tr|D1MPS4|D1MPS4_HUMAN Uncharacterized protein OS=Homo sapiens GN=WDR64 PE=4 SV=1;>sp|B1ANS9-2|WDR64_HUMAN Isoform 2 of WD repeat-containing protein 64 OS=Homo sapie	0.975876	0.00658514	53.237	2	S	FFKS(0.997)LS(0.976)S(0.027)PK	7237.2	4196.6	0.579865	1	1
Q53H80	21	Q53H80	Akirin-2	AKIRIN2	>sp|Q53H80|AKIR2_HUMAN Akirin-2 OS=Homo sapiens GN=AKIRIN2 PE=1 SV=2	0.976912	6.53039e-05	52.185	1	S	RTLDFDPLLS(0.023)PAS(0.977)PK	3699.9	2146.3	0.580097	1	1
Q9BWU0	82	Q9BWU0	Kanadaptin	SLC4A1AP	>sp|Q9BWU0|NADAP_HUMAN Kanadaptin OS=Homo sapiens GN=SLC4A1AP PE=1 SV=1	1	0.00202123	51.286	1	S	PALPVS(1)PAAR	5118.3	2970.1	0.58029	2	2
Q03252	406	Q03252	Lamin-B2	LMNB2	>sp|Q03252|LMNB2_HUMAN Lamin-B2 OS=Homo sapiens GN=LMNB2 PE=1 SV=3	0.970081	2.54814e-25	150.92	2	S	ATS(0.011)S(0.119)S(0.255)S(0.562)GS(0.062)LS(0.97)AT(0.021)GR	7769.9	4511.4	0.580625	1	1
O14745	269	O14745	Na(+)/H(+) exchange regulatory cofactor NHE-RF1	SLC9A3R1	>sp|O14745|NHRF1_HUMAN Na(+)/H(+) exchange regulatory cofactor NHE-RF1 OS=Homo sapiens GN=SLC9A3R1 PE=1 SV=4	1	2.31252e-50	140.73	1;2	S	ENS(1)REALAEAALES(1)PRPALVR	27601	16039	0.581102	5	5
Q03188;H0Y8J2;Q6PIR0	439;346;439	Q03188	Centromere protein C	CENPC;CENPC1	>sp|Q03188|CENPC_HUMAN Centromere protein C 1 OS=Homo sapiens GN=CENPC1 PE=1 SV=2;>tr|H0Y8J2|H0Y8J2_HUMAN Centromere protein C 1 (Fragment) OS=Homo sapiens GN=CENPC1 PE=4 SV=1;>tr|Q6PIR0|Q6PIR0_HUMAN CENPC1 protein OS=Homo sapiens GN=CENPC1 PE=2 SV=1	1	1.26105e-10	125.33	1	S	PAEEQLDVGQS(1)K	3225.7	1875.4	0.581393	1	1
Q5VTL8	491	Q5VTL8	Pre-mRNA-splicing factor 38B	PRPF38B	>sp|Q5VTL8|PR38B_HUMAN Pre-mRNA-splicing factor 38B OS=Homo sapiens GN=PRPF38B PE=1 SV=1	0.977667	0.00837881	47.302	1	S	KREHS(0.978)PS(0.022)K	9273.5	5391.9	0.581431	1	1
Q9H019-3;Q9H019;E9PSD6;C9JF50;E9PLU1;E9PRK5;Q9H019-2;E9PRW1	41;41;41;41;41;41;41;41	Q9H019-3	Mitochondrial fission regulator 1-like	MTFR1L	>sp|Q9H019-3|FA54B_HUMAN Isoform 3 of Protein FAM54B OS=Homo sapiens GN=FAM54B;>sp|Q9H019|FA54B_HUMAN Protein FAM54B OS=Homo sapiens GN=FAM54B PE=1 SV=2;>tr|E9PSD6|E9PSD6_HUMAN Family with sequence similarity 54, member B (Fragment) OS=Homo sapiens GN=FAM5	0.906345	9.65022e-19	123.92	1	S	AS(0.906)FET(0.094)LPNISDLCLR	2710.8	1577.6	0.581968	1	1
B7ZBC9;B7ZBC8;O75449-2;O75449	80;80;80;80	B7ZBC9	Katanin p60 ATPase-containing subunit A1	KATNA1	>tr|B7ZBC9|B7ZBC9_HUMAN Katanin p60 (ATPase containing) subunit A 1 (Fragment) OS=Homo sapiens GN=KATNA1 PE=4 SV=1;>tr|B7ZBC8|B7ZBC8_HUMAN Katanin p60 (ATPase containing) subunit A 1 (Fragment) OS=Homo sapiens GN=KATNA1 PE=4 SV=1;>sp|O75449-2|KTNA1_HUMAN I	0.872329	0.0276627	42.599	1	S	LDS(0.872)T(0.128)PLK	1076.2	626.41	0.582057	1	1
Q15648	1215	Q15648	Mediator of RNA polymerase II transcription subunit 1	MED1	>sp|Q15648|MED1_HUMAN Mediator of RNA polymerase II transcription subunit 1 OS=Homo sapiens GN=MED1 PE=1 SV=4	0.990346	5.08283e-06	63.979	1;2	T	PVPGT(0.99)PPS(0.008)S(0.002)K	56074	32651	0.582284	7	7
F5H4V4;P46013;P46013-2	874;875;515	F5H4V4;P46013-2	Antigen KI-67	MKI67	>tr|F5H4V4|F5H4V4_HUMAN Antigen identified by monoclonal antibody Ki-67 OS=Homo sapiens GN=MKI67 PE=4 SV=1;>sp|P46013|KI67_HUMAN Antigen KI-67 OS=Homo sapiens GN=MKI67 PE=1 SV=2;>sp|P46013-2|KI67_HUMAN Isoform Short of Antigen KI-67 OS=Homo sapiens GN=MKI6	0.989009	0.0014406	55.261	1	S	TVS(0.002)T(0.009)ANRS(0.989)GR	2914.2	1696.9	0.582287	1	1
D6RDI3;Q9BVS4	382;382	D6RDI3	Serine/threonine-protein kinase RIO2	RIOK2	>tr|D6RDI3|D6RDI3_HUMAN RIO kinase 2 (yeast) OS=Homo sapiens GN=RIOK2 PE=4 SV=1;>sp|Q9BVS4|RIOK2_HUMAN Serine/threonine-protein kinase RIO2 OS=Homo sapiens GN=RIOK2 PE=1 SV=2	1	2.51383e-11	136.81	1;2;3	S	EDS(1)LS(1)EES(1)ADAR	82526	48086	0.582677	10	10
C9JC60;Q6XQN6-3;Q6XQN6;Q6XQN6-2	565;524;537;566	C9JC60	Nicotinate phosphoribosyltransferase	NAPRT	>tr|C9JC60|C9JC60_HUMAN Nicotinate phosphoribosyltransferase domain-containing 1 OS=Homo sapiens GN=NAPRT1 PE=4 SV=1;>sp|Q6XQN6-3|PNCB_HUMAN Isoform 3 of Nicotinate phosphoribosyltransferase OS=Homo sapiens GN=NAPRT1;>sp|Q6XQN6|PNCB_HUMAN Nicotinate phosph	0.999799	0.000486997	55.546	1	S	LQALVNSLCAGQS(1)P	5068.1	2954.9	0.583039	1	1
Q9UKX7-2;Q9UKX7	193;221	Q9UKX7-2	Nuclear pore complex protein Nup50	NUP50	>sp|Q9UKX7-2|NUP50_HUMAN Isoform 2 of Nuclear pore complex protein Nup50 OS=Homo sapiens GN=NUP50;>sp|Q9UKX7|NUP50_HUMAN Nuclear pore complex protein Nup50 OS=Homo sapiens GN=NUP50 PE=1 SV=2	0.944452	5.33041e-10	103.88	1	S	VAAET(0.028)QS(0.944)PS(0.028)LFGSTK	33756	19683	0.583096	4	4
F5H1W0;C9J6P4;Q7Z2W4-3;Q7Z2W4-2;Q7Z2W4	153;393;393;393;393	F5H1W0	Zinc finger CCCH-type antiviral protein 1	ZC3HAV1	>tr|F5H1W0|F5H1W0_HUMAN Zinc finger CCCH-type, antiviral 1 OS=Homo sapiens GN=ZC3HAV1 PE=4 SV=1;>tr|C9J6P4|C9J6P4_HUMAN Zinc finger CCCH-type, antiviral 1 OS=Homo sapiens GN=ZC3HAV1 PE=4 SV=1;>sp|Q7Z2W4-3|ZCCHV_HUMAN Isoform 3 of Zinc finger CCCH-type anti	0.964703	0.000515515	48.288	1	T	S(0.001)S(0.001)LGS(0.005)LQT(0.965)PEAVT(0.014)T(0.014)RK	3647.5	2127.6	0.583304	1	1
P42694	1179	P42694	Probable helicase with zinc finger domain	HELZ	>sp|P42694|HELZ_HUMAN Probable helicase with zinc finger domain OS=Homo sapiens GN=HELZ PE=1 SV=2	0.813512	0.0284413	90.919	1	S	S(0.186)PS(0.814)PVQR	13385	7809.1	0.583422	1	1
Q5T3Q7;Q9H583	516;516	Q5T3Q7	HEAT repeat-containing protein 1;HEAT repeat-containing protein 1, N-terminally processed	HEATR1	>tr|Q5T3Q7|Q5T3Q7_HUMAN HEAT repeat containing 1 OS=Homo sapiens GN=HEATR1 PE=2 SV=1;>sp|Q9H583|HEAT1_HUMAN HEAT repeat-containing protein 1 OS=Homo sapiens GN=HEATR1 PE=1 SV=3	1	0.00924467	86.114	1	S	EGVDES(1)FIK	22119	12910	0.583661	1	1
Q9C0C9	839	Q9C0C9	E2/E3 hybrid ubiquitin-protein ligase UBE2O	UBE2O	>sp|Q9C0C9|UBE2O_HUMAN Ubiquitin-conjugating enzyme E2 O OS=Homo sapiens GN=UBE2O PE=1 SV=3	0.911072	4.48961e-56	133.13	1	S	NMTVEQLLTGSPT(0.054)S(0.911)PT(0.035)VEPEKPTR	5976.9	3489.1	0.583764	1	1
P24534;C9JZW3;F8WF65;F2Z2G2	8;8;8;8	P24534	Elongation factor 1-beta	EEF1B2	>sp|P24534|EF1B_HUMAN Elongation factor 1-beta OS=Homo sapiens GN=EEF1B2 PE=1 SV=3;>tr|C9JZW3|C9JZW3_HUMAN Eukaryotic translation elongation factor 1 beta 2 (Fragment) OS=Homo sapiens GN=EEF1B2 PE=4 SV=1;>tr|F8WF65|F8WF65_HUMAN Eukaryotic translation elong	0.999999	5.61741e-05	70.986	1	S	S(1)PAGLQVLNDYLADK	3680.5	2149	0.583888	1	1
Q9Y266	139	Q9Y266	Nuclear migration protein nudC	NUDC	>sp|Q9Y266|NUDC_HUMAN Nuclear migration protein nudC OS=Homo sapiens GN=NUDC PE=1 SV=1	0.994572	2.35873e-11	73.936	2	S	NGS(0.005)LDS(0.995)PGKQDT(1)EEDEEEDEK	10912	6372.1	0.583953	1	1
Q8TEY7-3;Q8TEY7-2;Q8TEY7	377;346;377	Q8TEY7-3	Ubiquitin carboxyl-terminal hydrolase 33	USP33	>sp|Q8TEY7-3|UBP33_HUMAN Isoform 3 of Ubiquitin carboxyl-terminal hydrolase 33 OS=Homo sapiens GN=USP33;>sp|Q8TEY7-2|UBP33_HUMAN Isoform 2 of Ubiquitin carboxyl-terminal hydrolase 33 OS=Homo sapiens GN=USP33;>sp|Q8TEY7|UBP33_HUMAN Ubiquitin carboxyl-termin	1	0.00553831	98.337	1	S	VNS(1)EGEFDK	39350	22987	0.584168	3	3
Q7Z3T8	939	Q7Z3T8	Zinc finger FYVE domain-containing protein 16	ZFYVE16	>sp|Q7Z3T8|ZFY16_HUMAN Zinc finger FYVE domain-containing protein 16 OS=Homo sapiens GN=ZFYVE16 PE=1 SV=3	0.997079	3.93922e-06	65.855	1	S	NEIIQS(0.997)PIS(0.003)QVPSVEK	7894.1	4611.9	0.584221	1	1
E9PFZ0;E7ERL4;P38398-4;P38398;E9PFC7;P38398-2;E7EP70;E7EP71;F8W8H7;E7EMP0;H0Y850	1289;1295;1319;1336;1336;1336;1040;806;1336;1336;101	E9PFZ0	Breast cancer type 1 susceptibility protein	BRCA1	>tr|E9PFZ0|E9PFZ0_HUMAN Breast cancer 1, early onset OS=Homo sapiens GN=BRCA1 PE=4 SV=1;>tr|E7ERL4|E7ERL4_HUMAN Uncharacterized protein OS=Homo sapiens GN=BRCA1 PE=4 SV=1;>sp|P38398-4|BRCA1_HUMAN Isoform 4 of Breast cancer type 1 susceptibility protein OS=	0.999949	8.71556e-05	76.301	1;2	S	HQS(0.127)ES(0.873)QGVGLS(1)DK	23160	13532	0.584283	4	4
O95239;F5H4Q9;O95239-2	815;117;815	O95239	Chromosome-associated kinesin KIF4A	KIF4A	>sp|O95239|KIF4A_HUMAN Chromosome-associated kinesin KIF4A OS=Homo sapiens GN=KIF4A PE=1 SV=3;>tr|F5H4Q9|F5H4Q9_HUMAN Kinesin family member 4A OS=Homo sapiens GN=KIF4A PE=4 SV=1;>sp|O95239-2|KIF4A_HUMAN Isoform 2 of Chromosome-associated kinesin KIF4A OS=H	0.894711	0.00105519	87.388	1	S	GQVSES(0.017)EDS(0.895)IT(0.088)K	6753.8	3946.5	0.584338	1	1
O95628-2;O95628-8;E7ET38	267;267;267	O95628-2	CCR4-NOT transcription complex subunit 4	CNOT4	>sp|O95628-2|CNOT4_HUMAN Isoform 2 of CCR4-NOT transcription complex subunit 4 OS=Homo sapiens GN=CNOT4;>sp|O95628-8|CNOT4_HUMAN Isoform 8 of CCR4-NOT transcription complex subunit 4 OS=Homo sapiens GN=CNOT4;>tr|E7ET38|E7ET38_HUMAN CCR4-NOT transcription c	1	0.00329326	47.548	2	T	NKVT(1)PLQS(1)PIDK	5566.2	3254.4	0.584672	1	1
P16150	355	P16150	Leukosialin	SPN	>sp|P16150|LEUK_HUMAN Leukosialin OS=Homo sapiens GN=SPN PE=1 SV=1	1	4.29003e-05	71.08	1;2	S	S(1)RQGS(1)LAMEELK	85359	49944	0.585105	9	9
E9PD90;Q8WWK9	485;534	E9PD90	Cytoskeleton-associated protein 2	CKAP2	>tr|E9PD90|E9PD90_HUMAN Cytoskeleton-associated protein 2 OS=Homo sapiens GN=CKAP2 PE=4 SV=1;>sp|Q8WWK9|CKAP2_HUMAN Cytoskeleton-associated protein 2 OS=Homo sapiens GN=CKAP2 PE=1 SV=1	0.999607	8.40452e-06	62.94	1	S	EVS(1)IEDTGVDVDPEK	5103.4	2987.3	0.585355	1	1
Q9H7M9	235	Q9H7M9	Platelet receptor Gi24	C10orf54	>sp|Q9H7M9|GI24_HUMAN Platelet receptor Gi24 OS=Homo sapiens GN=C10orf54 PE=1 SV=3	0.99991	1.64931e-19	70.71	1	S	MDS(1)NIQGIENPGFEASPPAQGIPEAK	55549	32527	0.585555	3	3
Q96AT1	146	Q96AT1	Uncharacterized protein KIAA1143	KIAA1143	>sp|Q96AT1|K1143_HUMAN Uncharacterized protein KIAA1143 OS=Homo sapiens GN=KIAA1143 PE=1 SV=2	0.987925	0.00108146	73.498	1	S	NS(0.003)S(0.009)LLS(0.988)FDNEDENE	13663	8008	0.586108	1	1
C9JR56;Q3ZB87;Q9UPW6	408;349;467	C9JR56	DNA-binding protein SATB;DNA-binding protein SATB2	SATB2	>tr|C9JR56|C9JR56_HUMAN SATB homeobox 2 OS=Homo sapiens GN=SATB2 PE=3 SV=1;>tr|Q3ZB87|Q3ZB87_HUMAN SATB homeobox 2 OS=Homo sapiens GN=SATB2 PE=2 SV=1;>sp|Q9UPW6|SATB2_HUMAN DNA-binding protein SATB2 OS=Homo sapiens GN=SATB2 PE=1 SV=2	0.972734	4.51182e-05	105.95	1	T	T(0.016)S(0.004)T(0.973)PT(0.006)T(0.002)DLPIK	18345	10764	0.586754	1	1
F5H4X7;E9PL22;F5H4Z5;Q9Y4L1;F5GXI3	568;657;700;719;375	F5H4X7	Hypoxia up-regulated protein 1	HYOU1	>tr|F5H4X7|F5H4X7_HUMAN Hypoxia up-regulated 1 OS=Homo sapiens GN=HYOU1 PE=3 SV=1;>tr|E9PL22|E9PL22_HUMAN Hypoxia up-regulated 1 OS=Homo sapiens GN=HYOU1 PE=3 SV=1;>tr|F5H4Z5|F5H4Z5_HUMAN Hypoxia up-regulated 1 OS=Homo sapiens GN=HYOU1 PE=3 SV=1;>sp|Q9Y4L1	1	0.0293554	41.448	1	S	LAQS(1)VQK	1702.4	998.93	0.586777	1	1
B7WNZ6;E7EPN9;Q9Y520-6;Q9Y520-4;Q9Y520-5;Q9Y520;Q9Y520-7;E9PF21;Q9Y520-2;Q9Y520-3	633;635;633;633;633;633;635;634;390;633	B7WNZ6	Protein PRRC2C	PRRC2C	>tr|B7WNZ6|B7WNZ6_HUMAN Uncharacterized protein OS=Homo sapiens GN=PRRC2C PE=4 SV=2;>tr|E7EPN9|E7EPN9_HUMAN Proline-rich coiled-coil 2C OS=Homo sapiens GN=PRRC2C PE=4 SV=1;>sp|Q9Y520-6|PRC2C_HUMAN Isoform 6 of Protein PRRC2C OS=Homo sapiens GN=PRRC2C;>sp|Q	0.914751	6.83642e-06	87.963	1	S	EEEPVFT(0.016)RQDS(0.915)NRS(0.069)EK	19746	11589	0.586904	2	2
P04920-2;F8W682;P04920;C9J9M9	130;135;144;144	P04920-2	Anion exchange protein 2	SLC4A2	>sp|P04920-2|B3A2_HUMAN Isoform B1 of Anion exchange protein 2 OS=Homo sapiens GN=SLC4A2;>tr|F8W682|F8W682_HUMAN Solute carrier family 4, anion exchanger, member 2 (erythrocyte membrane protein band 3-like 1) OS=Homo sapiens GN=SLC4A2 PE=4 SV=1;>sp|P04920|	0.859853	1.03348e-87	147.49	1	S	ALT(0.139)QPS(0.86)PVS(0.001)TPSSVQFFLQEDDSADRK	32225	18913	0.586905	6	6
E9PCQ5;Q8N3F8	199;295	E9PCQ5	MICAL-like protein 1	MICALL1	>tr|E9PCQ5|E9PCQ5_HUMAN Uncharacterized protein OS=Homo sapiens GN=MICALL1 PE=4 SV=1;>sp|Q8N3F8|MILK1_HUMAN MICAL-like protein 1 OS=Homo sapiens GN=MICALL1 PE=1 SV=2	0.999926	9.33167e-08	71.148	1	S	LQELAS(1)PPAGRPTPAPRK	8713.4	5116.6	0.587211	2	2
C9JWL1;C9JYW2;C9JLB1;C9J1H7;P19338;Q9BQ02	105;105;105;105;121;121	C9JWL1;P19338	Nucleolin	NCL	>tr|C9JWL1|C9JWL1_HUMAN Nucleolin (Fragment) OS=Homo sapiens GN=NCL PE=4 SV=1;>tr|C9JYW2|C9JYW2_HUMAN Nucleolin (Fragment) OS=Homo sapiens GN=NCL PE=4 SV=1;>tr|C9JLB1|C9JLB1_HUMAN Nucleolin (Fragment) OS=Homo sapiens GN=NCL PE=4 SV=1;>tr|C9J1H7|C9J1H7_HUMA	1	0.00160433	81.017	1	T	ALVAT(1)PGKK	18387	10803	0.587535	8	8
F8VU39;Q9UIF9-2;Q9UIF9-3;Q9UIF9;H0YHQ7	505;480;507;507;155	F8VU39	Bromodomain adjacent to zinc finger domain protein 2A	BAZ2A	>tr|F8VU39|F8VU39_HUMAN Bromodomain adjacent to zinc finger domain, 2A OS=Homo sapiens GN=BAZ2A PE=4 SV=1;>sp|Q9UIF9-2|BAZ2A_HUMAN Isoform 1 of Bromodomain adjacent to zinc finger domain protein 2A OS=Homo sapiens GN=BAZ2A;>sp|Q9UIF9-3|BAZ2A_HUMAN Isoform	0.976536	5.79114e-48	155.75	2	T	AS(0.376)PVT(0.613)S(0.012)PAAAFPT(0.977)AS(0.023)PANK	16158	9493.8	0.58756	1	1
F5GXX8;E7ERH3;Q68CZ2-2;Q68CZ2;E9PCX8;Q59GW4	232;536;536;776;879;886	F5GXX8	Tensin-3	TNS3	>tr|F5GXX8|F5GXX8_HUMAN Tensin 3 OS=Homo sapiens GN=TNS3 PE=4 SV=1;>tr|E7ERH3|E7ERH3_HUMAN Tensin 3 OS=Homo sapiens GN=TNS3 PE=4 SV=1;>sp|Q68CZ2-2|TENS3_HUMAN Isoform 2 of Tensin-3 OS=Homo sapiens GN=TNS3;>sp|Q68CZ2|TENS3_HUMAN Tensin-3 OS=Homo sapiens GN=	0.999904	1.91201e-07	80.102	1	S	LS(1)LGQYDNDAGGQLPFSK	2717.5	1596.8	0.587599	1	1
O15014	491	O15014	Zinc finger protein 609	ZNF609	>sp|O15014|ZN609_HUMAN Zinc finger protein 609 OS=Homo sapiens GN=ZNF609 PE=1 SV=2	1	1.995e-07	88.176	1	S	NCPS(1)PVLIDCPHPNCNK	8528	5013.1	0.58784	1	1
P61006	181	P61006	Ras-related protein Rab-8A	RAB8A	>sp|P61006|RAB8A_HUMAN Ras-related protein Rab-8A OS=Homo sapiens GN=RAB8A PE=1 SV=1	1	4.2811e-13	110.74	1;2	S	KLEGNS(1)PQGS(1)NQGVK	14591	8577.5	0.587862	4	4
Q92766;Q92766-2;Q92766-3;C9JPJ6;C9JU34;C9JE09;F8WF59	36;36;36;36;36;36;36	Q92766	Ras-responsive element-binding protein 1	RREB1	>sp|Q92766|RREB1_HUMAN Ras-responsive element-binding protein 1 OS=Homo sapiens GN=RREB1 PE=1 SV=3;>sp|Q92766-2|RREB1_HUMAN Isoform 2 of Ras-responsive element-binding protein 1 OS=Homo sapiens GN=RREB1;>sp|Q92766-3|RREB1_HUMAN Isoform 3 of Ras-responsive	0.996533	0.00145558	42.976	1	S	VT(0.003)ENGGS(0.997)PQGIK	1372.4	806.91	0.587955	1	1
F5H8G8;P85037-2;P85037	106;60;223	F5H8G8	Forkhead box protein K1	FOXK1	>tr|F5H8G8|F5H8G8_HUMAN Forkhead box K1 OS=Homo sapiens GN=FOXK1 PE=4 SV=1;>sp|P85037-2|FOXK1_HUMAN Isoform 2 of Forkhead box protein K1 OS=Homo sapiens GN=FOXK1;>sp|P85037|FOXK1_HUMAN Forkhead box protein K1 OS=Homo sapiens GN=FOXK1 PE=1 SV=1	1	8.01523e-59	173.74	2	S	EEAPAS(1)PLRPLYPQIS(1)PLK	189240	111300	0.588142	11	11
O60664-3;O60664	76;76	O60664-3	Perilipin-3	PLIN3	>sp|O60664-3|PLIN3_HUMAN Isoform 3 of Perilipin-3 OS=Homo sapiens GN=PLIN3;>sp|O60664|PLIN3_HUMAN Perilipin-3 OS=Homo sapiens GN=PLIN3 PE=1 SV=3	0.999555	4.13154e-06	66.152	1	S	TLTAAAVS(1)GAQPILSK	4665.4	2744.4	0.588245	1	1
B4DTU4;P18858;H0YFI6;F5GZ28	386;417;448;349	B4DTU4	DNA ligase;DNA ligase 1	LIG1	>tr|B4DTU4|B4DTU4_HUMAN DNA ligase OS=Homo sapiens GN=LIG1 PE=2 SV=1;>sp|P18858|DNLI1_HUMAN DNA ligase 1 OS=Homo sapiens GN=LIG1 PE=1 SV=1;>tr|H0YFI6|H0YFI6_HUMAN DNA ligase OS=Homo sapiens GN=LIG1 PE=3 SV=1;>tr|F5GZ28|F5GZ28_HUMAN DNA ligase OS=Homo sapie	0.917697	0.00532822	71.176	1	S	LT(0.037)GS(0.918)AS(0.036)T(0.009)AK	6197	3646	0.588349	1	1
H0Y2L9;Q9H0E9-3;Q9H0E9-4;Q9H0E9-2;F8W820;B5MCW3;Q9H0E9;H0YA84	531;531;640;710;596;637;637;105	H0Y2L9	Bromodomain-containing protein 8	BRD8	>tr|H0Y2L9|H0Y2L9_HUMAN Bromodomain-containing 8 OS=Homo sapiens GN=BRD8 PE=4 SV=1;>sp|Q9H0E9-3|BRD8_HUMAN Isoform 3 of Bromodomain-containing protein 8 OS=Homo sapiens GN=BRD8;>sp|Q9H0E9-4|BRD8_HUMAN Isoform 4 of Bromodomain-containing protein 8 OS=Homo s	1	9.62296e-61	144.44	2	S	DAPGEDEEEDGVS(1)EAAS(1)LEEPK	3605	2121.2	0.588405	1	1
A6NHV6;B4DZM6;F8W164;Q99640	151;160;160;160	A6NHV6	Membrane-associated tyrosine- and threonine-specific cdc2-inhibitory kinase	PKMYT1	>tr|A6NHV6|A6NHV6_HUMAN Protein kinase, membrane associated tyrosine/threonine 1 OS=Homo sapiens GN=PKMYT1 PE=2 SV=3;>tr|B4DZM6|B4DZM6_HUMAN Protein kinase, membrane associated tyrosine/threonine 1 OS=Homo sapiens GN=PKMYT1 PE=2 SV=1;>tr|F8W164|F8W164_HUMA	1	0.00808669	50.354	1	S	LAEVGS(1)HEK	7025.7	4135.6	0.588639	2	2
Q07866-6;Q07866-4;H0YG16;Q07866-7;H0YJK1	622;631;262;578;38	Q07866-6	Kinesin light chain 1	KLC1	>sp|Q07866-6|KLC1_HUMAN Isoform N of Kinesin light chain 1 OS=Homo sapiens GN=KLC1;>sp|Q07866-4|KLC1_HUMAN Isoform J of Kinesin light chain 1 OS=Homo sapiens GN=KLC1;>tr|H0YG16|H0YG16_HUMAN Kinesin light chain 1 (Fragment) OS=Homo sapiens GN=KLC1 PE=4 SV=1	0.908253	0.00348279	40.475	1	S	ALS(0.044)AS(0.908)HT(0.048)DLAH	2198.9	1294.4	0.588658	1	1
P16150	351	P16150	Leukosialin	SPN	>sp|P16150|LEUK_HUMAN Leukosialin OS=Homo sapiens GN=SPN PE=1 SV=1	1	0.00023143	58.461	1;2	S	S(1)RQGS(1)LAMEELK	75867	44660	0.588662	7	7
Q5VYS8-4;Q5VYS8-6;Q5VYS8	583;706;706	Q5VYS8-4	Terminal uridylyltransferase 7	ZCCHC6	>sp|Q5VYS8-4|TUT7_HUMAN Isoform 4 of Terminal uridylyltransferase 7 OS=Homo sapiens GN=ZCCHC6;>sp|Q5VYS8-6|TUT7_HUMAN Isoform 6 of Terminal uridylyltransferase 7 OS=Homo sapiens GN=ZCCHC6;>sp|Q5VYS8|TUT7_HUMAN Terminal uridylyltransferase 7 OS=Homo sapiens	0.995043	0.000129156	62.088	1	S	ETAES(0.005)FGS(0.995)PPK	2884.3	1698.1	0.588739	1	1
Q96RT1-7;Q96RT1-6;Q96RT1-4;Q96RT1-5;Q96RT1-3;E7EQW9;Q96RT1-2;Q96RT1;E9PCR8	569;569;569;569;569;565;569;569;569	Q96RT1-7	Protein LAP2	ERBB2IP	>sp|Q96RT1-7|LAP2_HUMAN Isoform 7 of Protein LAP2 OS=Homo sapiens GN=ERBB2IP;>sp|Q96RT1-6|LAP2_HUMAN Isoform 6 of Protein LAP2 OS=Homo sapiens GN=ERBB2IP;>sp|Q96RT1-4|LAP2_HUMAN Isoform 4 of Protein LAP2 OS=Homo sapiens GN=ERBB2IP;>sp|Q96RT1-5|LAP2_HUMAN I	0.92065	3.98643e-06	47.564	1	S	IS(0.002)EPEAEIS(0.921)PGS(0.072)LPVT(0.005)ANMK	7215.9	4252.9	0.589379	1	1
Q8TDB6	221	Q8TDB6	E3 ubiquitin-protein ligase DTX3L	DTX3L	>sp|Q8TDB6|DTX3L_HUMAN E3 ubiquitin-protein ligase DTX3L OS=Homo sapiens GN=DTX3L PE=1 SV=1	0.803742	3.50711e-05	72.321	1	S	DS(0.002)CIS(0.804)PS(0.184)EPET(0.011)K	9970.8	5878.4	0.589562	2	2
Q9BW71;Q9BW71-2	550;237	Q9BW71	HIRA-interacting protein 3	HIRIP3	>sp|Q9BW71|HIRP3_HUMAN HIRA-interacting protein 3 OS=Homo sapiens GN=HIRIP3 PE=1 SV=3;>sp|Q9BW71-2|HIRP3_HUMAN Isoform 2 of HIRA-interacting protein 3 OS=Homo sapiens GN=HIRIP3	1	0.0163843	54.556	3	S	GIIS(1)S(1)DGES(1)N	28732	16950	0.589935	4	4
Q96N64	525	Q96N64	PWWP domain-containing protein 2A	PWWP2A	>sp|Q96N64|PWP2A_HUMAN PWWP domain-containing protein 2A OS=Homo sapiens GN=PWWP2A PE=1 SV=2	0.970339	0.000185786	76.341	1	S	SAGEAPSENQS(0.97)PS(0.029)K	9179.8	5418.9	0.590307	3	3
P17544-4;P17544-2;B2RMP1;P17544-3;P17544;P17544-5	53;53;53;53;53;53	P17544-4	Cyclic AMP-dependent transcription factor ATF-7	ATF7	>sp|P17544-4|ATF7_HUMAN Isoform 4 of Cyclic AMP-dependent transcription factor ATF-7 OS=Homo sapiens GN=ATF7;>sp|P17544-2|ATF7_HUMAN Isoform 1 of Cyclic AMP-dependent transcription factor ATF-7 OS=Homo sapiens GN=ATF7;>tr|B2RMP1|B2RMP1_HUMAN Activating tra	0.942955	7.12259e-05	67.928	2	T	TDSVIIADQT(0.996)PT(0.943)PT(0.06)R	19201	11340	0.590594	2	2
Q13263-2;Q13263	50;50	Q13263-2	Transcription intermediary factor 1-beta	TRIM28	>sp|Q13263-2|TIF1B_HUMAN Isoform 2 of Transcription intermediary factor 1-beta OS=Homo sapiens GN=TRIM28;>sp|Q13263|TIF1B_HUMAN Transcription intermediary factor 1-beta OS=Homo sapiens GN=TRIM28 PE=1 SV=5	0.944486	1.9077e-141	162.79	1	S	RSTAPSAAASASASAAAS(0.056)S(0.944)PAGGGAEALELLEHCGVCR	27875	16463	0.590601	8	8
Q9HCM1	1358	Q9HCM1	Uncharacterized protein KIAA1551	KIAA1551	>sp|Q9HCM1|CL035_HUMAN Uncharacterized protein C12orf35 OS=Homo sapiens GN=C12orf35 PE=1 SV=3	0.991778	3.83947e-05	67.136	1	S	HSSLGQS(0.008)LS(0.992)PEK	13924	8223.8	0.590621	3	3
C9J5P2;C9J4C3;P11388;P11388-2;P11388-3;P11388-4	1506;1550;1469;1495;1505;1550	C9J5P2	DNA topoisomerase 2-alpha	TOP2A	>tr|C9J5P2|C9J5P2_HUMAN DNA topoisomerase 2 OS=Homo sapiens GN=TOP2A PE=3 SV=1;>tr|C9J4C3|C9J4C3_HUMAN DNA topoisomerase 2 OS=Homo sapiens GN=TOP2A PE=3 SV=1;>sp|P11388|TOP2A_HUMAN DNA topoisomerase 2-alpha OS=Homo sapiens GN=TOP2A PE=1 SV=3;>sp|P11388-2|T	0.999325	7.59257e-06	63.225	4	S	RKPS(0.999)T(0.999)S(0.987)DDS(0.929)DS(0.086)NFEK	70917	41919	0.591099	4	4
C9J5P2;C9J4C3;P11388;P11388-2;P11388-3;P11388-4	1508;1552;1471;1497;1507;1552	C9J5P2	DNA topoisomerase 2-alpha	TOP2A	>tr|C9J5P2|C9J5P2_HUMAN DNA topoisomerase 2 OS=Homo sapiens GN=TOP2A PE=3 SV=1;>tr|C9J4C3|C9J4C3_HUMAN DNA topoisomerase 2 OS=Homo sapiens GN=TOP2A PE=3 SV=1;>sp|P11388|TOP2A_HUMAN DNA topoisomerase 2-alpha OS=Homo sapiens GN=TOP2A PE=1 SV=3;>sp|P11388-2|T	0.987013	7.59257e-06	63.225	4	S	RKPS(0.999)T(0.999)S(0.987)DDS(0.929)DS(0.086)NFEK	70917	41919	0.591099	4	4
C9J5P2;C9J4C3;P11388;P11388-2;P11388-3;P11388-4	1511;1555;1474;1500;1510;1555	C9J5P2	DNA topoisomerase 2-alpha	TOP2A	>tr|C9J5P2|C9J5P2_HUMAN DNA topoisomerase 2 OS=Homo sapiens GN=TOP2A PE=3 SV=1;>tr|C9J4C3|C9J4C3_HUMAN DNA topoisomerase 2 OS=Homo sapiens GN=TOP2A PE=3 SV=1;>sp|P11388|TOP2A_HUMAN DNA topoisomerase 2-alpha OS=Homo sapiens GN=TOP2A PE=1 SV=3;>sp|P11388-2|T	0.970322	7.59257e-06	63.225	4	S	RKPS(0.962)T(0.967)S(0.962)DDS(0.97)DS(0.139)NFEK	70917	41919	0.591099	4	4
C9J5P2;C9J4C3;P11388;P11388-2;P11388-3;P11388-4	1507;1551;1470;1496;1506;1551	C9J5P2	DNA topoisomerase 2-alpha	TOP2A	>tr|C9J5P2|C9J5P2_HUMAN DNA topoisomerase 2 OS=Homo sapiens GN=TOP2A PE=3 SV=1;>tr|C9J4C3|C9J4C3_HUMAN DNA topoisomerase 2 OS=Homo sapiens GN=TOP2A PE=3 SV=1;>sp|P11388|TOP2A_HUMAN DNA topoisomerase 2-alpha OS=Homo sapiens GN=TOP2A PE=1 SV=3;>sp|P11388-2|T	0.99865	7.59257e-06	63.225	4	T	RKPS(0.999)T(0.999)S(0.987)DDS(0.929)DS(0.086)NFEK	70917	41919	0.591099	4	4
B4DEB1;P84243	32;32	B4DEB1	Histone H3;Histone H3.3	H3F3A	>tr|B4DEB1|B4DEB1_HUMAN Histone H3 OS=Homo sapiens GN=H3F3A PE=2 SV=1;>sp|P84243|H33_HUMAN Histone H3.3 OS=Homo sapiens GN=H3F3A PE=1 SV=2	0.836024	0.0320515	41.242	2	S	S(0.982)APS(0.836)T(0.182)GGVK	2994.8	1770.3	0.591125	1	1
Q13111;C9JLF8;Q13111-2;Q13111-3	65;65;65;65	Q13111	Chromatin assembly factor 1 subunit A	CHAF1A	>sp|Q13111|CAF1A_HUMAN Chromatin assembly factor 1 subunit A OS=Homo sapiens GN=CHAF1A PE=1 SV=2;>tr|C9JLF8|C9JLF8_HUMAN Chromatin assembly factor 1, subunit A (p150) OS=Homo sapiens GN=CHAF1A PE=4 SV=2;>sp|Q13111-2|CAF1A_HUMAN Isoform 2 of Chromatin assem	0.999476	2.67129e-20	73.936	1	S	S(0.999)PDLEAS(0.001)LDTLENNCHVGSDIDFRPK	16037	9491.7	0.591863	3	3
Q12830-4;Q12830;Q12830-2;F5H176;F5GXF5	576;576;576;481;437	Q12830-4	Nucleosome-remodeling factor subunit BPTF	BPTF	>sp|Q12830-4|BPTF_HUMAN Isoform 4 of Nucleosome-remodeling factor subunit BPTF OS=Homo sapiens GN=BPTF;>sp|Q12830|BPTF_HUMAN Nucleosome-remodeling factor subunit BPTF OS=Homo sapiens GN=BPTF PE=1 SV=3;>sp|Q12830-2|BPTF_HUMAN Isoform 2 of Nucleosome-remodel	0.886741	2.06253e-12	112.82	1	T	GDIDNVKS(0.113)PEET(0.887)EK	20794	12314	0.59219	1	1
Q96T88;F5GXG0	287;287	Q96T88	E3 ubiquitin-protein ligase UHRF1	UHRF1	>sp|Q96T88|UHRF1_HUMAN E3 ubiquitin-protein ligase UHRF1 OS=Homo sapiens GN=UHRF1 PE=1 SV=1;>tr|F5GXG0|F5GXG0_HUMAN Ubiquitin-like with PHD and ring finger domains 1 OS=Homo sapiens GN=UHRF1 PE=4 SV=1	1	0.00118711	47.485	1	S	IERPGEGS(1)PMVDNPMR	10268	6080.7	0.592199	2	2
Q32MZ4-2;Q32MZ4;Q32MZ4-3;E7EVD7;E9PGZ2	120;120;88;238;248	Q32MZ4-2	Leucine-rich repeat flightless-interacting protein 1	LRRFIP1	>sp|Q32MZ4-2|LRRF1_HUMAN Isoform 2 of Leucine-rich repeat flightless-interacting protein 1 OS=Homo sapiens GN=LRRFIP1;>sp|Q32MZ4|LRRF1_HUMAN Leucine-rich repeat flightless-interacting protein 1 OS=Homo sapiens GN=LRRFIP1 PE=1 SV=2;>sp|Q32MZ4-3|LRRF1_HUMAN	0.985586	1.1342e-09	93.583	1	S	RGS(0.986)GDT(0.01)S(0.005)ISIDTEASIR	17551	10395	0.592274	12	10
C9J0I9;Q86WB0-2;Q86WB0	301;323;344	C9J0I9	Nuclear-interacting partner of ALK	ZC3HC1	>tr|C9J0I9|C9J0I9_HUMAN Zinc finger, C3HC-type-containing 1 OS=Homo sapiens GN=ZC3HC1 PE=4 SV=1;>sp|Q86WB0-2|NIPA_HUMAN Isoform 2 of Nuclear-interacting partner of ALK OS=Homo sapiens GN=ZC3HC1;>sp|Q86WB0|NIPA_HUMAN Nuclear-interacting partner of ALK OS=Ho	0.999982	0.0112644	76.619	1	S	S(1)PGPIVSR	4964.6	2941.9	0.592575	1	1
Q56NI9;H0YB88	312;17	Q56NI9	N-acetyltransferase ESCO2	ESCO2	>sp|Q56NI9|ESCO2_HUMAN N-acetyltransferase ESCO2 OS=Homo sapiens GN=ESCO2 PE=1 SV=1;>tr|H0YB88|H0YB88_HUMAN Establishment of cohesion 1 homolog 2 (S. cerevisiae) (Fragment) OS=Homo sapiens GN=ESCO2 PE=4 SV=1	0.985529	0.000826896	78.674	1	S	NEAFS(0.001)S(0.014)EDS(0.986)LGENK	10448	6194.9	0.592927	1	1
Q9UEY8-2;Q9UEY8	641;673	Q9UEY8-2	Gamma-adducin	ADD3	>sp|Q9UEY8-2|ADDG_HUMAN Isoform 1 of Gamma-adducin OS=Homo sapiens GN=ADD3;>sp|Q9UEY8|ADDG_HUMAN Gamma-adducin OS=Homo sapiens GN=ADD3 PE=1 SV=1	1	8.42348e-13	123.14	2	S	IEEVLS(1)PEGS(0.989)PS(0.011)K	35144	20848	0.593216	6	6
Q9UEY8-2;Q9UEY8	645;677	Q9UEY8-2	Gamma-adducin	ADD3	>sp|Q9UEY8-2|ADDG_HUMAN Isoform 1 of Gamma-adducin OS=Homo sapiens GN=ADD3;>sp|Q9UEY8|ADDG_HUMAN Gamma-adducin OS=Homo sapiens GN=ADD3 PE=1 SV=1	0.98916	8.42348e-13	123.14	2	S	IEEVLS(1)PEGS(0.989)PS(0.011)K	35144	20848	0.593216	6	6
Q13322-3;Q13322-2;Q13322-4;Q13322	364;376;416;422	Q13322-3	Growth factor receptor-bound protein 10	GRB10	>sp|Q13322-3|GRB10_HUMAN Isoform 2 of Growth factor receptor-bound protein 10 OS=Homo sapiens GN=GRB10;>sp|Q13322-2|GRB10_HUMAN Isoform 1 of Growth factor receptor-bound protein 10 OS=Homo sapiens GN=GRB10;>sp|Q13322-4|GRB10_HUMAN Isoform 4 of Growth facto	0.94199	0.0091829	67.234	2	T	ALLS(0.734)PFS(0.324)T(0.942)PVR	4929.7	2925.2	0.593383	1	1
Q96JM3	603	Q96JM3	Chromosome alignment-maintaining phosphoprotein 1	CHAMP1	>sp|Q96JM3|CHAP1_HUMAN Chromosome alignment-maintaining phosphoprotein 1 OS=Homo sapiens GN=CHAMP1 PE=1 SV=2	1	7.50997e-14	113.54	1	S	CDILVQEELLAS(1)PKK	38011	22557	0.593433	7	7
E7EPM0;F5H407;Q13045	770;735;856	E7EPM0;F5H407	Protein flightless-1 homolog	FLII	>tr|E7EPM0|E7EPM0_HUMAN Flightless I homolog (Drosophila) OS=Homo sapiens GN=FLII PE=4 SV=1;>tr|F5H407|F5H407_HUMAN Flightless I homolog (Drosophila) OS=Homo sapiens GN=FLII PE=4 SV=1;>sp|Q13045|FLII_HUMAN Protein flightless-1 homolog OS=Homo sapiens GN=FL	1	4.77068e-59	186.98	1	S	NAEAVLQS(1)PGLSGK	29106	17275	0.59352	5	5
Q9H2P0	923	Q9H2P0	Activity-dependent neuroprotector homeobox protein	ADNP	>sp|Q9H2P0|ADNP_HUMAN Activity-dependent neuroprotector homeobox protein OS=Homo sapiens GN=ADNP PE=1 SV=1	1	0.000860748	45.084	2	S	VIPEDAS(1)ES(1)EEK	2756	1636.7	0.593868	1	1
H0YBZ4;E5RJS5;E7EP84;Q15390	77;103;86;119	H0YBZ4	Mitochondrial fission regulator 1	MTFR1	>tr|H0YBZ4|H0YBZ4_HUMAN Mitochondrial fission regulator 1 (Fragment) OS=Homo sapiens GN=MTFR1 PE=4 SV=1;>tr|E5RJS5|E5RJS5_HUMAN Uncharacterized protein OS=Homo sapiens GN=MTFR1 PE=4 SV=1;>tr|E7EP84|E7EP84_HUMAN Mitochondrial fission regulator 1 OS=Homo sap	0.997461	4.46095e-08	93.371	1	S	QIS(0.997)LPDLS(0.003)QEEPQLK	13854	8232.8	0.594254	2	2
Q9P2N5	120	Q9P2N5	RNA-binding protein 27	RBM27	>sp|Q9P2N5|RBM27_HUMAN RNA-binding protein 27 OS=Homo sapiens GN=RBM27 PE=1 SV=2	0.987007	0.0180841	49.418	1	S	KY(0.013)PS(0.987)PQK	6983.9	4153.6	0.594739	1	1
F5H6Z3;Q01518-2;Q01518;E7ENY9	285;307;308;255	F5H6Z3	Adenylyl cyclase-associated protein 1	CAP1	>tr|F5H6Z3|F5H6Z3_HUMAN Adenylyl cyclase-associated protein OS=Homo sapiens GN=CAP1 PE=3 SV=1;>sp|Q01518-2|CAP1_HUMAN Isoform 2 of Adenylyl cyclase-associated protein 1 OS=Homo sapiens GN=CAP1;>sp|Q01518|CAP1_HUMAN Adenylyl cyclase-associated protein 1 OS=	0.954849	1.13603e-16	119.46	1;2	S	PFSAPKPQT(0.029)S(0.955)PS(0.016)PK	239190	142300	0.594925	26	26
Q9Y2K1-2;Q9Y2K1	309;309	Q9Y2K1-2	Zinc finger and BTB domain-containing protein 1	ZBTB1	>sp|Q9Y2K1-2|ZBTB1_HUMAN Isoform 2 of Zinc finger and BTB domain-containing protein 1 OS=Homo sapiens GN=ZBTB1;>sp|Q9Y2K1|ZBTB1_HUMAN Zinc finger and BTB domain-containing protein 1 OS=Homo sapiens GN=ZBTB1 PE=1 SV=3	0.964658	0.00108967	41.615	2	S	KS(0.344)S(0.344)T(0.344)VES(0.965)EIAS(0.004)EEK	8357.5	4972.8	0.59501	1	1
E9PG73;Q13427	702;717	E9PG73	Peptidyl-prolyl cis-trans isomerase G	PPIG	>tr|E9PG73|E9PG73_HUMAN Peptidylprolyl isomerase G (cyclophilin G) OS=Homo sapiens GN=PPIG PE=4 SV=1;>sp|Q13427|PPIG_HUMAN Peptidyl-prolyl cis-trans isomerase G OS=Homo sapiens GN=PPIG PE=1 SV=2	0.895067	0.0150222	59.35	1	S	IRS(0.105)S(0.895)VEK	5923.9	3525	0.595047	2	2
Q2TB10	462	Q2TB10	Zinc finger protein 800	ZNF800	>sp|Q2TB10|ZN800_HUMAN Zinc finger protein 800 OS=Homo sapiens GN=ZNF800 PE=1 SV=1	0.866159	5.23871e-07	104.81	1	S	S(0.014)T(0.106)S(0.866)PS(0.014)AAGGQQK	15293	9102.9	0.595233	2	2
Q8WYP5;Q8WYP5-2	2120;2155	Q8WYP5	Protein ELYS	AHCTF1	>sp|Q8WYP5|ELYS_HUMAN Protein ELYS OS=Homo sapiens GN=AHCTF1 PE=1 SV=3;>sp|Q8WYP5-2|ELYS_HUMAN Isoform 2 of Protein ELYS OS=Homo sapiens GN=AHCTF1	0.919757	3.2804e-28	105.55	1	S	AILLPDLSEPNNEPLFS(0.92)PAS(0.08)EVPRK	2781.8	1656.3	0.595406	1	1
C9JW01;Q8TB72-2;B4E2B6;Q8TB72-3;Q8TB72	136;136;80;136;136	C9JW01	Pumilio homolog 2	PUM2	>tr|C9JW01|C9JW01_HUMAN Pumilio homolog 2 (Drosophila) (Fragment) OS=Homo sapiens GN=PUM2 PE=4 SV=1;>sp|Q8TB72-2|PUM2_HUMAN Isoform 2 of Pumilio homolog 2 OS=Homo sapiens GN=PUM2;>tr|B4E2B6|B4E2B6_HUMAN Pumilio homolog 2 (Drosophila) OS=Homo sapiens GN=PUM	1	0.00048394	111.31	1	S	GKAS(1)PFEEDQNR	24543	14630	0.596097	3	3
Q96IZ7-2;Q96IZ7;C9J8Q2;C9JVB3;F8WDM0;C9J367;C9J713	61;61;61;61;61;61;61	Q96IZ7-2	Serine/Arginine-related protein 53	RSRC1	>sp|Q96IZ7-2|RSRC1_HUMAN Isoform 2 of Serine/Arginine-related protein 53 OS=Homo sapiens GN=RSRC1;>sp|Q96IZ7|RSRC1_HUMAN Serine/Arginine-related protein 53 OS=Homo sapiens GN=RSRC1 PE=1 SV=1;>tr|C9J8Q2|C9J8Q2_HUMAN Arginine/serine-rich coiled-coil 1 (Fragm	0.999871	0.0086118	64.42	1	S	SHS(1)YDRR	2564.7	1530	0.596561	1	1
E9PMS6;F8WD26;Q8WWI1-3;Q8WWI1-4;Q8WWI1-2;Q8WWI1;E9PMP7	155;246;246;246;246;246;194	E9PMS6	LIM domain only protein 7	LMO7	>tr|E9PMS6|E9PMS6_HUMAN LIM domain 7 OS=Homo sapiens GN=LMO7 PE=4 SV=1;>tr|F8WD26|F8WD26_HUMAN LIM domain 7 OS=Homo sapiens GN=LMO7 PE=4 SV=1;>sp|Q8WWI1-3|LMO7_HUMAN Isoform 3 of LIM domain only protein 7 OS=Homo sapiens GN=LMO7;>sp|Q8WWI1-4|LMO7_HUMAN Iso	0.999983	2.18433e-12	110.26	1	S	REDS(1)FESLDSLGSR	3784.1	2259.5	0.597104	1	1
P78549	20	P78549	Endonuclease III-like protein 1	NTHL1	>sp|P78549|NTHL1_HUMAN Endonuclease III-like protein 1 OS=Homo sapiens GN=NTHL1 PE=1 SV=2	0.917124	0.00419689	40.616	1	S	S(0.917)RS(0.083)LGPGAGPR	3139.2	1874.5	0.597127	1	1
P49790;F6QR24;Q4LE47	699;730;679	P49790	Nuclear pore complex protein Nup153	NUP153	>sp|P49790|NU153_HUMAN Nuclear pore complex protein Nup153 OS=Homo sapiens GN=NUP153 PE=1 SV=2;>tr|F6QR24|F6QR24_HUMAN Nucleoporin 153kDa OS=Homo sapiens GN=NUP153 PE=4 SV=1;>tr|Q4LE47|Q4LE47_HUMAN NUP153 variant protein (Fragment) OS=Homo sapiens GN=NUP15	0.999944	0.00650953	60.157	1	T	QTGIET(1)PNK	2352.7	1405.1	0.597229	1	1
Q92538	1780	Q92538	Golgi-specific brefeldin A-resistance guanine nucleotide exchange factor 1	GBF1	>sp|Q92538|GBF1_HUMAN Golgi-specific brefeldin A-resistance guanine nucleotide exchange factor 1 OS=Homo sapiens GN=GBF1 PE=1 SV=2	0.924985	1.06254e-42	166.38	1;2	S	AAS(0.022)S(0.072)S(0.925)S(0.599)PGS(0.38)PVAS(0.001)SPSR	4152	2481.8	0.597736	2	2
F8W7E0;E7ESM9;G5E9D3;P20810-5;P20810-7;P20810-6;E9PSG1	11;11;11;11;11;11;11	F8W7E0	Calpastatin	CAST	>tr|F8W7E0|F8W7E0_HUMAN Calpastatin (Fragment) OS=Homo sapiens GN=CAST PE=4 SV=1;>tr|E7ESM9|E7ESM9_HUMAN Calpastatin OS=Homo sapiens GN=CAST PE=4 SV=1;>tr|G5E9D3|G5E9D3_HUMAN Calpastatin, isoform CRA_g OS=Homo sapiens GN=CAST PE=4 SV=1;>sp|P20810-5|ICAL_HU	1	0.00226171	79.148	1	S	PAAS(1)PRPR	6423.7	3840.9	0.597926	1	1
F5H4V4;P46013;P46013-2;E7EN66	538;538;178;113	F5H4V4;P46013-2	Antigen KI-67	MKI67	>tr|F5H4V4|F5H4V4_HUMAN Antigen identified by monoclonal antibody Ki-67 OS=Homo sapiens GN=MKI67 PE=4 SV=1;>sp|P46013|KI67_HUMAN Antigen KI-67 OS=Homo sapiens GN=MKI67 PE=1 SV=2;>sp|P46013-2|KI67_HUMAN Isoform Short of Antigen KI-67 OS=Homo sapiens GN=MKI6	1	0.000132891	60.549	2	S	S(1)LVMHT(1)PPVLK	4644.2	2777.3	0.598015	2	2
F5H4V4;P46013;P46013-2;E7EN66	543;543;183;118	F5H4V4;P46013-2	Antigen KI-67	MKI67	>tr|F5H4V4|F5H4V4_HUMAN Antigen identified by monoclonal antibody Ki-67 OS=Homo sapiens GN=MKI67 PE=4 SV=1;>sp|P46013|KI67_HUMAN Antigen KI-67 OS=Homo sapiens GN=MKI67 PE=1 SV=2;>sp|P46013-2|KI67_HUMAN Isoform Short of Antigen KI-67 OS=Homo sapiens GN=MKI6	1	0.000132891	60.549	2	T	S(1)LVMHT(1)PPVLK	4644.2	2777.3	0.598015	2	2
Q9UG54;E7EMD4;O43318-4;O43318-3;O43318-2;O43318	93;339;412;439;412;439	Q9UG54	Mitogen-activated protein kinase kinase kinase 7	DKFZp586F0420;MAP3K7	>tr|Q9UG54|Q9UG54_HUMAN Mitogen-activated protein kinase kinase kinase 7 OS=Homo sapiens GN=DKFZp586F0420 PE=2 SV=1;>tr|E7EMD4|E7EMD4_HUMAN Mitogen-activated protein kinase kinase kinase 7 OS=Homo sapiens GN=MAP3K7 PE=4 SV=2;>sp|O43318-4|M3K7_HUMAN Isoform	0.999966	6.88085e-58	156.31	1	S	RRS(1)IQDLTVTGTEPGQVSSR	5993.1	3584.3	0.598071	1	1
E9PF56;Q8IWZ3;Q8IWZ3-4;Q8IWZ2;H0Y785;H0Y472;H0Y4P6;F5GZ24;H0Y7Y3;F6WFL0	1670;1670;1670;1670;161;192;326;105;121;53	E9PF56	Ankyrin repeat and KH domain-containing protein 1	ANKHD1	>tr|E9PF56|E9PF56_HUMAN Ankyrin repeat and KH domain-containing 1 OS=Homo sapiens GN=ANKHD1 PE=4 SV=2;>sp|Q8IWZ3|ANKH1_HUMAN Ankyrin repeat and KH domain-containing protein 1 OS=Homo sapiens GN=ANKHD1 PE=1 SV=1;>sp|Q8IWZ3-4|ANKH1_HUMAN Isoform 4 of Ankyrin	0.882358	9.23636e-08	119.87	1	S	TVSLPLS(0.118)S(0.882)PNIK	1938.1	1159.2	0.598112	1	1
Q5T624;P49321-2;E9PRH9;E9PI86;E9PPQ8	111;138;74;138;122	Q5T624	Nuclear autoantigenic sperm protein	NASP	>tr|Q5T624|Q5T624_HUMAN Nuclear autoantigenic sperm protein (Histone-binding) OS=Homo sapiens GN=NASP PE=2 SV=1;>sp|P49321-2|NASP_HUMAN Isoform 2 of Nuclear autoantigenic sperm protein OS=Homo sapiens GN=NASP;>tr|E9PRH9|E9PRH9_HUMAN Nuclear autoantigenic s	1	5.45678e-109	189.64	1;2	T	TEDESLVENNDNIDET(1)EGS(1)EEDDK	390680	233860	0.598597	15	15
F5H4V4;P46013;P46013-2	1814;1815;1455	F5H4V4;P46013-2	Antigen KI-67	MKI67	>tr|F5H4V4|F5H4V4_HUMAN Antigen identified by monoclonal antibody Ki-67 OS=Homo sapiens GN=MKI67 PE=4 SV=1;>sp|P46013|KI67_HUMAN Antigen KI-67 OS=Homo sapiens GN=MKI67 PE=1 SV=2;>sp|P46013-2|KI67_HUMAN Isoform Short of Antigen KI-67 OS=Homo sapiens GN=MKI6	1	0.0014749	41.088	1	S	LDQPGNLPGS(1)NRR	3458.9	2071.1	0.598774	1	1
P20700;Q03252	391;385	P20700;Q03252	Lamin-B1;Lamin-B2	LMNB1;LMNB2	>sp|P20700|LMNB1_HUMAN Lamin-B1 OS=Homo sapiens GN=LMNB1 PE=1 SV=2;>sp|Q03252|LMNB2_HUMAN Lamin-B2 OS=Homo sapiens GN=LMNB2 PE=1 SV=3	0.99612	0.00114402	95.981	2	S	LKLS(0.996)PS(0.976)PS(0.028)SR	96174	57593	0.598842	16	16
E9PCD3;Q96SN8-4;Q96SN8-3;Q96SN8-2;Q96SN8;Q5JTU8;B1AMJ5	846;1074;1033;1042;1074;84;468	E9PCD3	CDK5 regulatory subunit-associated protein 2	CDK5RAP2	>tr|E9PCD3|E9PCD3_HUMAN CDK5 regulatory subunit-associated protein 2 OS=Homo sapiens GN=CDK5RAP2 PE=4 SV=1;>sp|Q96SN8-4|CK5P2_HUMAN Isoform 4 of CDK5 regulatory subunit-associated protein 2 OS=Homo sapiens GN=CDK5RAP2;>sp|Q96SN8-3|CK5P2_HUMAN Isoform 3 of	0.914303	5.13248e-09	79.177	1	S	ENPEDVLS(0.914)PT(0.079)S(0.006)VATYLSSK	11656	6980.3	0.598859	1	1
E7EWD6;Q76L83;Q76L83-2	534;562;302	E7EWD6	Putative Polycomb group protein ASXL2	ASXL2	>tr|E7EWD6|E7EWD6_HUMAN Additional sex combs-like 2 (Drosophila) OS=Homo sapiens GN=ASXL2 PE=4 SV=1;>sp|Q76L83|ASXL2_HUMAN Putative Polycomb group protein ASXL2 OS=Homo sapiens GN=ASXL2 PE=1 SV=1;>sp|Q76L83-2|ASXL2_HUMAN Isoform 2 of Putative Polycomb grou	0.998001	1.11609e-13	113.33	1	S	EPLATLVDQS(0.998)PES(0.002)LK	3840.9	2300.8	0.599026	1	1
Q12830-4;Q12830;Q12830-2;E7ETD6	2471;2471;2345;142	Q12830-4	Nucleosome-remodeling factor subunit BPTF	BPTF	>sp|Q12830-4|BPTF_HUMAN Isoform 4 of Nucleosome-remodeling factor subunit BPTF OS=Homo sapiens GN=BPTF;>sp|Q12830|BPTF_HUMAN Nucleosome-remodeling factor subunit BPTF OS=Homo sapiens GN=BPTF PE=1 SV=3;>sp|Q12830-2|BPTF_HUMAN Isoform 2 of Nucleosome-remodel	0.986471	0.00246434	103.31	1	S	VQS(0.986)PS(0.012)QT(0.001)R	8276.5	4959.9	0.599275	1	1
P29375;F5H1F7;P29375-2;A8MUS2;E7EV89	811;811;811;770;430	P29375	Lysine-specific demethylase 5A	KDM5A	>sp|P29375|KDM5A_HUMAN Lysine-specific demethylase 5A OS=Homo sapiens GN=KDM5A PE=1 SV=3;>tr|F5H1F7|F5H1F7_HUMAN Lysine (K)-specific demethylase 5A OS=Homo sapiens GN=KDM5A PE=4 SV=1;>sp|P29375-2|KDM5A_HUMAN Isoform 2 of Lysine-specific demethylase 5A OS=H	0.985072	0.00601355	50.354	1	S	HRQS(0.985)PDS(0.015)GR	2944.2	1765	0.599484	1	1
E9PMQ6;Q00613-2;Q00613	304;369;369	E9PMQ6	Heat shock factor protein 1	HSF1	>tr|E9PMQ6|E9PMQ6_HUMAN Heat shock transcription factor 1 OS=Homo sapiens GN=HSF1 PE=3 SV=1;>sp|Q00613-2|HSF1_HUMAN Isoform Short of Heat shock factor protein 1 OS=Homo sapiens GN=HSF1;>sp|Q00613|HSF1_HUMAN Heat shock factor protein 1 OS=Homo sapiens GN=HS	0.970212	1.32576e-29	115.55	2	T	GHTDTEGRPPS(0.02)PPPT(0.109)S(0.9)T(0.97)PEK	57072	34219	0.599576	10	10
Q96AT1	115	Q96AT1	Uncharacterized protein KIAA1143	KIAA1143	>sp|Q96AT1|K1143_HUMAN Uncharacterized protein KIAA1143 OS=Homo sapiens GN=KIAA1143 PE=1 SV=2	0.94957	0.00622242	69.864	1	S	YSGLT(0.011)AS(0.95)S(0.04)K	13299	7975.6	0.599714	2	2
E9PBP3;Q9NTI5-2;Q9NTI5;E7ENA8;A9IYQ1;Q9NTI5-5	239;1283;1283;1283;235;53	E9PBP3	Sister chromatid cohesion protein PDS5 homolog B	PDS5B	>tr|E9PBP3|E9PBP3_HUMAN Uncharacterized protein OS=Homo sapiens GN=PDS5B PE=4 SV=1;>sp|Q9NTI5-2|PDS5B_HUMAN Isoform 2 of Sister chromatid cohesion protein PDS5 homolog B OS=Homo sapiens GN=PDS5B;>sp|Q9NTI5|PDS5B_HUMAN Sister chromatid cohesion protein PDS5	1	1.22314e-91	202.39	1	S	EDILENEDEQNS(1)PPKK	604520	362710	0.599997	43	43
E9PFZ0;E7ERL4;P38398-4;P38398;E9PFC7;P38398-2;E7EP70;E7EP71;F8W8H7;E7EMP0;H0Y850	1295;1301;1325;1342;1342;1342;1046;812;1342;1342;107	E9PFZ0	Breast cancer type 1 susceptibility protein	BRCA1	>tr|E9PFZ0|E9PFZ0_HUMAN Breast cancer 1, early onset OS=Homo sapiens GN=BRCA1 PE=4 SV=1;>tr|E7ERL4|E7ERL4_HUMAN Uncharacterized protein OS=Homo sapiens GN=BRCA1 PE=4 SV=1;>sp|P38398-4|BRCA1_HUMAN Isoform 4 of Breast cancer type 1 susceptibility protein OS=	1	0.00938178	65.179	1	S	ELVS(1)DDEER	4155.3	2493.3	0.600029	1	1
P49116;P49116-2;C9JKS0	68;87;87	P49116	Nuclear receptor subfamily 2 group C member 2	NR2C2	>sp|P49116|NR2C2_HUMAN Nuclear receptor subfamily 2 group C member 2 OS=Homo sapiens GN=NR2C2 PE=1 SV=1;>sp|P49116-2|NR2C2_HUMAN Isoform 2 of Nuclear receptor subfamily 2 group C member 2 OS=Homo sapiens GN=NR2C2;>tr|C9JKS0|C9JKS0_HUMAN Nuclear receptor su	0.924735	9.92679e-11	131.66	1	S	VILAS(0.925)PET(0.057)S(0.014)S(0.004)AK	9782	5872.1	0.600296	2	2
P04075	3	P04075	Fructose-bisphosphate aldolase A	ALDOA	>sp|P04075|ALDOA_HUMAN Fructose-bisphosphate aldolase A OS=Homo sapiens GN=ALDOA PE=1 SV=2	0.996612	0.000215325	65.179	1	Y	PY(0.997)QY(0.003)PALTPEQK	4467.7	2682.4	0.600398	1	1
Q5UIP0-2;Q5UIP0	1046;1046	Q5UIP0-2	Telomere-associated protein RIF1	RIF1	>sp|Q5UIP0-2|RIF1_HUMAN Isoform 2 of Telomere-associated protein RIF1 OS=Homo sapiens GN=RIF1;>sp|Q5UIP0|RIF1_HUMAN Telomere-associated protein RIF1 OS=Homo sapiens GN=RIF1 PE=1 SV=2	0.852234	9.2506e-05	91.076	1	S	S(0.852)T(0.148)DFVFIPPEGK	27475	16501	0.600582	3	3
P20700	575	P20700	Lamin-B1	LMNB1	>sp|P20700|LMNB1_HUMAN Lamin-B1 OS=Homo sapiens GN=LMNB1 PE=1 SV=2	1	1.30814e-43	100.37	1	T	TTIPEEEEEEEEAAGVVVEEELFHQQGT(1)PR	20519	12325	0.600663	3	3
Q5W0B1	210	Q5W0B1	RING finger protein 219	RNF219	>sp|Q5W0B1|RN219_HUMAN RING finger protein 219 OS=Homo sapiens GN=RNF219 PE=1 SV=1	1	0.0002658	83.182	1	S	AEVDNRS(1)PQK	17661	10609	0.600702	3	3
E7EX73;E9PGM1;E7EUU4;Q04637-6;G5E9S1;Q04637-5;Q04637-4;Q04637-3;Q04637;E9PFM1	1068;1145;1192;1035;1036;1067;1144;1191;1231;1238	E7EX73	Eukaryotic translation initiation factor 4 gamma 1	EIF4G1	>tr|E7EX73|E7EX73_HUMAN Eukaryotic translation initiation factor 4 gamma, 1 OS=Homo sapiens GN=EIF4G1 PE=4 SV=1;>tr|E9PGM1|E9PGM1_HUMAN Eukaryotic translation initiation factor 4 gamma, 1 OS=Homo sapiens GN=EIF4G1 PE=4 SV=1;>tr|E7EUU4|E7EUU4_HUMAN Eukaryot	1	3.16773e-05	80.632	1	S	REAALPPVS(1)PLK	51827	31143	0.600903	14	14
F5H6Z3;Q01518-2;Q01518;E7ENY9	287;309;310;257	F5H6Z3	Adenylyl cyclase-associated protein 1	CAP1	>tr|F5H6Z3|F5H6Z3_HUMAN Adenylyl cyclase-associated protein OS=Homo sapiens GN=CAP1 PE=3 SV=1;>sp|Q01518-2|CAP1_HUMAN Isoform 2 of Adenylyl cyclase-associated protein 1 OS=Homo sapiens GN=CAP1;>sp|Q01518|CAP1_HUMAN Adenylyl cyclase-associated protein 1 OS=	0.987184	4.03993e-05	83.652	1;2	S	PQT(0.136)S(0.877)PS(0.987)PK	139330	83772	0.601249	18	18
Q96EU6-2;Q96EU6	67;73	Q96EU6-2	Ribosomal RNA processing protein 36 homolog	RRP36	>sp|Q96EU6-2|RRP36_HUMAN Isoform 2 of Ribosomal RNA processing protein 36 homolog OS=Homo sapiens GN=RRP36;>sp|Q96EU6|RRP36_HUMAN Ribosomal RNA processing protein 36 homolog OS=Homo sapiens GN=RRP36 PE=1 SV=1	1	0.0011602	85.813	1	S	QLVAGNS(1)PKK	32961	19824	0.601438	5	5
Q9BW71	196	Q9BW71	HIRA-interacting protein 3	HIRIP3	>sp|Q9BW71|HIRP3_HUMAN HIRA-interacting protein 3 OS=Homo sapiens GN=HIRIP3 PE=1 SV=3	1	4.7261e-56	178.56	1;2	S	QAREES(1)EES(1)EAEPVQR	45589	27421	0.601483	11	11
P28749	1041	P28749	Retinoblastoma-like protein 1	RBL1	>sp|P28749|RBL1_HUMAN Retinoblastoma-like protein 1 OS=Homo sapiens GN=RBL1 PE=1 SV=3	1	3.90529e-11	106.38	1	S	RVIAIDSDAES(1)PAK	3304.1	1987.4	0.601495	2	2
O75427	346	O75427	Leucine-rich repeat and calponin homology domain-containing protein 4	LRCH4	>sp|O75427|LRCH4_HUMAN Leucine-rich repeat and calponin homology domain-containing protein 4 OS=Homo sapiens GN=LRCH4 PE=1 SV=2	1	3.61663e-35	103.17	1	S	KEDGS(1)ADGDPVQIDFIDSHVPGEDEER	3914.4	2356.4	0.601982	1	1
Q8IY92;Q8IY92-2	1173;861	Q8IY92	Structure-specific endonuclease subunit SLX4	SLX4	>sp|Q8IY92|SLX4_HUMAN Structure-specific endonuclease subunit SLX4 OS=Homo sapiens GN=SLX4 PE=1 SV=3;>sp|Q8IY92-2|SLX4_HUMAN Isoform 2 of Structure-specific endonuclease subunit SLX4 OS=Homo sapiens GN=SLX4	0.970855	0.00122347	105.03	1	S	SIS(0.029)S(0.971)DPLEEK	5559.8	3347.3	0.602054	1	1
O14745	280	O14745	Na(+)/H(+) exchange regulatory cofactor NHE-RF1	SLC9A3R1	>sp|O14745|NHRF1_HUMAN Na(+)/H(+) exchange regulatory cofactor NHE-RF1 OS=Homo sapiens GN=SLC9A3R1 PE=1 SV=4	1	2.12081e-57	177	1;2	S	ENS(1)REALAEAALES(1)PRPALVR	27674	16668	0.602298	4	4
Q8TDY2-2;Q8TDY2	266;266	Q8TDY2-2	RB1-inducible coiled-coil protein 1	RB1CC1	>sp|Q8TDY2-2|RBCC1_HUMAN Isoform 2 of RB1-inducible coiled-coil protein 1 OS=Homo sapiens GN=RB1CC1;>sp|Q8TDY2|RBCC1_HUMAN RB1-inducible coiled-coil protein 1 OS=Homo sapiens GN=RB1CC1 PE=1 SV=3	0.932259	2.73501e-06	63.998	1	S	S(0.061)VEHVS(0.932)PDT(0.006)ADAESGK	4340.8	2615.4	0.602516	1	1
F5GX68;P26358	143;143	F5GX68	Cytosine-specific methyltransferase;DNA (cytosine-5)-methyltransferase 1	DNMT1	>tr|F5GX68|F5GX68_HUMAN Cytosine-specific methyltransferase OS=Homo sapiens GN=DNMT1 PE=3 SV=1;>sp|P26358|DNMT1_HUMAN DNA (cytosine-5)-methyltransferase 1 OS=Homo sapiens GN=DNMT1 PE=1 SV=2	0.999999	1.18213e-21	133.86	1;2	S	S(1)DGEAKPEPSPSPR	45390	27350	0.602556	5	5
E9PMQ6;Q00613-2;Q00613	302;367;367	E9PMQ6	Heat shock factor protein 1	HSF1	>tr|E9PMQ6|E9PMQ6_HUMAN Heat shock transcription factor 1 OS=Homo sapiens GN=HSF1 PE=3 SV=1;>sp|Q00613-2|HSF1_HUMAN Isoform Short of Heat shock factor protein 1 OS=Homo sapiens GN=HSF1;>sp|Q00613|HSF1_HUMAN Heat shock factor protein 1 OS=Homo sapiens GN=HS	0.808756	1.32576e-29	115.55	2	T	GHTDTEGRPPS(0.013)PPPT(0.809)S(0.221)T(0.957)PEK	17095	10303	0.602691	3	3
B4DT16;F5H2Y4;E9PEP4;Q9H165-2;Q9H165-4;Q9H165-6;Q9H165;Q9H165-3;Q9H165-5	53;171;241;205;239;171;205;205;239	B4DT16	B-cell lymphoma/leukemia 11A	BCL11A	>tr|B4DT16|B4DT16_HUMAN Uncharacterized protein OS=Homo sapiens GN=BCL11A PE=2 SV=1;>tr|F5H2Y4|F5H2Y4_HUMAN B-cell CLL/lymphoma 11A (zinc finger protein) OS=Homo sapiens GN=BCL11A PE=4 SV=1;>tr|E9PEP4|E9PEP4_HUMAN B-cell CLL/lymphoma 11A (zinc finger prote	0.989565	1.88616e-07	91.592	1	S	IYLES(0.007)EHGS(0.99)PLT(0.003)PR	4122.4	2485.4	0.602901	1	1
B4DZC3;Q9H0D6-2;Q9H0D6	394;372;448	B4DZC3	5'-3' exoribonuclease 2	XRN2	>tr|B4DZC3|B4DZC3_HUMAN Uncharacterized protein OS=Homo sapiens GN=XRN2 PE=2 SV=1;>sp|Q9H0D6-2|XRN2_HUMAN Isoform 2 of 5'-3' exoribonuclease 2 OS=Homo sapiens GN=XRN2;>sp|Q9H0D6|XRN2_HUMAN 5'-3' exoribonuclease 2 OS=Homo sapiens GN=XRN2 PE=1 SV=1	0.975603	0.000571198	52.372	1	S	NS(0.976)PGS(0.024)QVASNPR	2327.5	1403.6	0.60305	1	1
B4DY81;Q9UNS2	403;423	B4DY81	COP9 signalosome complex subunit 3	COPS3	>tr|B4DY81|B4DY81_HUMAN Uncharacterized protein OS=Homo sapiens GN=COPS3 PE=2 SV=1;>sp|Q9UNS2|CSN3_HUMAN COP9 signalosome complex subunit 3 OS=Homo sapiens GN=COPS3 PE=1 SV=3	0.925498	2.94453e-06	73.294	1	S	SMGSQEDDSGNKPS(0.002)S(0.043)Y(0.029)S(0.925)	11853	7148.6	0.603105	2	2
B7Z2F6;F5GZU3;F5H0H3;Q15424;F5H1L1	444;431;532;601;496	B7Z2F6;F5H0H3	Scaffold attachment factor B1	SAFB	>tr|B7Z2F6|B7Z2F6_HUMAN Uncharacterized protein OS=Homo sapiens GN=SAFB PE=2 SV=1;>tr|F5GZU3|F5GZU3_HUMAN Scaffold attachment factor B OS=Homo sapiens GN=SAFB PE=4 SV=1;>tr|F5H0H3|F5H0H3_HUMAN Scaffold attachment factor B OS=Homo sapiens GN=SAFB PE=4 SV=1;	0.999825	0.00560615	60.255	1	S	RS(1)VVSFDK	14388	8680.7	0.603329	2	2
Q8TF01	601	Q8TF01	Arginine/serine-rich protein PNISR	PNISR	>sp|Q8TF01|PNISR_HUMAN Arginine/serine-rich protein PNISR OS=Homo sapiens GN=PNISR PE=1 SV=2	0.999386	0.00215296	77.062	1	S	S(0.001)NRNS(0.999)IER	9012.2	5439.8	0.603604	2	2
O60318	527	O60318	Germinal-center associated nuclear protein	MCM3AP	>sp|O60318|MCM3A_HUMAN 80 kDa MCM3-associated protein OS=Homo sapiens GN=MCM3AP PE=1 SV=2	0.849257	7.90448e-81	173.4	1	S	KPGDGEVS(0.849)PS(0.08)T(0.071)EDAPFQHSPLGK	37579	22684	0.603635	4	4
Q96HE9	40	Q96HE9	Proline-rich protein 11	PRR11	>sp|Q96HE9|PRR11_HUMAN Proline-rich protein 11 OS=Homo sapiens GN=PRR11 PE=1 SV=1	0.971229	0.000628912	48.216	1	S	LIT(0.029)PPPPPPS(0.971)PER	1091.5	659.08	0.60383	1	1
Q9UQ35;F5GWZ7	2407;1659	Q9UQ35	Serine/arginine repetitive matrix protein 2	SRRM2	>sp|Q9UQ35|SRRM2_HUMAN Serine/arginine repetitive matrix protein 2 OS=Homo sapiens GN=SRRM2 PE=1 SV=2;>tr|F5GWZ7|F5GWZ7_HUMAN Serine/arginine repetitive matrix 2 OS=Homo sapiens GN=SRRM2 PE=4 SV=1	0.999905	0.000195867	80.632	1;2	S	ARS(1)RT(1)PPSAPSQSR	53559	32342	0.603857	15	15
Q6P0N0;G5E9K5;Q6P0N0-2;C9J2Q8	134;134;134;134	Q6P0N0	Mis18-binding protein 1	MIS18BP1	>sp|Q6P0N0|M18BP_HUMAN Mis18-binding protein 1 OS=Homo sapiens GN=MIS18BP1 PE=1 SV=1;>tr|G5E9K5|G5E9K5_HUMAN Chromosome 14 open reading frame 106, isoform CRA_a OS=Homo sapiens GN=MIS18BP1 PE=4 SV=1;>sp|Q6P0N0-2|M18BP_HUMAN Isoform 2 of Mis18-binding prote	1	6.23781e-05	58.093	3	S	QEQPS(1)RNS(1)S(1)LLEPQK	10880	6576.3	0.604439	1	1
Q6P0N0;G5E9K5;Q6P0N0-2;C9J2Q8	131;131;131;131	Q6P0N0	Mis18-binding protein 1	MIS18BP1	>sp|Q6P0N0|M18BP_HUMAN Mis18-binding protein 1 OS=Homo sapiens GN=MIS18BP1 PE=1 SV=1;>tr|G5E9K5|G5E9K5_HUMAN Chromosome 14 open reading frame 106, isoform CRA_a OS=Homo sapiens GN=MIS18BP1 PE=4 SV=1;>sp|Q6P0N0-2|M18BP_HUMAN Isoform 2 of Mis18-binding prote	1	6.23781e-05	58.093	3	S	QEQPS(1)RNS(1)S(1)LLEPQK	10880	6576.3	0.604439	1	1
E7EMW7;O95071	1543;1549	E7EMW7	E3 ubiquitin-protein ligase UBR5	UBR5	>tr|E7EMW7|E7EMW7_HUMAN Ubiquitin protein ligase E3 component n-recognin 5 OS=Homo sapiens GN=UBR5 PE=4 SV=1;>sp|O95071|UBR5_HUMAN E3 ubiquitin-protein ligase UBR5 OS=Homo sapiens GN=UBR5 PE=1 SV=2	0.999997	1.9741e-08	147.63	1	S	RIS(1)QSQPVR	9108.8	5506.6	0.604536	2	2
Q9H307;G3V5F0;G3V579	66;66;66	Q9H307	Pinin	PNN	>sp|Q9H307|PININ_HUMAN Pinin OS=Homo sapiens GN=PNN PE=1 SV=4;>tr|G3V5F0|G3V5F0_HUMAN Pinin, desmosome-associated protein OS=Homo sapiens GN=PNN PE=4 SV=1;>tr|G3V579|G3V579_HUMAN Pinin, desmosome-associated protein OS=Homo sapiens GN=PNN PE=4 SV=1	0.998048	3.80952e-13	145.92	1	S	RGFS(0.998)DS(0.002)GGGPPAK	83493	50483	0.604638	7	7
Q9UQ35;Q9UQ35-2;Q9UQ35-3	311;311;215	Q9UQ35	Serine/arginine repetitive matrix protein 2	SRRM2	>sp|Q9UQ35|SRRM2_HUMAN Serine/arginine repetitive matrix protein 2 OS=Homo sapiens GN=SRRM2 PE=1 SV=2;>sp|Q9UQ35-2|SRRM2_HUMAN Isoform 2 of Serine/arginine repetitive matrix protein 2 OS=Homo sapiens GN=SRRM2;>sp|Q9UQ35-3|SRRM2_HUMAN Isoform 3 of Serine/ar	0.991517	3.22358e-13	52.334	2;3	S	GEGDAPFS(0.992)EPGT(0.161)T(0.125)S(0.115)T(0.106)QRPS(0.247)S(0.227)PET(0.025)AT(0.004)K	7521.7	4548	0.604651	2	2
F5H3T0;Q96TA1-2;Q96TA1	346;683;696	F5H3T0	Niban-like protein 1	FAM129B	>tr|F5H3T0|F5H3T0_HUMAN Family with sequence similarity 129, member B OS=Homo sapiens GN=FAM129B PE=4 SV=1;>sp|Q96TA1-2|NIBL1_HUMAN Isoform 2 of Niban-like protein 1 OS=Homo sapiens GN=FAM129B;>sp|Q96TA1|NIBL1_HUMAN Niban-like protein 1 OS=Homo sapiens GN=	0.999065	1.17838e-44	135.8	2	S	AAPEAS(0.13)S(0.87)PPAS(0.999)PLQHLLPGK	74036	44770	0.604706	5	5
H0Y681;E9PFS8;Q96T49	251;308;350	H0Y681	Protein phosphatase 1 regulatory inhibitor subunit 16B	PPP1R16B	>tr|H0Y681|H0Y681_HUMAN Protein phosphatase 1, regulatory subunit 16B (Fragment) OS=Homo sapiens GN=PPP1R16B PE=4 SV=1;>tr|E9PFS8|E9PFS8_HUMAN Protein phosphatase 1, regulatory subunit 16B OS=Homo sapiens GN=PPP1R16B PE=4 SV=1;>sp|Q96T49|PP16B_HUMAN Protei	0.999796	0.00909844	75.652	1	S	RAS(1)LSDR	3744.6	2264.4	0.604711	1	1
Q92538	662	Q92538	Golgi-specific brefeldin A-resistance guanine nucleotide exchange factor 1	GBF1	>sp|Q92538|GBF1_HUMAN Golgi-specific brefeldin A-resistance guanine nucleotide exchange factor 1 OS=Homo sapiens GN=GBF1 PE=1 SV=2	0.834729	3.52958e-05	77.871	1	S	S(0.165)GCS(0.835)DLEEAVDSGADK	4371.9	2645.5	0.605114	1	1
Q9H3N1	274	Q9H3N1	Thioredoxin-related transmembrane protein 1	TMX1	>sp|Q9H3N1|TMX1_HUMAN Thioredoxin-related transmembrane protein 1 OS=Homo sapiens GN=TMX1 PE=1 SV=1	0.853907	0.000609638	110.38	1	S	S(0.061)LGPS(0.854)LAT(0.085)DK	11076	6702.6	0.605146	1	1
Q92615;H0Y4V9	732;333	Q92615	La-related protein 4B	LARP4B	>sp|Q92615|LAR4B_HUMAN La-related protein 4B OS=Homo sapiens GN=LARP4B PE=1 SV=3;>tr|H0Y4V9|H0Y4V9_HUMAN La ribonucleoprotein domain family, member 4B (Fragment) OS=Homo sapiens GN=LARP4B PE=4 SV=1	0.830643	0.00355151	85.909	2	T	EQS(0.176)T(0.831)PPKS(0.993)PQ	25960	15711	0.6052	5	5
B4DX52;P25685	51;151	B4DX52	DnaJ homolog subfamily B member 1	DNAJB1	>tr|B4DX52|B4DX52_HUMAN Uncharacterized protein OS=Homo sapiens GN=DNAJB1 PE=2 SV=1;>sp|P25685|DNJB1_HUMAN DnaJ homolog subfamily B member 1 OS=Homo sapiens GN=DNAJB1 PE=1 SV=4	0.834226	0.00520784	60.255	1	S	S(0.166)RS(0.834)AQEPAR	4763	2882.8	0.605249	2	2
Q32MZ4-2;Q32MZ4;Q32MZ4-3	497;521;465	Q32MZ4-2	Leucine-rich repeat flightless-interacting protein 1	LRRFIP1	>sp|Q32MZ4-2|LRRF1_HUMAN Isoform 2 of Leucine-rich repeat flightless-interacting protein 1 OS=Homo sapiens GN=LRRFIP1;>sp|Q32MZ4|LRRF1_HUMAN Leucine-rich repeat flightless-interacting protein 1 OS=Homo sapiens GN=LRRFIP1 PE=1 SV=2;>sp|Q32MZ4-3|LRRF1_HUMAN	0.95405	3.81813e-09	41.017	1	S	T(0.02)EVPGS(0.954)PAGT(0.01)EGNCQEAT(0.004)GPS(0.004)T(0.004)VDT(0.004)QNEPLDMK	3311	2004.7	0.605467	1	1
Q9BV40;C9JXZ5	55;29	Q9BV40	Vesicle-associated membrane protein 8	VAMP8	>sp|Q9BV40|VAMP8_HUMAN Vesicle-associated membrane protein 8 OS=Homo sapiens GN=VAMP8 PE=1 SV=1;>tr|C9JXZ5|C9JXZ5_HUMAN Vesicle-associated membrane protein 8 (endobrevin) OS=Homo sapiens GN=VAMP8 PE=4 SV=1	0.819994	3.83947e-05	67.136	1	S	TEDLEAT(0.18)S(0.82)EHFK	15790	9561.9	0.605567	2	2
F2Z2Z8;Q5T173;Q96AQ6-3;Q96AQ6-2;Q96AQ6	43;43;43;14;43	F2Z2Z8	Pre-B-cell leukemia transcription factor-interacting protein 1	PBXIP1	>tr|F2Z2Z8|F2Z2Z8_HUMAN Pre-B-cell leukemia homeobox-interacting protein 1 OS=Homo sapiens GN=PBXIP1 PE=4 SV=1;>tr|Q5T173|Q5T173_HUMAN Pre-B-cell leukemia homeobox interacting protein 1 OS=Homo sapiens GN=PBXIP1 PE=2 SV=1;>sp|Q96AQ6-3|PBIP1_HUMAN Isoform 3	0.965291	0.00136741	53.448	1	S	ALQAPHS(0.965)PS(0.035)K	4133.4	2503.5	0.605676	1	1
P18583-6;P18583-2;P18583-10;P18583-3;P18583-4;P18583-7;P18583;P18583-5;P18583-9	1569;1250;1569;1569;1569;1529;1569;1569;1609	P18583-6	Protein SON	SON	>sp|P18583-6|SON_HUMAN Isoform E of Protein SON OS=Homo sapiens GN=SON;>sp|P18583-2|SON_HUMAN Isoform A of Protein SON OS=Homo sapiens GN=SON;>sp|P18583-10|SON_HUMAN Isoform J of Protein SON OS=Homo sapiens GN=SON;>sp|P18583-3|SON_HUMAN Isoform B of Protei	0.936152	0.00369264	98.04	1	T	ILPT(0.936)S(0.063)ETK	10734	6502.4	0.605776	1	1
Q96JP5-2;Q96JP5	101;101	Q96JP5-2	E3 ubiquitin-protein ligase ZFP91	ZFP91	>sp|Q96JP5-2|ZFP91_HUMAN Isoform 2 of E3 ubiquitin-protein ligase ZFP91 OS=Homo sapiens GN=ZFP91;>sp|Q96JP5|ZFP91_HUMAN E3 ubiquitin-protein ligase ZFP91 OS=Homo sapiens GN=ZFP91 PE=1 SV=1	1	0.01544	52.391	1;2	S	S(1)PS(1)PVQGK	12641	7662.5	0.606162	2	2
Q96JP5-2;Q96JP5	103;103	Q96JP5-2	E3 ubiquitin-protein ligase ZFP91	ZFP91	>sp|Q96JP5-2|ZFP91_HUMAN Isoform 2 of E3 ubiquitin-protein ligase ZFP91 OS=Homo sapiens GN=ZFP91;>sp|Q96JP5|ZFP91_HUMAN E3 ubiquitin-protein ligase ZFP91 OS=Homo sapiens GN=ZFP91 PE=1 SV=1	1	0.01544	55.806	1;2	S	S(1)PS(1)PVQGK	12641	7662.5	0.606162	2	2
P20042	111	P20042	Eukaryotic translation initiation factor 2 subunit 2	EIF2S2	>sp|P20042|IF2B_HUMAN Eukaryotic translation initiation factor 2 subunit 2 OS=Homo sapiens GN=EIF2S2 PE=1 SV=2	0.996506	1.96625e-17	91.416	1	T	IES(0.003)DVQEPT(0.997)EPEDDLDIMLGNK	29064	17628	0.606524	4	4
P25205;Q7Z6P5;E9PF11	711;206;208	P25205	DNA replication licensing factor MCM3	MCM3	>sp|P25205|MCM3_HUMAN DNA replication licensing factor MCM3 OS=Homo sapiens GN=MCM3 PE=1 SV=3;>tr|Q7Z6P5|Q7Z6P5_HUMAN Minichromosome maintenance complex component 3 (Fragment) OS=Homo sapiens GN=MCM3 PE=2 SV=1;>tr|E9PF11|E9PF11_HUMAN Minichromosome mainten	0.949877	3.33022e-39	121.3	2	S	DGDSYDPY(0.008)DFS(0.95)DT(0.872)EEEMPQVHT(0.17)PK	43460	26370	0.606765	3	3
E7EWS5;Q9UNS1-2;Q9UNS1	646;1148;1149	E7EWS5	Protein timeless homolog	TIMELESS	>tr|E7EWS5|E7EWS5_HUMAN Uncharacterized protein OS=Homo sapiens GN=TIMELESS PE=4 SV=1;>sp|Q9UNS1-2|TIM_HUMAN Isoform 2 of Protein timeless homolog OS=Homo sapiens GN=TIMELESS;>sp|Q9UNS1|TIM_HUMAN Protein timeless homolog OS=Homo sapiens GN=TIMELESS PE=1 SV	1	3.4266e-23	140.22	1	S	AGLAS(1)PEEEDAVGKEPLK	35849	21764	0.607102	7	7
Q15942;B4DQX7;B4DQR8;H0Y2Y8	259;102;172;227	Q15942	Zyxin	ZYX	>sp|Q15942|ZYX_HUMAN Zyxin OS=Homo sapiens GN=ZYX PE=1 SV=1;>tr|B4DQX7|B4DQX7_HUMAN Zyxin OS=Homo sapiens GN=ZYX PE=2 SV=1;>tr|B4DQR8|B4DQR8_HUMAN Zyxin OS=Homo sapiens GN=ZYX PE=2 SV=1;>tr|H0Y2Y8|H0Y2Y8_HUMAN Zyxin (Fragment) OS=Homo sapiens GN=ZYX PE=4 S	0.885415	5.35342e-06	102.9	1	S	GPPAS(0.115)S(0.885)PAPAPK	18333	11137	0.607484	4	4
F5H7T0;B1APS8;Q96S38;B4DHE1	660;860;872;575	F5H7T0	Ribosomal protein S6 kinase delta-1	RPS6KC1	>tr|F5H7T0|F5H7T0_HUMAN Ribosomal protein S6 kinase, 52kDa, polypeptide 1 OS=Homo sapiens GN=RPS6KC1 PE=4 SV=1;>tr|B1APS8|B1APS8_HUMAN Ribosomal protein S6 kinase, 52kDa, polypeptide 1 OS=Homo sapiens GN=RPS6KC1 PE=4 SV=1;>sp|Q96S38|KS6C1_HUMAN Ribosomal p	1	0.0002036	78.814	1	S	GES(1)GLVLEGDK	11432	6946	0.607593	2	2
F8W7E0;E7ESM9;G5E9D3;P20810-5;P20810-7;P20810-6;H0YA91;E9PDE4;E7ES10;E9PCH5;E7EVY3;B7Z574;B7Z468;P20810-3;P20810-4;G5E946;P20810-2;P20810	291;304;285;291;307;326;260;171;243;208;229;229;289;125;202;221;230;243	F8W7E0	Calpastatin	CAST	>tr|F8W7E0|F8W7E0_HUMAN Calpastatin (Fragment) OS=Homo sapiens GN=CAST PE=4 SV=1;>tr|E7ESM9|E7ESM9_HUMAN Calpastatin OS=Homo sapiens GN=CAST PE=4 SV=1;>tr|G5E9D3|G5E9D3_HUMAN Calpastatin, isoform CRA_g OS=Homo sapiens GN=CAST PE=4 SV=1;>sp|P20810-5|ICAL_HU	0.960921	7.90647e-47	125.83	1	S	PIGPDDAIDALSSDFT(0.003)CGS(0.961)PT(0.035)AAGK	32544	19776	0.60767	3	3
Q9BWW5;Q9BWG4	328;350	Q9BWW5	Single-stranded DNA-binding protein 4	SSBP4	>tr|Q9BWW5|Q9BWW5_HUMAN Single stranded DNA binding protein-4 OS=Homo sapiens GN=SSDP4 PE=2 SV=1;>sp|Q9BWG4|SSBP4_HUMAN Single-stranded DNA-binding protein 4 OS=Homo sapiens GN=SSBP4 PE=1 SV=1	0.822966	1.83715e-06	79.029	2	S	S(0.443)S(0.557)PGAVAGLS(0.823)NAPGT(0.177)PR	5959.9	3623.6	0.607997	2	2
Q8N1G0;F8WCX2;Q8N1G0-2	275;275;275	Q8N1G0	Zinc finger protein 687	ZNF687	>sp|Q8N1G0|ZN687_HUMAN Zinc finger protein 687 OS=Homo sapiens GN=ZNF687 PE=1 SV=1;>tr|F8WCX2|F8WCX2_HUMAN Zinc finger protein 687 OS=Homo sapiens GN=ZNF687 PE=4 SV=1;>sp|Q8N1G0-2|ZN687_HUMAN Isoform 2 of Zinc finger protein 687 OS=Homo sapiens GN=ZNF687	1	0.00100425	44.848	2;3	S	QS(1)PGHQS(1)PLAS(1)PK	6825.3	4150.1	0.608047	1	1
A2A2D0;P16949;P16949-2	38;38;38	A2A2D0	Stathmin	STMN1	>tr|A2A2D0|A2A2D0_HUMAN Stathmin (Fragment) OS=Homo sapiens GN=STMN1 PE=3 SV=1;>sp|P16949|STMN1_HUMAN Stathmin OS=Homo sapiens GN=STMN1 PE=1 SV=3;>sp|P16949-2|STMN1_HUMAN Isoform 2 of Stathmin OS=Homo sapiens GN=STMN1	1	3.15947e-31	173.25	1;2	S	ESVPEFPLS(1)PPK	444470	270270	0.608073	59	58
Q99567;B4DP20	168;37	Q99567	Nuclear pore complex protein Nup88	NUP88	>sp|Q99567|NUP88_HUMAN Nuclear pore complex protein Nup88 OS=Homo sapiens GN=NUP88 PE=1 SV=2;>tr|B4DP20|B4DP20_HUMAN Uncharacterized protein OS=Homo sapiens GN=NUP88 PE=2 SV=1	0.916968	1.00336e-92	211.38	1	S	FFTS(0.005)S(0.917)T(0.064)S(0.014)LTLK	72786	44260	0.608084	6	6
Q96DF8	292	Q96DF8	Protein DGCR14	DGCR14	>sp|Q96DF8|DGC14_HUMAN Protein DGCR14 OS=Homo sapiens GN=DGCR14 PE=1 SV=1	1	0.00179048	97.779	1	S	ELIPQES(1)PR	23284	14161	0.608186	3	3
P16402	147	P16402	Histone H1.3	HIST1H1D	>sp|P16402|H13_HUMAN Histone H1.3 OS=Homo sapiens GN=HIST1H1D PE=1 SV=2	1	0.0102124	82.261	1	T	VAGAAT(1)PK	27389	16660	0.608273	6	6
E9PCQ5;Q8N3F8	318;414	E9PCQ5	MICAL-like protein 1	MICALL1	>tr|E9PCQ5|E9PCQ5_HUMAN Uncharacterized protein OS=Homo sapiens GN=MICALL1 PE=4 SV=1;>sp|Q8N3F8|MILK1_HUMAN MICAL-like protein 1 OS=Homo sapiens GN=MICALL1 PE=1 SV=2	0.999244	7.49196e-42	125.04	1	S	QVENGGTEEVAQPS(0.999)PT(0.001)ASLESK	3826.6	2327.7	0.608295	1	1
Q12830-4;Q12830;Q12830-2;F5H176;F5GXF5	572;572;572;477;433	Q12830-4	Nucleosome-remodeling factor subunit BPTF	BPTF	>sp|Q12830-4|BPTF_HUMAN Isoform 4 of Nucleosome-remodeling factor subunit BPTF OS=Homo sapiens GN=BPTF;>sp|Q12830|BPTF_HUMAN Nucleosome-remodeling factor subunit BPTF OS=Homo sapiens GN=BPTF PE=1 SV=3;>sp|Q12830-2|BPTF_HUMAN Isoform 2 of Nucleosome-remodel	0.942479	3.54136e-05	70.837	1	S	KGDIDNVKS(0.942)PEET(0.058)EK	5946.3	3618	0.608446	1	1
Q96MG7	64	Q96MG7	Melanoma-associated antigen G1	NDNL2	>sp|Q96MG7|MAGG1_HUMAN Melanoma-associated antigen G1 OS=Homo sapiens GN=NDNL2 PE=1 SV=1	0.999993	2.54833e-21	102.39	1	S	GPGGSQGSQGPS(1)PQGAR	8158.7	4964.4	0.608479	3	3
Q6BDS2	1103	Q6BDS2	UHRF1-binding protein 1	UHRF1BP1	>sp|Q6BDS2|URFB1_HUMAN UHRF1-binding protein 1 OS=Homo sapiens GN=UHRF1BP1 PE=1 SV=1	0.970034	4.98655e-76	177.24	2	S	RT(0.03)VS(0.97)QQS(0.998)FDGVS(0.003)LDSSGPEDR	14142	8609.6	0.608796	1	1
C9JX92;A8MQ02;P55196-3;P55196;P55196-5;H0Y8U8;H0Y948;H0Y8L4	1718;1799;1718;1799;1809;99;166;288	C9JX92	Afadin	MLLT4	>tr|C9JX92|C9JX92_HUMAN Myeloid/lymphoid or mixed-lineage leukemia (trithorax homolog, Drosophila); translocated to, 4 OS=Homo sapiens GN=MLLT4 PE=4 SV=1;>tr|A8MQ02|A8MQ02_HUMAN Myeloid/lymphoid or mixed-lineage leukemia (trithorax homolog, Drosophila); tr	0.998068	1.44677e-06	119.54	1	S	LFS(0.998)QGQDVS(0.002)NK	28999	17657	0.608883	2	2
Q14978;Q14978-3;Q14978-2	622;623;632	Q14978	Nucleolar and coiled-body phosphoprotein 1	NOLC1	>sp|Q14978|NOLC1_HUMAN Nucleolar and coiled-body phosphoprotein 1 OS=Homo sapiens GN=NOLC1 PE=1 SV=2;>sp|Q14978-3|NOLC1_HUMAN Isoform 3 of Nucleolar and coiled-body phosphoprotein 1 OS=Homo sapiens GN=NOLC1;>sp|Q14978-2|NOLC1_HUMAN Isoform Beta of Nucleola	0.862912	0.0141207	54.436	1	S	RAS(0.863)S(0.137)PFR	1803.7	1098.4	0.60897	1	1
H0Y4T7;E7EN71;E7ESY4;Q13330-3;Q13330;F8W9Y9	314;431;522;505;522;58	H0Y4T7	Metastasis-associated protein MTA1	MTA1	>tr|H0Y4T7|H0Y4T7_HUMAN Metastasis-associated 1 (Fragment) OS=Homo sapiens GN=MTA1 PE=4 SV=1;>tr|E7EN71|E7EN71_HUMAN Metastasis-associated 1 OS=Homo sapiens GN=MTA1 PE=4 SV=2;>tr|E7ESY4|E7ESY4_HUMAN Metastasis-associated 1 OS=Homo sapiens GN=MTA1 PE=4 SV=1	0.997367	4.99498e-05	84.508	1	S	LPEAS(0.003)QS(0.997)PLVLK	3014.4	1835.9	0.609043	2	2
Q96RR5;Q9ULW0	121;121	Q96RR5	Targeting protein for Xklp2	HCA90;TPX2	>tr|Q96RR5|Q96RR5_HUMAN Hepatocellular carcinoma-associated antigen 90 OS=Homo sapiens GN=HCA90 PE=2 SV=1;>sp|Q9ULW0|TPX2_HUMAN Targeting protein for Xklp2 OS=Homo sapiens GN=TPX2 PE=1 SV=2	1	0.0299644	44.543	2	S	S(1)LRLS(1)AQK	6480.9	3947.3	0.609067	1	1
Q96RR5;Q9ULW0	125;125	Q96RR5	Targeting protein for Xklp2	HCA90;TPX2	>tr|Q96RR5|Q96RR5_HUMAN Hepatocellular carcinoma-associated antigen 90 OS=Homo sapiens GN=HCA90 PE=2 SV=1;>sp|Q9ULW0|TPX2_HUMAN Targeting protein for Xklp2 OS=Homo sapiens GN=TPX2 PE=1 SV=2	1	0.0299644	44.543	2	S	S(1)LRLS(1)AQK	6480.9	3947.3	0.609067	1	1
Q15637-4;Q15637-6;C9JJE2;Q15637-3;Q15637-2;Q15637;Q15637-5	80;80;54;80;80;80;205	Q15637-4	Splicing factor 1	SF1	>sp|Q15637-4|SF01_HUMAN Isoform 4 of Splicing factor 1 OS=Homo sapiens GN=SF1;>sp|Q15637-6|SF01_HUMAN Isoform 6 of Splicing factor 1 OS=Homo sapiens GN=SF1;>tr|C9JJE2|C9JJE2_HUMAN Splicing factor 1 OS=Homo sapiens GN=SF1 PE=4 SV=2;>sp|Q15637-3|SF01_HUMAN I	0.999283	1.46755e-16	58.95	2	S	LRTGDLGIPPNPEDRS(0.999)PS(0.999)PEPIYNSEGK	12934	7877.7	0.609069	3	3
B7ZBG9;P56537	226;245	B7ZBG9	Eukaryotic translation initiation factor 6	EIF6	>tr|B7ZBG9|B7ZBG9_HUMAN Eukaryotic translation initiation factor 6 OS=Homo sapiens GN=EIF6 PE=3 SV=1;>sp|P56537|IF6_HUMAN Eukaryotic translation initiation factor 6 OS=Homo sapiens GN=EIF6 PE=1 SV=1	0.996911	0.0197189	64.711	1	T	DSLIDS(0.003)LT(0.997)	1126.9	686.5	0.609193	1	1
Q8WYP5;Q8WYP5-2	1944;1979	Q8WYP5	Protein ELYS	AHCTF1	>sp|Q8WYP5|ELYS_HUMAN Protein ELYS OS=Homo sapiens GN=AHCTF1 PE=1 SV=3;>sp|Q8WYP5-2|ELYS_HUMAN Isoform 2 of Protein ELYS OS=Homo sapiens GN=AHCTF1	0.910674	0.0025464	76.868	1	S	GREVS(0.911)PS(0.089)DVR	6817.5	4154.4	0.609373	1	1
P49792;E9PGT0;Q7Z3J3;A6NKT7;Q99666;O14715;F8VYC4;E7ESF1;P0DJD0;P0DJD1;C9JX22;B4DZH4	1993;1017;1018;1018;1017;1017;1010;1010;1002;1010;776;776	P49792	E3 SUMO-protein ligase RanBP2;RanBP2-like and GRIP domain-containing protein 4;RanBP2-like and GRIP domain-containing protein 3;RANBP2-like and GRIP domain-containing protein 5/6;RANBP2-like and GRIP domain-containing protein 8;RANBP2-like and GRIP domain-containing protein 1;RANBP2-like and GRIP domain-containing protein 2	RANBP2;RGPD4;RGPD3;RGPD5;RGPD8;RGPD1;RGPD2	>sp|P49792|RBP2_HUMAN E3 SUMO-protein ligase RanBP2 OS=Homo sapiens GN=RANBP2 PE=1 SV=2;>tr|E9PGT0|E9PGT0_HUMAN RAN-binding protein 2 OS=Homo sapiens GN=RANBP2 PE=4 SV=1;>sp|Q7Z3J3|RGPD4_HUMAN RanBP2-like and GRIP domain-containing protein 4 OS=Homo sapien	0.947022	3.34399e-06	144.92	1	S	ANT(0.053)S(0.947)GDFEK	58547	35677	0.609374	4	4
A8MS91;Q8NC56;D6RBV0	82;82;82	A8MS91	LEM domain-containing protein 2	LEMD2	>tr|A8MS91|A8MS91_HUMAN Uncharacterized protein OS=Homo sapiens GN=LEMD2 PE=4 SV=1;>sp|Q8NC56|LEMD2_HUMAN LEM domain-containing protein 2 OS=Homo sapiens GN=LEMD2 PE=1 SV=1;>tr|D6RBV0|D6RBV0_HUMAN LEM domain-containing 2 OS=Homo sapiens GN=LEMD2 PE=4 SV=1	1	0.011018	53.211	1	S	ARPAAAS(1)PR	5674.8	3458.1	0.609378	2	2
Q9Y4P8-4;Q9Y4P8	395;413	Q9Y4P8-4	WD repeat domain phosphoinositide-interacting protein 2	WIPI2	>sp|Q9Y4P8-4|WIPI2_HUMAN Isoform 4 of WD repeat domain phosphoinositide-interacting protein 2 OS=Homo sapiens GN=WIPI2;>sp|Q9Y4P8|WIPI2_HUMAN WD repeat domain phosphoinositide-interacting protein 2 OS=Homo sapiens GN=WIPI2 PE=1 SV=1	0.989837	0.000529147	110.98	1	S	GTYVPS(0.006)S(0.99)PT(0.004)R	9393.7	5726.2	0.609579	1	1
B4DR31;Q16555;E5RFU4	26;62;134	B4DR31	Dihydropyrimidinase-related protein 2	DPYSL2	>tr|B4DR31|B4DR31_HUMAN Uncharacterized protein OS=Homo sapiens GN=DPYSL2 PE=2 SV=1;>sp|Q16555|DPYL2_HUMAN Dihydropyrimidinase-related protein 2 OS=Homo sapiens GN=DPYSL2 PE=1 SV=1;>tr|E5RFU4|E5RFU4_HUMAN Dihydropyrimidinase-like 2 (Fragment) OS=Homo sapie	0.999956	0.0239202	45.368	1	S	TIEAHS(1)R	809.63	493.54	0.609587	1	1
E9PFZ0;E7ERL4;P38398-4;P38398;E9PFC7;P38398-2;E7EP70;E7EP71;F8W8H7;E7EMP0;H0Y850	1239;1245;1269;1286;1286;1286;990;756;1286;1286;51	E9PFZ0	Breast cancer type 1 susceptibility protein	BRCA1	>tr|E9PFZ0|E9PFZ0_HUMAN Breast cancer 1, early onset OS=Homo sapiens GN=BRCA1 PE=4 SV=1;>tr|E7ERL4|E7ERL4_HUMAN Uncharacterized protein OS=Homo sapiens GN=BRCA1 PE=4 SV=1;>sp|P38398-4|BRCA1_HUMAN Isoform 4 of Breast cancer type 1 susceptibility protein OS=	0.981988	0.000751422	48.899	1	S	AS(0.004)QEHHLS(0.982)EET(0.014)K	3844.8	2343.9	0.609629	1	1
P18583-6;P18583-2;P18583-10;P18583-3;P18583-4;P18583-7;P18583;P18583-5;P18583-9	1697;1378;1697;1697;1697;1657;1697;1697;1737	P18583-6	Protein SON	SON	>sp|P18583-6|SON_HUMAN Isoform E of Protein SON OS=Homo sapiens GN=SON;>sp|P18583-2|SON_HUMAN Isoform A of Protein SON OS=Homo sapiens GN=SON;>sp|P18583-10|SON_HUMAN Isoform J of Protein SON OS=Homo sapiens GN=SON;>sp|P18583-3|SON_HUMAN Isoform B of Protei	1	1.27953e-21	156.11	1	S	ESDQTLAALLS(1)PK	35075	21388	0.609779	4	4
P49736;F5H1E9;F5H3V0	139;120;43	P49736	DNA replication licensing factor MCM2	MCM2	>sp|P49736|MCM2_HUMAN DNA replication licensing factor MCM2 OS=Homo sapiens GN=MCM2 PE=1 SV=4;>tr|F5H1E9|F5H1E9_HUMAN Minichromosome maintenance complex component 2 OS=Homo sapiens GN=MCM2 PE=3 SV=1;>tr|F5H3V0|F5H3V0_HUMAN Minichromosome maintenance comple	1	7.08546e-254	267.39	1	S	GLLYDS(1)DEEDEERPARK	385060	234960	0.610191	46	46
Q9P270	48	Q9P270	SLAIN motif-containing protein 2	SLAIN2	>sp|Q9P270|SLAI2_HUMAN SLAIN motif-containing protein 2 OS=Homo sapiens GN=SLAIN2 PE=1 SV=2	0.997747	1.84446e-06	66.122	1	S	SGAVQGAGS(0.002)LGPGS(0.998)PVR	3372.5	2058.1	0.610259	1	1
H0Y9X0;F5GX82;O94915	1142;2272;2272	H0Y9X0	Protein furry homolog-like	FRYL	>tr|H0Y9X0|H0Y9X0_HUMAN FRY-like (Fragment) OS=Homo sapiens GN=FRYL PE=4 SV=1;>tr|F5GX82|F5GX82_HUMAN FRY-like OS=Homo sapiens GN=FRYL PE=4 SV=1;>sp|O94915|FRYL_HUMAN Protein furry homolog-like OS=Homo sapiens GN=FRYL PE=1 SV=2	0.949589	2.25131e-05	60.764	1	S	T(0.001)YGGDT(0.043)GS(0.95)PEIS(0.006)FT(0.001)K	15039	9179.3	0.610366	2	2
Q8TDJ6;F5GWF1	929;929	Q8TDJ6	DmX-like protein 2	DMXL2	>sp|Q8TDJ6|DMXL2_HUMAN DmX-like protein 2 OS=Homo sapiens GN=DMXL2 PE=1 SV=2;>tr|F5GWF1|F5GWF1_HUMAN Dmx-like 2 OS=Homo sapiens GN=DMXL2 PE=4 SV=1	0.800054	2.34022e-06	73.138	1	S	AS(0.039)EGAS(0.8)S(0.16)ESLLSVPGQK	3879.4	2367.9	0.610378	1	1
Q68E01-4;Q68E01-3;Q68E01-2;Q68E01	507;854;994;995	Q68E01-4	Integrator complex subunit 3	INTS3	>sp|Q68E01-4|INT3_HUMAN Isoform 4 of Integrator complex subunit 3 OS=Homo sapiens GN=INTS3;>sp|Q68E01-3|INT3_HUMAN Isoform 3 of Integrator complex subunit 3 OS=Homo sapiens GN=INTS3;>sp|Q68E01-2|INT3_HUMAN Isoform 2 of Integrator complex subunit 3 OS=Homo	0.995815	0.0323252	88.921	1	S	AALS(0.004)S(0.996)PR	6906.2	4217.6	0.610698	1	1
Q9BQ61	26	Q9BQ61	Uncharacterized protein C19orf43	C19orf43	>sp|Q9BQ61|CS043_HUMAN Uncharacterized protein C19orf43 OS=Homo sapiens GN=C19orf43 PE=1 SV=1	1	4.96468e-05	86.411	1	S	EAPGPAGGGGGGS(1)R	5150.9	3145.7	0.610709	1	1
F2Z2J9;P15259;Q8N0Y7;P18669	92;92;92;92	F2Z2J9	Phosphoglycerate mutase 2;Probable phosphoglycerate mutase 4;Phosphoglycerate mutase 1	PGAM2;PGAM4;PGAM1	>tr|F2Z2J9|F2Z2J9_HUMAN Phosphoglycerate mutase OS=Homo sapiens PE=3 SV=1;>sp|P15259|PGAM2_HUMAN Phosphoglycerate mutase 2 OS=Homo sapiens GN=PGAM2 PE=1 SV=3;>sp|Q8N0Y7|PGAM4_HUMAN Probable phosphoglycerate mutase 4 OS=Homo sapiens GN=PGAM4 PE=1 SV=1;>sp|P	0.999775	0.000784988	76.1	1	Y	HY(1)GGLTGLNK	1278	780.55	0.610759	1	1
O75151;E7ET14	899;130	O75151	Lysine-specific demethylase PHF2	PHF2	>sp|O75151|PHF2_HUMAN Lysine-specific demethylase PHF2 OS=Homo sapiens GN=PHF2 PE=1 SV=4;>tr|E7ET14|E7ET14_HUMAN PHD finger protein 2 OS=Homo sapiens GN=PHF2 PE=4 SV=2	0.999787	3.28644e-05	60.708	1;2	S	RKGS(1)DDAPY(0.001)S(0.889)PT(0.111)AR	14015	8561.1	0.610853	2	2
Q7L014	928	Q7L014	Probable ATP-dependent RNA helicase DDX46	DDX46	>sp|Q7L014|DDX46_HUMAN Probable ATP-dependent RNA helicase DDX46 OS=Homo sapiens GN=DDX46 PE=1 SV=2	1	0.000699807	105.99	1	S	QDGGQNES(1)FK	26771	16354	0.610885	2	2
Q14160-2;Q14160;Q14160-3;H0YCG0	1364;1445;1445;465	Q14160-2	Protein scribble homolog	SCRIB	>sp|Q14160-2|SCRIB_HUMAN Isoform 2 of Protein scribble homolog OS=Homo sapiens GN=SCRIB;>sp|Q14160|SCRIB_HUMAN Protein scribble homolog OS=Homo sapiens GN=SCRIB PE=1 SV=4;>sp|Q14160-3|SCRIB_HUMAN Isoform 3 of Protein scribble homolog OS=Homo sapiens GN=SCR	0.841527	3.26243e-15	111.93	1	S	QS(0.842)PAS(0.158)PPPLGGGAPVR	19578	11965	0.611145	2	2
C9JFC3;E7EVA0;P27816;P27816-6	548;588;571;571	C9JFC3;E7EVA0	Microtubule-associated protein;Microtubule-associated protein 4	MAP4	>tr|C9JFC3|C9JFC3_HUMAN Uncharacterized protein OS=Homo sapiens GN=MAP4 PE=4 SV=2;>tr|E7EVA0|E7EVA0_HUMAN Microtubule-associated protein OS=Homo sapiens GN=MAP4 PE=4 SV=1;>sp|P27816|MAP4_HUMAN Microtubule-associated protein 4 OS=Homo sapiens GN=MAP4 PE=1 S	0.999996	3.20174e-17	123.14	1	T	DGVLTLANNVT(1)PAK	12274	7501.8	0.611194	4	4
F5H4V4;P46013	308;308	F5H4V4	Antigen KI-67	MKI67	>tr|F5H4V4|F5H4V4_HUMAN Antigen identified by monoclonal antibody Ki-67 OS=Homo sapiens GN=MKI67 PE=4 SV=1;>sp|P46013|KI67_HUMAN Antigen KI-67 OS=Homo sapiens GN=MKI67 PE=1 SV=2	1	1.97916e-80	174.62	1;2	S	SGGSGHAVAEPAS(1)PEQELDQNK	72546	44344	0.611254	15	15
Q7L2J0	254	Q7L2J0	7SK snRNA methylphosphate capping enzyme	MEPCE	>sp|Q7L2J0|MEPCE_HUMAN 7SK snRNA methylphosphate capping enzyme OS=Homo sapiens GN=MEPCE PE=1 SV=1	0.999872	3.31032e-94	172.95	1	S	DITDPLSLNTCTDEGHVVLAS(1)PLK	21110	12905	0.611322	2	2
Q9P2D1;E9PNZ2	2961;912	Q9P2D1	Chromodomain-helicase-DNA-binding protein 7	CHD7	>sp|Q9P2D1|CHD7_HUMAN Chromodomain-helicase-DNA-binding protein 7 OS=Homo sapiens GN=CHD7 PE=1 SV=3;>tr|E9PNZ2|E9PNZ2_HUMAN Chromodomain helicase DNA-binding protein 7 OS=Homo sapiens GN=CHD7 PE=4 SV=1	1	1.1866e-27	133.21	2	S	DGETLEGS(1)DAEES(1)LDK	21834	13354	0.611615	2	2
F5GWT4;F5H2M7;Q9H4A3-2;Q9H4A3;Q9H4A3-5;Q9H4A3-6;Q9H4A3-4	1789;2535;1790;2037;2289;2297;1630	F5GWT4	Serine/threonine-protein kinase WNK1	WNK1	>tr|F5GWT4|F5GWT4_HUMAN WNK lysine deficient protein kinase 1 OS=Homo sapiens GN=WNK1 PE=4 SV=1;>tr|F5H2M7|F5H2M7_HUMAN WNK lysine deficient protein kinase 1 OS=Homo sapiens GN=WNK1 PE=4 SV=1;>sp|Q9H4A3-2|WNK1_HUMAN Isoform 2 of Serine/threonine-protein ki	0.80312	9.22839e-08	61.429	3;4	S	DVDDGS(0.072)GS(0.932)PHS(0.996)PHQLS(0.803)S(0.197)K	26955	16487	0.611649	2	2
Q5VY93;Q92974-3;Q92974-2;Q92974	933;904;931;932	Q5VY93	Rho guanine nucleotide exchange factor 2	ARHGEF2	>tr|Q5VY93|Q5VY93_HUMAN Rho/Rac guanine nucleotide exchange factor (GEF) 2 OS=Homo sapiens GN=ARHGEF2 PE=2 SV=1;>sp|Q92974-3|ARHG2_HUMAN Isoform 3 of Rho guanine nucleotide exchange factor 2 OS=Homo sapiens GN=ARHGEF2;>sp|Q92974-2|ARHG2_HUMAN Isoform 2 of	1	0.000608581	83.204	1	S	QELGS(1)PEER	16947	10366	0.611672	4	4
B4DXU4;B4DQJ5;B5MBZ5;Q9HCN4	219;235;302;314	B4DXU4	GPN-loop GTPase 1	GPN1	>tr|B4DXU4|B4DXU4_HUMAN Uncharacterized protein OS=Homo sapiens GN=GPN1 PE=2 SV=1;>tr|B4DQJ5|B4DQJ5_HUMAN Uncharacterized protein OS=Homo sapiens GN=GPN1 PE=2 SV=1;>tr|B5MBZ5|B5MBZ5_HUMAN GPN-loop GTPase 1 OS=Homo sapiens GN=GPN1 PE=4 SV=1;>sp|Q9HCN4|GPN1_	0.950989	4.47234e-07	90.442	1	S	DS(0.049)LS(0.951)PVLHPSDLILTR	12358	7559.1	0.611677	3	3
A6NJ11;C9JS35;Q92890;Q92890-1;C9JNP9;A8MW31	236;283;247;283;151;247	A6NJ11	Ubiquitin fusion degradation protein 1 homolog	UFD1L	>tr|A6NJ11|A6NJ11_HUMAN Ubiquitin fusion degradation 1-like (yeast) OS=Homo sapiens GN=UFD1L PE=4 SV=1;>tr|C9JS35|C9JS35_HUMAN Ubiquitin fusion degradation 1-like (yeast) OS=Homo sapiens GN=UFD1L PE=4 SV=2;>sp|Q92890|UFD1_HUMAN Ubiquitin fusion degradation	0.957637	2.34063e-05	67.645	1	S	GVEPS(0.042)PS(0.958)PIKPGDIK	3791.7	2320	0.611863	1	1
Q15172	41	Q15172	Serine/threonine-protein phosphatase 2A 56 kDa regulatory subunit alpha isoform	PPP2R5A	>sp|Q15172|2A5A_HUMAN Serine/threonine-protein phosphatase 2A 56 kDa regulatory subunit alpha isoform OS=Homo sapiens GN=PPP2R5A PE=1 SV=1	0.998361	0.000555102	77.597	1;2	S	RS(0.002)QGS(0.998)S(0.999)QFR	14879	9115.1	0.612615	4	4
H0Y2M2;Q9H4Z2-2;Q9H4Z2	753;821;976	H0Y2M2	Zinc finger protein 335	ZNF335	>tr|H0Y2M2|H0Y2M2_HUMAN Zinc finger protein 335 OS=Homo sapiens GN=ZNF335 PE=4 SV=1;>sp|Q9H4Z2-2|ZN335_HUMAN Isoform 2 of Zinc finger protein 335 OS=Homo sapiens GN=ZNF335;>sp|Q9H4Z2|ZN335_HUMAN Zinc finger protein 335 OS=Homo sapiens GN=ZNF335 PE=1 SV=1	1	4.20464e-05	118.76	1	S	DGPEPPS(1)PAK	24105	14773	0.61286	3	3
Q6ZRS2-3;Q6ZRS2-2;Q6ZRS2	2711;2807;2869	Q6ZRS2-3	Helicase SRCAP	SRCAP	>sp|Q6ZRS2-3|SRCAP_HUMAN Isoform 3 of Helicase SRCAP OS=Homo sapiens GN=SRCAP;>sp|Q6ZRS2-2|SRCAP_HUMAN Isoform 2 of Helicase SRCAP OS=Homo sapiens GN=SRCAP;>sp|Q6ZRS2|SRCAP_HUMAN Helicase SRCAP OS=Homo sapiens GN=SRCAP PE=1 SV=3	1	0.00332151	69.342	1	S	NRS(1)PADAGR	8925.8	5470.3	0.612864	2	2
Q09666	3054	Q09666	Neuroblast differentiation-associated protein AHNAK	AHNAK	>sp|Q09666|AHNK_HUMAN Neuroblast differentiation-associated protein AHNAK OS=Homo sapiens GN=AHNAK PE=1 SV=2	1	1.2512e-10	93.345	1	S	ADLDVS(1)GPK	70342	43118	0.612977	9	9
Q9BYG9;P06748	199;199	Q9BYG9	Nucleophosmin	NPM1	>tr|Q9BYG9|Q9BYG9_HUMAN Nucleophosmin (Nucleolar phosphoprotein B23, numatrin) OS=Homo sapiens GN=NPM1 PE=2 SV=1;>sp|P06748|NPM_HUMAN Nucleophosmin OS=Homo sapiens GN=NPM1 PE=1 SV=2	0.999958	0.00458938	78.488	1	T	SIRDT(1)PAK	9689.5	5939.7	0.613004	2	2
Q9ULJ3;Q9ULJ3-2	202;202	Q9ULJ3	Zinc finger and BTB domain-containing protein 21	ZBTB21	>sp|Q9ULJ3|ZN295_HUMAN Zinc finger protein 295 OS=Homo sapiens GN=ZNF295 PE=1 SV=2;>sp|Q9ULJ3-2|ZN295_HUMAN Isoform 2 of Zinc finger protein 295 OS=Homo sapiens GN=ZNF295	0.952287	7.61437e-05	71.08	1	S	PIEPLHNLS(0.952)LT(0.048)EK	3129.7	1918.6	0.61303	1	1
P50443	36	P50443	Sulfate transporter	SLC26A2	>sp|P50443|S26A2_HUMAN Sulfate transporter OS=Homo sapiens GN=SLC26A2 PE=1 SV=2	0.97157	0.0289833	93.649	1	S	ES(0.011)S(0.972)T(0.017)DFK	15829	9709.3	0.613387	2	2
O95425-2;O95425	426;852	O95425-2	Supervillin	SVIL	>sp|O95425-2|SVIL_HUMAN Isoform 2 of Supervillin OS=Homo sapiens GN=SVIL;>sp|O95425|SVIL_HUMAN Supervillin OS=Homo sapiens GN=SVIL PE=1 SV=2	0.901428	1.2803e-09	92.034	1	T	YQT(0.901)QPVT(0.098)LGEVEQVQSGK	6396.5	3923.6	0.613398	1	1
Q96GM8	5	Q96GM8	Target of EGR1 protein 1	TOE1	>sp|Q96GM8|TOE1_HUMAN Target of EGR1 protein 1 OS=Homo sapiens GN=TOE1 PE=1 SV=1	0.999999	3.51567e-60	160.12	1	S	AADS(1)DDGAVSAPAASDGGVSK	55528	34067	0.61351	7	7
Q02078-3;Q02078-5;Q02078;F8W966;F6XG23;B4DFQ7;Q02078-4;Q02078-6;Q02078-2	400;400;408;407;330;338;398;398;406	Q02078-3	Myocyte-specific enhancer factor 2A	MEF2A	>sp|Q02078-3|MEF2A_HUMAN Isoform RSRFC4 of Myocyte-specific enhancer factor 2A OS=Homo sapiens GN=MEF2A;>sp|Q02078-5|MEF2A_HUMAN Isoform 5 of Myocyte-specific enhancer factor 2A OS=Homo sapiens GN=MEF2A;>sp|Q02078|MEF2A_HUMAN Myocyte-specific enhancer fact	0.999653	0.000462059	72.891	1	S	SEPIS(1)PPRDR	5959.8	3656.9	0.613594	2	2
Q9ULJ3	714	Q9ULJ3	Zinc finger and BTB domain-containing protein 21	ZBTB21	>sp|Q9ULJ3|ZN295_HUMAN Zinc finger protein 295 OS=Homo sapiens GN=ZNF295 PE=1 SV=2	1	3.46903e-05	68.044	1	S	EHAPLAS(1)PVENK	1836.4	1127	0.613701	1	1
F5H3Y6;Q03701	805;805	F5H3Y6	CCAAT/enhancer-binding protein zeta	CEBPZ	>tr|F5H3Y6|F5H3Y6_HUMAN CCAAT/enhancer-binding protein (C/EBP), zeta OS=Homo sapiens GN=CEBPZ PE=4 SV=1;>sp|Q03701|CEBPZ_HUMAN CCAAT/enhancer-binding protein zeta OS=Homo sapiens GN=CEBPZ PE=1 SV=3	1	0.000996323	43.955	1	S	EES(1)QIPVDEVFFHR	2100.4	1289.2	0.613788	1	1
B4DJ58;O76021	195;415	B4DJ58	Ribosomal L1 domain-containing protein 1	RSL1D1	>tr|B4DJ58|B4DJ58_HUMAN Uncharacterized protein OS=Homo sapiens GN=RSL1D1 PE=2 SV=1;>sp|O76021|RL1D1_HUMAN Ribosomal L1 domain-containing protein 1 OS=Homo sapiens GN=RSL1D1 PE=1 SV=3	0.998919	0.00115099	124.42	1	T	ALPAS(0.001)ET(0.999)PK	5657.7	3475.1	0.614225	1	1
F5H8G8;P85037-2;P85037	96;50;213	F5H8G8	Forkhead box protein K1	FOXK1	>tr|F5H8G8|F5H8G8_HUMAN Forkhead box K1 OS=Homo sapiens GN=FOXK1 PE=4 SV=1;>sp|P85037-2|FOXK1_HUMAN Isoform 2 of Forkhead box protein K1 OS=Homo sapiens GN=FOXK1;>sp|P85037|FOXK1_HUMAN Forkhead box protein K1 OS=Homo sapiens GN=FOXK1 PE=1 SV=1	1	8.01523e-59	173.74	1;2	S	EEAPAS(1)PLRPLYPQIS(1)PLK	213640	131230	0.614258	15	15
E9PPY3;O43159	223;223	E9PPY3	Ribosomal RNA-processing protein 8	RRP8	>tr|E9PPY3|E9PPY3_HUMAN Ribosomal RNA-processing 8, methyltransferase, homolog (yeast) OS=Homo sapiens GN=RRP8 PE=4 SV=1;>sp|O43159|RRP8_HUMAN Ribosomal RNA-processing protein 8 OS=Homo sapiens GN=RRP8 PE=1 SV=2	0.995772	0.00164506	107.08	1	S	T(0.004)EVS(0.996)PVPR	7929.6	4873.6	0.614609	1	1
O15417;O15417-2;A8MSW5;C9JS29;B5ME58;O15417-3	1232;1232;287;287;287;168	O15417	Trinucleotide repeat-containing gene 18 protein	TNRC18	>sp|O15417|TNC18_HUMAN Trinucleotide repeat-containing gene 18 protein OS=Homo sapiens GN=TNRC18 PE=1 SV=3;>sp|O15417-2|TNC18_HUMAN Isoform 2 of Trinucleotide repeat-containing gene 18 protein OS=Homo sapiens GN=TNRC18;>tr|A8MSW5|A8MSW5_HUMAN Uncharacteriz	0.916318	4.95705e-54	126.33	1	S	VDS(0.916)PGRT(0.062)EPCT(0.022)AALDLGVQLTPETLVEAK	7217.6	4436	0.614609	1	1
P17544-4;P17544-2;B2RMP1;P17544-3;P17544;P17544-5	51;51;51;51;51;51	P17544-4	Cyclic AMP-dependent transcription factor ATF-7	ATF7	>sp|P17544-4|ATF7_HUMAN Isoform 4 of Cyclic AMP-dependent transcription factor ATF-7 OS=Homo sapiens GN=ATF7;>sp|P17544-2|ATF7_HUMAN Isoform 1 of Cyclic AMP-dependent transcription factor ATF-7 OS=Homo sapiens GN=ATF7;>tr|B2RMP1|B2RMP1_HUMAN Activating tra	0.996438	7.12259e-05	67.928	1;2	T	TDSVIIADQT(0.996)PT(0.943)PT(0.06)R	23010	14145	0.614733	3	3
Q9BTE3-2;Q9BTE3	154;154	Q9BTE3-2	Mini-chromosome maintenance complex-binding protein	MCMBP	>sp|Q9BTE3-2|MCMBP_HUMAN Isoform 2 of Mini-chromosome maintenance complex-binding protein OS=Homo sapiens GN=MCMBP;>sp|Q9BTE3|MCMBP_HUMAN Mini-chromosome maintenance complex-binding protein OS=Homo sapiens GN=MCMBP PE=1 SV=2	0.999416	1.95235e-07	135.86	1;2	S	VS(0.999)PS(0.001)TSYT(0.999)PS(0.001)R	23460	14426	0.614919	2	2
Q9HCD5	96	Q9HCD5	Nuclear receptor coactivator 5	NCOA5	>sp|Q9HCD5|NCOA5_HUMAN Nuclear receptor coactivator 5 OS=Homo sapiens GN=NCOA5 PE=1 SV=2	1	0.00966843	52.391	1	S	DLRDS(1)RDFR	5783.3	3556.7	0.614995	1	1
Q6P0N0	1104	Q6P0N0	Mis18-binding protein 1	MIS18BP1	>sp|Q6P0N0|M18BP_HUMAN Mis18-binding protein 1 OS=Homo sapiens GN=MIS18BP1 PE=1 SV=1	0.999999	7.83341e-19	124.99	1	S	TPFNTDLGENS(1)GIGK	59467	36586	0.615232	10	10
P31146	426	P31146	Coronin-1A	CORO1A	>sp|P31146|COR1A_HUMAN Coronin-1A OS=Homo sapiens GN=CORO1A PE=1 SV=4	0.92293	2.70666e-05	85.855	1	S	AAPEASGT(0.013)PS(0.923)S(0.056)DAVS(0.008)R	4134.6	2543.8	0.615247	1	1
Q9BW71	199	Q9BW71	HIRA-interacting protein 3	HIRIP3	>sp|Q9BW71|HIRP3_HUMAN HIRA-interacting protein 3 OS=Homo sapiens GN=HIRIP3 PE=1 SV=3	1	4.7261e-56	178.56	1;2	S	QAREES(1)EES(1)EAEPVQR	41848	25758	0.615513	11	11
B4DWJ1;E9PEI4;Q8N9D7;H0YB16;F5H4S3;H0YBZ1;Q8IYN9;H0YBP1;E7ESA6;Q05397-6;Q05397-2;Q05397;Q05397-5	220;538;578;582;608;611;864;875;954;218;737;910;923	B4DWJ1	Focal adhesion kinase 1	PTK2	>tr|B4DWJ1|B4DWJ1_HUMAN Uncharacterized protein OS=Homo sapiens GN=PTK2 PE=2 SV=1;>tr|E9PEI4|E9PEI4_HUMAN PTK2 protein tyrosine kinase 2 OS=Homo sapiens GN=PTK2 PE=3 SV=1;>tr|Q8N9D7|Q8N9D7_HUMAN PTK2 protein tyrosine kinase 2 OS=Homo sapiens GN=PTK2 PE=2 S	0.997529	0.000518477	41.905	1	S	LQPQEIS(0.998)PPPT(0.002)ANLDR	1507.7	928.28	0.615693	1	1
F5GX68;P26358;H0YFC7;P26358-2	312;312;180;328	F5GX68;P26358-2	Cytosine-specific methyltransferase;DNA (cytosine-5)-methyltransferase 1	DNMT1	>tr|F5GX68|F5GX68_HUMAN Cytosine-specific methyltransferase OS=Homo sapiens GN=DNMT1 PE=3 SV=1;>sp|P26358|DNMT1_HUMAN DNA (cytosine-5)-methyltransferase 1 OS=Homo sapiens GN=DNMT1 PE=1 SV=2;>tr|H0YFC7|H0YFC7_HUMAN Cytosine-specific methyltransferase OS=Hom	1	5.62092e-05	136.53	1	S	VNPQIS(1)DEKDEDEK	45510	28028	0.615865	3	3
Q8NCF5;Q8NCF5-3;Q8NCF5-2	314;22;33	Q8NCF5	NFATC2-interacting protein	NFATC2IP	>sp|Q8NCF5|NF2IP_HUMAN NFATC2-interacting protein OS=Homo sapiens GN=NFATC2IP PE=1 SV=1;>sp|Q8NCF5-3|NF2IP_HUMAN Isoform 3 of NFATC2-interacting protein OS=Homo sapiens GN=NFATC2IP;>sp|Q8NCF5-2|NF2IP_HUMAN Isoform 2 of NFATC2-interacting protein OS=Homo sa	0.997362	2.58206e-29	132.79	1	S	ILLLFGETELS(0.997)PT(0.002)ATPR	2409.7	1485.4	0.616425	1	1
E7EVD1;O43395;B4DSY9	118;167;32	E7EVD1	U4/U6 small nuclear ribonucleoprotein Prp3	PRPF3	>tr|E7EVD1|E7EVD1_HUMAN PRP3 pre-mRNA-processing factor 3 homolog (S. cerevisiae) OS=Homo sapiens GN=PRPF3 PE=4 SV=1;>sp|O43395|PRPF3_HUMAN U4/U6 small nuclear ribonucleoprotein Prp3 OS=Homo sapiens GN=PRPF3 PE=1 SV=2;>tr|B4DSY9|B4DSY9_HUMAN Uncharacterize	0.897021	0.00203212	46.069	1	T	QLS(0.002)FIS(0.101)PPT(0.897)PQPK	5475.6	3375.3	0.616426	2	2
Q15942;C9IZ41	143;143	Q15942	Zyxin	ZYX	>sp|Q15942|ZYX_HUMAN Zyxin OS=Homo sapiens GN=ZYX PE=1 SV=1;>tr|C9IZ41|C9IZ41_HUMAN Zyxin (Fragment) OS=Homo sapiens GN=ZYX PE=4 SV=1	0.982909	7.32571e-190	239.9	1	S	VS(0.017)S(0.983)IDLEIDSLSSLLDDMTK	974980	601150	0.616577	25	25
Q9H9A7	284	Q9H9A7	RecQ-mediated genome instability protein 1	RMI1	>sp|Q9H9A7|RMI1_HUMAN RecQ-mediated genome instability protein 1 OS=Homo sapiens GN=RMI1 PE=1 SV=3	0.980259	3.42564e-34	164.02	1	S	QS(0.02)S(0.98)FEPEFVISPRPK	28998	17881	0.616629	2	2
Q9BQG0;Q9BQG0-2	1163;1163	Q9BQG0	Myb-binding protein 1A	MYBBP1A	>sp|Q9BQG0|MBB1A_HUMAN Myb-binding protein 1A OS=Homo sapiens GN=MYBBP1A PE=1 SV=2;>sp|Q9BQG0-2|MBB1A_HUMAN Isoform 2 of Myb-binding protein 1A OS=Homo sapiens GN=MYBBP1A	0.998682	7.57276e-32	175.27	1	S	EIPSAT(0.001)QS(0.999)PISK	81004	50014	0.617426	12	12
F5H4V4;P46013;P46013-2	1130;1131;771	F5H4V4;P46013-2	Antigen KI-67	MKI67	>tr|F5H4V4|F5H4V4_HUMAN Antigen identified by monoclonal antibody Ki-67 OS=Homo sapiens GN=MKI67 PE=4 SV=1;>sp|P46013|KI67_HUMAN Antigen KI-67 OS=Homo sapiens GN=MKI67 PE=1 SV=2;>sp|P46013-2|KI67_HUMAN Isoform Short of Antigen KI-67 OS=Homo sapiens GN=MKI6	0.999867	2.70088e-16	114.54	1	S	S(1)PPPESVDTPTSTK	17139	10586	0.617656	3	3
B4DH53;Q66K74	733;759	B4DH53	Microtubule-associated protein 1S;MAP1S heavy chain;MAP1S light chain	MAP1S	>tr|B4DH53|B4DH53_HUMAN Uncharacterized protein OS=Homo sapiens GN=MAP1S PE=2 SV=1;>sp|Q66K74|MAP1S_HUMAN Microtubule-associated protein 1S OS=Homo sapiens GN=MAP1S PE=1 SV=2	0.999473	9.4525e-30	118.21	1	S	AVPMAPAPAS(0.999)PGSSNDSSAR	7476.1	4619	0.617836	3	3
Q03164-2;Q03164;E9PQG7	2353;2391;2394	Q03164-2	Histone-lysine N-methyltransferase 2A;MLL cleavage product N320;MLL cleavage product C180	KMT2A	>sp|Q03164-2|MLL1_HUMAN Isoform 14P-18B of Histone-lysine N-methyltransferase MLL OS=Homo sapiens GN=MLL;>sp|Q03164|MLL1_HUMAN Histone-lysine N-methyltransferase MLL OS=Homo sapiens GN=MLL PE=1 SV=5;>tr|E9PQG7|E9PQG7_HUMAN Myeloid/lymphoid or mixed-lineage	0.999908	1.1023e-31	112.85	2	S	NDRDQHTDSTQSANS(1)S(1)PDEDTEVK	6857.4	4236.8	0.617843	1	1
Q03164-2;Q03164;E9PQG7	2354;2392;2395	Q03164-2	Histone-lysine N-methyltransferase 2A;MLL cleavage product N320;MLL cleavage product C180	KMT2A	>sp|Q03164-2|MLL1_HUMAN Isoform 14P-18B of Histone-lysine N-methyltransferase MLL OS=Homo sapiens GN=MLL;>sp|Q03164|MLL1_HUMAN Histone-lysine N-methyltransferase MLL OS=Homo sapiens GN=MLL PE=1 SV=5;>tr|E9PQG7|E9PQG7_HUMAN Myeloid/lymphoid or mixed-lineage	0.999905	1.1023e-31	112.85	2	S	NDRDQHTDSTQSANS(1)S(1)PDEDTEVK	6857.4	4236.8	0.617843	1	1
P51809-3;P51809	127;168	P51809-3	Vesicle-associated membrane protein 7	VAMP7	>sp|P51809-3|VAMP7_HUMAN Isoform 3 of Vesicle-associated membrane protein 7 OS=Homo sapiens GN=VAMP7;>sp|P51809|VAMP7_HUMAN Vesicle-associated membrane protein 7 OS=Homo sapiens GN=VAMP7 PE=1 SV=3	0.806304	0.000226383	70.197	1	S	TENLVDS(0.18)S(0.806)VT(0.014)FK	12751	7883.1	0.618234	2	2
Q3B874;O43815-2;O43815	220;233;245	Q3B874	Striatin	STRN	>tr|Q3B874|Q3B874_HUMAN STRN protein (Fragment) OS=Homo sapiens GN=STRN PE=2 SV=1;>sp|O43815-2|STRN_HUMAN Isoform 2 of Striatin OS=Homo sapiens GN=STRN;>sp|O43815|STRN_HUMAN Striatin OS=Homo sapiens GN=STRN PE=1 SV=4	0.999964	1.62792e-21	100.7	1	S	FLESAAADFS(1)DEDEDDDVDGREK	9755.5	6032.2	0.618338	2	2
Q6P0N0	776	Q6P0N0	Mis18-binding protein 1	MIS18BP1	>sp|Q6P0N0|M18BP_HUMAN Mis18-binding protein 1 OS=Homo sapiens GN=MIS18BP1 PE=1 SV=1	0.971886	3.75288e-05	78.272	3	S	HQS(0.009)S(0.035)PDLS(0.966)S(0.99)EES(0.972)ET(0.028)EK	10139	6279.6	0.619351	1	1
Q32N00;Q32MZ9;Q15054;H0YD46	201;268;307;31	Q32N00	DNA polymerase delta subunit 3	POLD3	>tr|Q32N00|Q32N00_HUMAN POLD3 protein OS=Homo sapiens GN=POLD3 PE=2 SV=1;>tr|Q32MZ9|Q32MZ9_HUMAN POLD3 protein OS=Homo sapiens GN=POLD3 PE=2 SV=1;>sp|Q15054|DPOD3_HUMAN DNA polymerase delta subunit 3 OS=Homo sapiens GN=POLD3 PE=1 SV=2;>tr|H0YD46|H0YD46_HUM	0.99998	6.14441e-14	155.66	1	S	VALS(1)DDETK	150530	93239	0.619405	24	24
E9PEK8;F5H629;B8ZZU6;E9PBF9;Q8TAR1;A4D7V1;G8JLM5;P15336;C9JCI8;B3KY57;Q3B7B7	112;94;94;112;112;94;94;112;54;89;54	E9PEK8	Cyclic AMP-dependent transcription factor ATF-2	ATF2	>tr|E9PEK8|E9PEK8_HUMAN Activating transcription factor 2 OS=Homo sapiens GN=ATF2 PE=4 SV=1;>tr|F5H629|F5H629_HUMAN Activating transcription factor 2 OS=Homo sapiens GN=ATF2 PE=4 SV=1;>tr|B8ZZU6|B8ZZU6_HUMAN Activating transcription factor 2 OS=Homo sapien	0.999038	0.00632141	44.788	1	S	KMPLDLS(0.999)PLAT(0.001)PIIR	9110.6	5643.8	0.619476	1	1
H0YG60;Q8N655	129;295	H0YG60	Uncharacterized protein C10orf12	C10orf12	>tr|H0YG60|H0YG60_HUMAN Chromosome 10 open reading frame 12 OS=Homo sapiens GN=C10orf12 PE=4 SV=1;>sp|Q8N655|CJ012_HUMAN Uncharacterized protein C10orf12 OS=Homo sapiens GN=C10orf12 PE=1 SV=1	0.8367	0.00352728	79.492	1	S	IKPNLS(0.004)S(0.159)S(0.837)PR	9119.7	5651.3	0.61968	2	2
Q14160-2;Q14160;Q14160-3;H0YCG0	1394;1475;1475;495	Q14160-2	Protein scribble homolog	SCRIB	>sp|Q14160-2|SCRIB_HUMAN Isoform 2 of Protein scribble homolog OS=Homo sapiens GN=SCRIB;>sp|Q14160|SCRIB_HUMAN Protein scribble homolog OS=Homo sapiens GN=SCRIB PE=1 SV=4;>sp|Q14160-3|SCRIB_HUMAN Isoform 3 of Protein scribble homolog OS=Homo sapiens GN=SCR	1	4.54915e-11	129.04	1	S	VQS(1)PEPPAPER	63744	39541	0.620309	9	9
P46060;F8W7I9	442;387	P46060	Ran GTPase-activating protein 1	RANGAP1	>sp|P46060|RAGP1_HUMAN Ran GTPase-activating protein 1 OS=Homo sapiens GN=RANGAP1 PE=1 SV=1;>tr|F8W7I9|F8W7I9_HUMAN Ran GTPase-activating protein 1 OS=Homo sapiens GN=RANGAP1 PE=4 SV=1	0.991733	1.54241e-42	91.789	2	S	ILDPNTGEPAPVLS(0.213)S(0.78)PPPADVS(0.008)T(0.008)FLAFPS(0.992)PEK	52461	32543	0.620327	7	7
Q5SRQ6;P67870	224;205	Q5SRQ6	Casein kinase II subunit beta	CSNK2B	>tr|Q5SRQ6|Q5SRQ6_HUMAN Casein kinase 2 beta polypeptide OS=Homo sapiens GN=CSNK2B PE=4 SV=2;>sp|P67870|CSK2B_HUMAN Casein kinase II subunit beta OS=Homo sapiens GN=CSNK2B PE=1 SV=1	0.860998	6.96389e-17	99.93	1	S	IHPMAYQLQLQAAS(0.861)NFKS(0.139)PVK	20978	13017	0.620507	4	4
Q15723-2;Q15723-3;Q15723-1;Q15723;Q15723-4;E9PCX3;D6RHI1;D6R9B1	47;47;107;107;47;47;47;47	Q15723-2	ETS-related transcription factor Elf-2	ELF2	>sp|Q15723-2|ELF2_HUMAN Isoform 2 of ETS-related transcription factor Elf-2 OS=Homo sapiens GN=ELF2;>sp|Q15723-3|ELF2_HUMAN Isoform 3 of ETS-related transcription factor Elf-2 OS=Homo sapiens GN=ELF2;>sp|Q15723-1|ELF2_HUMAN Isoform 1 of ETS-related transcr	0.904734	5.93134e-05	47.603	1	S	TIEAAEALLHMES(0.905)PT(0.095)CLR	6536.6	4056.7	0.620613	1	1
H0YG46;Q99550-2;Q99550	598;785;785	H0YG46	M-phase phosphoprotein 9	MPHOSPH9	>tr|H0YG46|H0YG46_HUMAN M-phase phosphoprotein 9 (Fragment) OS=Homo sapiens GN=MPHOSPH9 PE=4 SV=1;>sp|Q99550-2|MPP9_HUMAN Isoform 2 of M-phase phosphoprotein 9 OS=Homo sapiens GN=MPHOSPH9;>sp|Q99550|MPP9_HUMAN M-phase phosphoprotein 9 OS=Homo sapiens GN=MP	0.82754	1.77684e-09	104.88	1	S	QTETSVNAS(0.172)RS(0.828)PEK	13091	8129.3	0.620984	1	1
B9EGE7;Q8TCN5-2;Q8TCN5	388;388;388	B9EGE7	Zinc finger protein 507	ZNF507	>tr|B9EGE7|B9EGE7_HUMAN Uncharacterized protein OS=Homo sapiens GN=ZNF507 PE=2 SV=1;>sp|Q8TCN5-2|ZN507_HUMAN Isoform 2 of Zinc finger protein 507 OS=Homo sapiens GN=ZNF507;>sp|Q8TCN5|ZN507_HUMAN Zinc finger protein 507 OS=Homo sapiens GN=ZNF507 PE=1 SV=2	0.961823	0.000470688	114.4	1	S	IIS(0.001)S(0.037)S(0.962)PNK	10421	6475.4	0.62138	1	1
Q9Y2W1	323	Q9Y2W1	Thyroid hormone receptor-associated protein 3	THRAP3	>sp|Q9Y2W1|TR150_HUMAN Thyroid hormone receptor-associated protein 3 OS=Homo sapiens GN=THRAP3 PE=1 SV=2	0.86463	4.58068e-37	126.42	2	S	KS(0.994)PVGKS(0.105)PPS(0.865)T(0.034)GS(0.001)T(0.001)YGSSQK	28573	17756	0.621426	2	2
C9JKF7;E9PBD8;E7EMG9;E9PBV6;P33241;E9PFP3;C9JU59	79;79;132;79;141;269;124	C9JKF7;E9PBD8	Lymphocyte-specific protein 1	LSP1	>tr|C9JKF7|C9JKF7_HUMAN Lymphocyte-specific protein 1 (Fragment) OS=Homo sapiens GN=LSP1 PE=4 SV=1;>tr|E9PBD8|E9PBD8_HUMAN Lymphocyte-specific protein 1 (Fragment) OS=Homo sapiens GN=LSP1 PE=4 SV=1;>tr|E7EMG9|E7EMG9_HUMAN Lymphocyte-specific protein 1 (Fra	0.90918	5.34573e-05	79.467	1;2	S	EDSDEVHLEELS(0.091)LS(0.909)K	5954.3	3700.2	0.621433	1	1
Q6IQ19-2;Q6IQ19	126;240	Q6IQ19-2	Centriole, cilia and spindle-associated protein	CCSAP	>sp|Q6IQ19-2|CA096_HUMAN Isoform 2 of Uncharacterized protein C1orf96 OS=Homo sapiens GN=C1orf96;>sp|Q6IQ19|CA096_HUMAN Uncharacterized protein C1orf96 OS=Homo sapiens GN=C1orf96 PE=1 SV=2	1	0.00814872	63.624	1	S	AHS(1)VDVEK	29725	18474	0.621497	2	2
E7EQD1;P62995	29;29	E7EQD1	Transformer-2 protein homolog beta	TRA2B	>tr|E7EQD1|E7EQD1_HUMAN Uncharacterized protein OS=Homo sapiens GN=TRA2B PE=4 SV=1;>sp|P62995|TRA2B_HUMAN Transformer-2 protein homolog beta OS=Homo sapiens GN=TRA2B PE=1 SV=1	1	0.0131676	64.121	2	S	S(1)ARHT(1)PAR	1160	721.04	0.621586	1	1
Q29RF7	1208	Q29RF7	Sister chromatid cohesion protein PDS5 homolog A	PDS5A	>sp|Q29RF7|PDS5A_HUMAN Sister chromatid cohesion protein PDS5 homolog A OS=Homo sapiens GN=PDS5A PE=1 SV=1	0.997051	0.0111913	85.355	1	T	IIS(0.003)VT(0.997)PVK	7157.5	4457.2	0.622731	2	2
B4DS13;E7EPC9;E7EX17;P23588;F8W0K0;F8VSC7;F8VP89;F8VX11;F8VRU1;F8VYE9	93;93;93;93;47;93;93;93;93;93	B4DS13	Eukaryotic translation initiation factor 4B	EIF4B	>tr|B4DS13|B4DS13_HUMAN Uncharacterized protein OS=Homo sapiens GN=EIF4B PE=2 SV=1;>tr|E7EPC9|E7EPC9_HUMAN Eukaryotic translation initiation factor 4B OS=Homo sapiens GN=EIF4B PE=4 SV=1;>tr|E7EX17|E7EX17_HUMAN Uncharacterized protein OS=Homo sapiens GN=EIF	0.979534	7.76878e-38	127.4	1	S	S(0.98)PPYT(0.02)AFLGNLPYDVTEESIK	35189	21914	0.622751	2	2
C9J8E5;Q5T8I3-2;Q5T8I3	288;288;288	C9J8E5	Protein FAM102B	FAM102B	>tr|C9J8E5|C9J8E5_HUMAN Family with sequence similarity 102, member B OS=Homo sapiens GN=FAM102B PE=4 SV=1;>sp|Q5T8I3-2|F102B_HUMAN Isoform 2 of Protein FAM102B OS=Homo sapiens GN=FAM102B;>sp|Q5T8I3|F102B_HUMAN Protein FAM102B OS=Homo sapiens GN=FAM102B PE	0.994957	0.0100204	64.224	1	S	QDS(0.995)VES(0.005)QLK	10691	6658	0.622767	1	1
Q8WVC0-2;Q8WVC0;F5GWD7	598;658;636	Q8WVC0-2	RNA polymerase-associated protein LEO1	LEO1	>sp|Q8WVC0-2|LEO1_HUMAN Isoform 2 of RNA polymerase-associated protein LEO1 OS=Homo sapiens GN=LEO1;>sp|Q8WVC0|LEO1_HUMAN RNA polymerase-associated protein LEO1 OS=Homo sapiens GN=LEO1 PE=1 SV=1;>tr|F5GWD7|F5GWD7_HUMAN Leo1, Paf1/RNA polymerase II complex	1	0.000226522	91.62	1	S	YVIS(1)DEEEEDDD	47314	29468	0.622818	3	3
P49790;F6QR24	619;650	P49790	Nuclear pore complex protein Nup153	NUP153	>sp|P49790|NU153_HUMAN Nuclear pore complex protein Nup153 OS=Homo sapiens GN=NUP153 PE=1 SV=2;>tr|F6QR24|F6QR24_HUMAN Nucleoporin 153kDa OS=Homo sapiens GN=NUP153 PE=4 SV=1	0.999988	0.00571995	58.699	1	S	SPGFAS(1)PK	2423.9	1510.4	0.623128	1	1
E9PCT1;Q8IYB3;A9Z1X7;Q8IYB3-2	762;750;759;748	E9PCT1;Q8IYB3	Serine/arginine repetitive matrix protein 1	SRRM1	>tr|E9PCT1|E9PCT1_HUMAN Serine/arginine repetitive matrix 1 OS=Homo sapiens GN=SRRM1 PE=4 SV=2;>sp|Q8IYB3|SRRM1_HUMAN Serine/arginine repetitive matrix protein 1 OS=Homo sapiens GN=SRRM1 PE=1 SV=2;>tr|A9Z1X7|A9Z1X7_HUMAN Serine/arginine repetitive matrix 1	0.884147	1.70714e-05	54.072	5	S	RVS(0.555)S(0.611)S(0.884)RS(0.968)VS(0.991)GS(0.991)PEPAAK	24916	15526	0.623134	2	2
C9IZ04;Q9NY27-2;Q9NY27-3;Q9NY27	201;169;170;226	C9IZ04	Serine/threonine-protein phosphatase 4 regulatory subunit 2	PPP4R2	>tr|C9IZ04|C9IZ04_HUMAN Protein phosphatase 4, regulatory subunit 2 (Fragment) OS=Homo sapiens GN=PPP4R2 PE=4 SV=1;>sp|Q9NY27-2|PP4R2_HUMAN Isoform 2 of Serine/threonine-protein phosphatase 4 regulatory subunit 2 OS=Homo sapiens GN=PPP4R2;>sp|Q9NY27-3|PP4R	0.924251	1.75492e-27	121.33	1	S	NHSDSSTSESEVS(0.016)S(0.06)VS(0.924)PLK	16922	10546	0.623212	5	5
H0YIV7;P08648	117;1047	H0YIV7	Integrin alpha-5;Integrin alpha-5 heavy chain;Integrin alpha-5 light chain	ITGA5	>tr|H0YIV7|H0YIV7_HUMAN Integrin, alpha 5 (fibronectin receptor, alpha polypeptide) (Fragment) OS=Homo sapiens GN=ITGA5 PE=4 SV=1;>sp|P08648|ITA5_HUMAN Integrin alpha-5 OS=Homo sapiens GN=ITGA5 PE=1 SV=2	0.806906	0.0212048	44.511	1	S	AQLKPPAT(0.193)S(0.807)DA	12014	7488.3	0.623298	1	1
F5H6Z3;Q01518-2;Q01518;E7ENY9	284;306;307;254	F5H6Z3	Adenylyl cyclase-associated protein 1	CAP1	>tr|F5H6Z3|F5H6Z3_HUMAN Adenylyl cyclase-associated protein OS=Homo sapiens GN=CAP1 PE=3 SV=1;>sp|Q01518-2|CAP1_HUMAN Isoform 2 of Adenylyl cyclase-associated protein 1 OS=Homo sapiens GN=CAP1;>sp|Q01518|CAP1_HUMAN Adenylyl cyclase-associated protein 1 OS=	0.87643	9.54629e-08	97.502	1;2	T	PQT(0.876)S(0.116)PS(0.008)PK	53284	33212	0.623302	7	7
E9PJ27;B4DV82;G3V167;Q9UGN5-2;Q9UGN5	33;33;33;33;33	E9PJ27	Poly [ADP-ribose] polymerase 2	PARP2	>tr|E9PJ27|E9PJ27_HUMAN Poly (ADP-ribose) polymerase 2 OS=Homo sapiens GN=PARP2 PE=4 SV=2;>tr|B4DV82|B4DV82_HUMAN Uncharacterized protein OS=Homo sapiens GN=PARP2 PE=2 SV=1;>tr|G3V167|G3V167_HUMAN Poly (ADP-ribose) polymerase 2 OS=Homo sapiens GN=PARP2 PE=	0.958465	1.53175e-15	106.75	1	S	RVNNGNTAPEDS(0.958)S(0.042)PAK	7997.5	4985.1	0.623332	2	2
E7ERS3;Q86VM9	875;851	E7ERS3	Zinc finger CCCH domain-containing protein 18	ZC3H18	>tr|E7ERS3|E7ERS3_HUMAN Zinc finger CCCH-type-containing 18 OS=Homo sapiens GN=ZC3H18 PE=4 SV=1;>sp|Q86VM9|ZCH18_HUMAN Zinc finger CCCH domain-containing protein 18 OS=Homo sapiens GN=ZC3H18 PE=1 SV=2	0.98164	0.0189991	57.204	1	T	RPNT(0.982)S(0.018)PDR	3416	2130.1	0.623566	1	1
Q03188;H0Y8J2;Q6PIR0	130;37;130	Q03188	Centromere protein C	CENPC;CENPC1	>sp|Q03188|CENPC_HUMAN Centromere protein C 1 OS=Homo sapiens GN=CENPC1 PE=1 SV=2;>tr|H0Y8J2|H0Y8J2_HUMAN Centromere protein C 1 (Fragment) OS=Homo sapiens GN=CENPC1 PE=4 SV=1;>tr|Q6PIR0|Q6PIR0_HUMAN CENPC1 protein OS=Homo sapiens GN=CENPC1 PE=2 SV=1	0.972107	4.69229e-05	67.418	1	T	ILAT(0.001)DVS(0.004)S(0.007)KNT(0.972)PDS(0.016)K	6831.2	4261	0.623756	1	1
E9PKN0;E9PQ01;O94913	487;487;487	E9PKN0	Pre-mRNA cleavage complex 2 protein Pcf11	PCF11	>tr|E9PKN0|E9PKN0_HUMAN PCF11, cleavage and polyadenylation factor subunit, homolog (S. cerevisiae) (Fragment) OS=Homo sapiens GN=PCF11 PE=4 SV=1;>tr|E9PQ01|E9PQ01_HUMAN PCF11, cleavage and polyadenylation factor subunit, homolog (S. cerevisiae) (Fragment)	0.995573	0.00794598	44.426	2	S	S(0.996)RS(0.986)PIIHS(0.018)PK	4000.1	2496.3	0.624059	1	1
E9PKN0;E9PQ01;O94913	489;489;489	E9PKN0	Pre-mRNA cleavage complex 2 protein Pcf11	PCF11	>tr|E9PKN0|E9PKN0_HUMAN PCF11, cleavage and polyadenylation factor subunit, homolog (S. cerevisiae) (Fragment) OS=Homo sapiens GN=PCF11 PE=4 SV=1;>tr|E9PQ01|E9PQ01_HUMAN PCF11, cleavage and polyadenylation factor subunit, homolog (S. cerevisiae) (Fragment)	0.986454	0.00794598	44.426	2	S	S(0.996)RS(0.986)PIIHS(0.018)PK	4000.1	2496.3	0.624059	1	1
Q6ZRS2-3;Q6ZRS2-2;Q6ZRS2	562;562;562	Q6ZRS2-3	Helicase SRCAP	SRCAP	>sp|Q6ZRS2-3|SRCAP_HUMAN Isoform 3 of Helicase SRCAP OS=Homo sapiens GN=SRCAP;>sp|Q6ZRS2-2|SRCAP_HUMAN Isoform 2 of Helicase SRCAP OS=Homo sapiens GN=SRCAP;>sp|Q6ZRS2|SRCAP_HUMAN Helicase SRCAP OS=Homo sapiens GN=SRCAP PE=1 SV=3	0.999854	1.04479e-11	54.282	3	S	DEEQS(1)EADAGS(0.999)GPPT(0.96)PGPT(0.03)T(0.011)LGPK	9217.2	5754.2	0.624289	1	1
A2A2D0;P16949;P16949-2	25;25;25	A2A2D0	Stathmin	STMN1	>tr|A2A2D0|A2A2D0_HUMAN Stathmin (Fragment) OS=Homo sapiens GN=STMN1 PE=3 SV=1;>sp|P16949|STMN1_HUMAN Stathmin OS=Homo sapiens GN=STMN1 PE=1 SV=3;>sp|P16949-2|STMN1_HUMAN Isoform 2 of Stathmin OS=Homo sapiens GN=STMN1	1	8.06779e-22	133.74	1;2	S	RAS(1)GQAFELILS(1)PR	39778	24847	0.624642	24	24
Q96JM3	542	Q96JM3	Chromosome alignment-maintaining phosphoprotein 1	CHAMP1	>sp|Q96JM3|CHAP1_HUMAN Chromosome alignment-maintaining phosphoprotein 1 OS=Homo sapiens GN=CHAMP1 PE=1 SV=2	1	4.22033e-06	132.69	1	S	TAPPAS(1)PEAR	34159	21341	0.624755	6	6
Q96GS4	158	Q96GS4	Uncharacterized protein C17orf59	C17orf59	>sp|Q96GS4|CQ059_HUMAN Uncharacterized protein C17orf59 OS=Homo sapiens GN=C17orf59 PE=1 SV=2	0.980817	0.0242094	41.704	1	S	AGRS(0.981)FS(0.015)S(0.004)R	4175.5	2609.1	0.624859	1	1
B7Z2F6;F5GZU3;C9JPX0;A8MXT5;F5H0H3;Q15424;F5H1L1;Q14151	89;76;141;245;177;246;141;245	B7Z2F6;F5H0H3;Q14151	Scaffold attachment factor B1;Scaffold attachment factor B2	SAFB;SAFB2	>tr|B7Z2F6|B7Z2F6_HUMAN Uncharacterized protein OS=Homo sapiens GN=SAFB PE=2 SV=1;>tr|F5GZU3|F5GZU3_HUMAN Scaffold attachment factor B OS=Homo sapiens GN=SAFB PE=4 SV=1;>tr|C9JPX0|C9JPX0_HUMAN Scaffold attachment factor B2 OS=Homo sapiens GN=SAFB2 PE=4 SV=	0.842868	6.83179e-87	176.86	1	S	EESSELEQPFAQDT(0.033)S(0.843)S(0.124)VGPDRK	16793	10494	0.624903	2	2
Q9UBU7	381	Q9UBU7	Protein DBF4 homolog A	DBF4	>sp|Q9UBU7|DBF4A_HUMAN Protein DBF4 homolog A OS=Homo sapiens GN=DBF4 PE=1 SV=1	1	0.00897884	44.564	1	S	VELQHIS(1)QK	4803.7	3002.6	0.62506	1	1
Q9UJX2-3;Q9UJX2	478;596	Q9UJX2-3	Cell division cycle protein 23 homolog	CDC23	>sp|Q9UJX2-3|CDC23_HUMAN Isoform 3 of Cell division cycle protein 23 homolog OS=Homo sapiens GN=CDC23;>sp|Q9UJX2|CDC23_HUMAN Cell division cycle protein 23 homolog OS=Homo sapiens GN=CDC23 PE=1 SV=3	0.99992	2.35943e-05	110.38	1	T	VSPLNLSSVT(1)P	9116	5701	0.625384	2	2
Q9BUA3	308	Q9BUA3	Uncharacterized protein C11orf84	C11orf84	>sp|Q9BUA3|CK084_HUMAN Uncharacterized protein C11orf84 OS=Homo sapiens GN=C11orf84 PE=1 SV=3	0.82371	1.31402e-12	125.22	1	S	AES(0.824)PS(0.176)PAPPPGLR	15038	9408.9	0.625675	2	2
O95218-2;O95218	165;165	O95218-2	Zinc finger Ran-binding domain-containing protein 2	ZRANB2	>sp|O95218-2|ZRAB2_HUMAN Isoform 2 of Zinc finger Ran-binding domain-containing protein 2 OS=Homo sapiens GN=ZRANB2;>sp|O95218|ZRAB2_HUMAN Zinc finger Ran-binding domain-containing protein 2 OS=Homo sapiens GN=ZRANB2 PE=1 SV=2	1	7.65524e-11	86.449	1;2	S	EVEDKES(1)EGEEEDEDEDLS(1)K	10720	6709.8	0.625914	2	2
Q8WYP5;Q8WYP5-2	2222;2257	Q8WYP5	Protein ELYS	AHCTF1	>sp|Q8WYP5|ELYS_HUMAN Protein ELYS OS=Homo sapiens GN=AHCTF1 PE=1 SV=3;>sp|Q8WYP5-2|ELYS_HUMAN Isoform 2 of Protein ELYS OS=Homo sapiens GN=AHCTF1	0.983241	7.7929e-05	54.281	1	S	LIS(0.983)PLAS(0.017)PADGVK	1633	1022.2	0.625964	1	1
Q9H1E3;Q9H1E3-2	179;139	Q9H1E3	Nuclear ubiquitous casein and cyclin-dependent kinase substrate 1	NUCKS1	>sp|Q9H1E3|NUCKS_HUMAN Nuclear ubiquitous casein and cyclin-dependent kinases substrate OS=Homo sapiens GN=NUCKS1 PE=1 SV=1;>sp|Q9H1E3-2|NUCKS_HUMAN Isoform 2 of Nuclear ubiquitous casein and cyclin-dependent kinases substrate OS=Homo sapiens GN=NUCKS1	0.998825	0.000440438	127.83	1;2	T	AT(0.002)VT(0.999)PS(1)PVK	63894	40038	0.626632	5	5
E7ERQ0;F5GZ90;Q9NZJ0	157;436;478	E7ERQ0	Denticleless protein homolog	DTL	>tr|E7ERQ0|E7ERQ0_HUMAN Denticleless homolog (Drosophila) OS=Homo sapiens GN=DTL PE=4 SV=1;>tr|F5GZ90|F5GZ90_HUMAN Denticleless homolog (Drosophila) OS=Homo sapiens GN=DTL PE=4 SV=1;>sp|Q9NZJ0|DTL_HUMAN Denticleless protein homolog OS=Homo sapiens GN=DTL P	1	0.0235573	50.04	1	S	ARS(1)PINR	2251.9	1411.2	0.626671	1	1
H0YDA9;Q5VWQ0-4;Q5VWQ0	42;81;81	H0YDA9	Round spermatid basic protein 1	RSBN1	>tr|H0YDA9|H0YDA9_HUMAN Round spermatid basic protein 1 (Fragment) OS=Homo sapiens GN=RSBN1 PE=4 SV=1;>sp|Q5VWQ0-4|RSBN1_HUMAN Isoform 4 of Round spermatid basic protein 1 OS=Homo sapiens GN=RSBN1;>sp|Q5VWQ0|RSBN1_HUMAN Round spermatid basic protein 1 OS=H	1	0.00347727	42.317	1	S	EKPHAGVS(1)PR	1636.9	1026	0.626795	1	1
Q13459-2;Q13459	1382;1382	Q13459-2	Unconventional myosin-IXb	MYO9B	>sp|Q13459-2|MYO9B_HUMAN Isoform Short of Unconventional myosin-IXb OS=Homo sapiens GN=MYO9B;>sp|Q13459|MYO9B_HUMAN Unconventional myosin-IXb OS=Homo sapiens GN=MYO9B PE=1 SV=3	0.837034	8.7855e-05	52.185	1	S	AQPAAET(0.081)T(0.081)DGERS(0.837)AK	5247.5	3289.2	0.626813	1	1
Q03164-2;Q03164;E9PQG7;E9PR05	518;518;518;551	Q03164-2	Histone-lysine N-methyltransferase 2A;MLL cleavage product N320;MLL cleavage product C180	KMT2A	>sp|Q03164-2|MLL1_HUMAN Isoform 14P-18B of Histone-lysine N-methyltransferase MLL OS=Homo sapiens GN=MLL;>sp|Q03164|MLL1_HUMAN Histone-lysine N-methyltransferase MLL OS=Homo sapiens GN=MLL PE=1 SV=5;>tr|E9PQG7|E9PQG7_HUMAN Myeloid/lymphoid or mixed-lineage	0.997013	1.4251e-68	142.3	1	S	SDTPEVHPPLPIS(0.003)QS(0.997)PENESNDRR	10332	6476.6	0.626849	3	3
P20700;Q03252	393;387	P20700;Q03252	Lamin-B1;Lamin-B2	LMNB1;LMNB2	>sp|P20700|LMNB1_HUMAN Lamin-B1 OS=Homo sapiens GN=LMNB1 PE=1 SV=2;>sp|Q03252|LMNB2_HUMAN Lamin-B2 OS=Homo sapiens GN=LMNB2 PE=1 SV=3	0.975866	0.00114402	98.055	1;2	S	LKLS(0.996)PS(0.976)PS(0.028)SR	150290	94212	0.626868	25	25
A8MSQ1;O94880	84;84	A8MSQ1	PHD finger protein 14	PHF14	>tr|A8MSQ1|A8MSQ1_HUMAN Uncharacterized protein OS=Homo sapiens GN=PHF14 PE=4 SV=2;>sp|O94880|PHF14_HUMAN PHD finger protein 14 OS=Homo sapiens GN=PHF14 PE=1 SV=2	0.999996	4.01038e-05	66.826	1	S	NS(1)AEEEVLSSEK	2042.4	1280.4	0.62691	1	1
B4DTU4;P18858;H0YFI6;B4E135;F5GZ28	46;76;108;76;76	B4DTU4	DNA ligase;DNA ligase 1	LIG1	>tr|B4DTU4|B4DTU4_HUMAN DNA ligase OS=Homo sapiens GN=LIG1 PE=2 SV=1;>sp|P18858|DNLI1_HUMAN DNA ligase 1 OS=Homo sapiens GN=LIG1 PE=1 SV=1;>tr|H0YFI6|H0YFI6_HUMAN DNA ligase OS=Homo sapiens GN=LIG1 PE=3 SV=1;>tr|B4E135|B4E135_HUMAN Uncharacterized protein	1	6.37067e-38	157.7	1;2	S	VLGS(1)EGEEEDEALS(1)PAK	63958	40101	0.62699	5	5
A7E2D7;Q96L91-4;Q96L91-3;Q96L91-5;Q96L91-2;Q96L91;F8WCN8	700;700;663;699;700;736;736	A7E2D7	E1A-binding protein p400	EP400	>tr|A7E2D7|A7E2D7_HUMAN E1A binding protein p400 (Fragment) OS=Homo sapiens GN=EP400 PE=2 SV=1;>sp|Q96L91-4|EP400_HUMAN Isoform 4 of E1A-binding protein p400 OS=Homo sapiens GN=EP400;>sp|Q96L91-3|EP400_HUMAN Isoform 3 of E1A-binding protein p400 OS=Homo sa	0.898038	0.0109742	75.197	1	S	ALS(0.898)PVT(0.097)S(0.005)R	7571.4	4748.4	0.62715	1	1
F5H4V4;P46013;P46013-2	2637;2638;2278	F5H4V4;P46013-2	Antigen KI-67	MKI67	>tr|F5H4V4|F5H4V4_HUMAN Antigen identified by monoclonal antibody Ki-67 OS=Homo sapiens GN=MKI67 PE=4 SV=1;>sp|P46013|KI67_HUMAN Antigen KI-67 OS=Homo sapiens GN=MKI67 PE=1 SV=2;>sp|P46013-2|KI67_HUMAN Isoform Short of Antigen KI-67 OS=Homo sapiens GN=MKI6	1	0.000237176	107.65	1	S	EPAS(1)GDEGIK	20922	13126	0.627378	2	2
Q8IYH5-4;Q8IYH5-2;Q8IYH5	391;391;391	Q8IYH5-4	ZZ-type zinc finger-containing protein 3	ZZZ3	>sp|Q8IYH5-4|ZZZ3_HUMAN Isoform 4 of ZZ-type zinc finger-containing protein 3 OS=Homo sapiens GN=ZZZ3;>sp|Q8IYH5-2|ZZZ3_HUMAN Isoform 2 of ZZ-type zinc finger-containing protein 3 OS=Homo sapiens GN=ZZZ3;>sp|Q8IYH5|ZZZ3_HUMAN ZZ-type zinc finger-containing	0.933497	0.00095583	67.252	1	S	AAPTRGS(0.933)PT(0.066)K	5951.6	3734.5	0.627478	1	1
F5H6P7;A6NEC0;B1ARP8;P61326;Q96A72	62;71;69;106;108	F5H6P7	Protein mago nashi homolog;Protein mago nashi homolog 2	MAGOHB;MAGOH	>tr|F5H6P7|F5H6P7_HUMAN Mago-nashi homolog B (Drosophila) OS=Homo sapiens GN=MAGOHB PE=4 SV=1;>tr|A6NEC0|A6NEC0_HUMAN Mago-nashi homolog B (Drosophila) OS=Homo sapiens GN=MAGOHB PE=4 SV=1;>tr|B1ARP8|B1ARP8_HUMAN Mago-nashi homolog, proliferation-associated	0.999999	5.96891e-05	101.88	1	S	IGS(1)LIDVNQSK	2419.1	1518.1	0.627547	1	1
Q6ZRS2-3;Q6ZRS2-2;Q6ZRS2	2726;2822;2884	Q6ZRS2-3	Helicase SRCAP	SRCAP	>sp|Q6ZRS2-3|SRCAP_HUMAN Isoform 3 of Helicase SRCAP OS=Homo sapiens GN=SRCAP;>sp|Q6ZRS2-2|SRCAP_HUMAN Isoform 2 of Helicase SRCAP OS=Homo sapiens GN=SRCAP;>sp|Q6ZRS2|SRCAP_HUMAN Helicase SRCAP OS=Homo sapiens GN=SRCAP PE=1 SV=3	0.952943	0.00965145	46.069	1	T	GVDEAPS(0.001)S(0.046)T(0.953)LK	7451.6	4676.5	0.627583	1	1
E9PCH4;Q8TEU7	1544;1494	E9PCH4	Rap guanine nucleotide exchange factor 6	RAPGEF6	>tr|E9PCH4|E9PCH4_HUMAN Folliculin-interacting protein 1 OS=Homo sapiens GN=FNIP1 PE=4 SV=1;>sp|Q8TEU7|RPGF6_HUMAN Rap guanine nucleotide exchange factor 6 OS=Homo sapiens GN=RAPGEF6 PE=1 SV=2	0.819869	0.00115944	49.448	1	S	GLIVY(0.001)CVT(0.179)S(0.82)PK	1541.1	967.4	0.627733	1	1
E7ERY9;P20020-6;P20020-3;P20020-4;P20020	925;1146;1182;1211;1220	E7ERY9	Calcium-transporting ATPase;Plasma membrane calcium-transporting ATPase 1	ATP2B1	>tr|E7ERY9|E7ERY9_HUMAN ATPase, Ca++-transporting, plasma membrane 1 OS=Homo sapiens GN=ATP2B1 PE=3 SV=2;>sp|P20020-6|AT2B1_HUMAN Isoform K of Plasma membrane calcium-transporting ATPase 1 OS=Homo sapiens GN=ATP2B1;>sp|P20020-3|AT2B1_HUMAN Isoform B of Pla	0.999959	8.48801e-05	74.338	2	S	RNS(0.621)S(0.379)PPPS(1)PNK	32414	20349	0.627784	9	9
B9EGA3;Q92925-3;Q92925-2;Q92925	180;169;196;217	B9EGA3	SWI/SNF-related matrix-associated actin-dependent regulator of chromatin subfamily D member 2	SMARCD2	>tr|B9EGA3|B9EGA3_HUMAN SMARCD2 protein OS=Homo sapiens GN=SMARCD2 PE=2 SV=1;>sp|Q92925-3|SMRD2_HUMAN Isoform 3 of SWI/SNF-related matrix-associated actin-dependent regulator of chromatin subfamily D member 2 OS=Homo sapiens GN=SMARCD2;>sp|Q92925-2|SMRD2_H	0.999941	1.58093e-44	136.59	1	T	AEGDSAGTAGT(1)PGGTPAGDK	17467	10966	0.627812	3	3
Q5JW53;Q5JW58;B4DWT2;Q9H410	58;42;42;58	Q5JW53	Kinetochore-associated protein DSN1 homolog	DSN1	>tr|Q5JW53|Q5JW53_HUMAN Chromosome 20 open reading frame 172 (Fragment) OS=Homo sapiens GN=C20orf172 PE=2 SV=1;>tr|Q5JW58|Q5JW58_HUMAN Chromosome 20 open reading frame 172 (Fragment) OS=Homo sapiens GN=C20orf172 PE=2 SV=2;>tr|B4DWT2|B4DWT2_HUMAN Chromosome	0.887612	0.00368362	98.055	1	S	IHLGS(0.112)S(0.888)PK	8997.2	5653.3	0.62834	3	3
F5H3T0;Q96TA1-2;Q96TA1	342;679;692	F5H3T0	Niban-like protein 1	FAM129B	>tr|F5H3T0|F5H3T0_HUMAN Family with sequence similarity 129, member B OS=Homo sapiens GN=FAM129B PE=4 SV=1;>sp|Q96TA1-2|NIBL1_HUMAN Isoform 2 of Niban-like protein 1 OS=Homo sapiens GN=FAM129B;>sp|Q96TA1|NIBL1_HUMAN Niban-like protein 1 OS=Homo sapiens GN=	0.937309	1.17838e-44	135.8	1;2	S	AAPEAS(0.698)S(0.937)PPAS(0.365)PLQHLLPGK	89285	56106	0.628392	7	7
A1L390-3;A1L390;G3V3I3;G3V278	76;76;76;76	A1L390-3	Pleckstrin homology domain-containing family G member 3	PLEKHG3	>sp|A1L390-3|PKHG3_HUMAN Isoform 3 of Pleckstrin homology domain-containing family G member 3 OS=Homo sapiens GN=PLEKHG3;>sp|A1L390|PKHG3_HUMAN Pleckstrin homology domain-containing family G member 3 OS=Homo sapiens GN=PLEKHG3 PE=1 SV=1;>tr|G3V3I3|G3V3I3_H	0.9961	0.0351051	49.632	1	S	GPLS(0.996)PFNS(0.004)R	5205.1	3271	0.628422	1	1
Q8WYQ5-3;Q8WYQ5	377;377	Q8WYQ5-3	Microprocessor complex subunit DGCR8	DGCR8	>sp|Q8WYQ5-3|DGCR8_HUMAN Isoform 3 of Microprocessor complex subunit DGCR8 OS=Homo sapiens GN=DGCR8;>sp|Q8WYQ5|DGCR8_HUMAN Microprocessor complex subunit DGCR8 OS=Homo sapiens GN=DGCR8 PE=1 SV=1	0.999968	5.05886e-46	137.03	1;2	S	DNEEREQSSDLTPSGDVS(1)PVK	37762	23731	0.628436	5	5
Q5T624;P49321-2;E9PRH9;E9PI86;E9PPQ8	114;141;77;141;125	Q5T624	Nuclear autoantigenic sperm protein	NASP	>tr|Q5T624|Q5T624_HUMAN Nuclear autoantigenic sperm protein (Histone-binding) OS=Homo sapiens GN=NASP PE=2 SV=1;>sp|P49321-2|NASP_HUMAN Isoform 2 of Nuclear autoantigenic sperm protein OS=Homo sapiens GN=NASP;>tr|E9PRH9|E9PRH9_HUMAN Nuclear autoantigenic s	1	1.08126e-144	210.79	1;2	S	TEDESLVENNDNIDET(1)EGS(1)EEDDK	622130	391020	0.628518	38	38
A6NJD7;Q8IWP9	143;256	A6NJD7	Coiled-coil domain-containing protein 28A	CCDC28A	>tr|A6NJD7|A6NJD7_HUMAN Coiled-coil domain-containing 28A OS=Homo sapiens GN=CCDC28A PE=4 SV=3;>sp|Q8IWP9|CC28A_HUMAN Coiled-coil domain-containing protein 28A OS=Homo sapiens GN=CCDC28A PE=1 SV=1	0.824187	0.000127008	78.69	1	S	LLSDLEELNS(0.176)S(0.824)IQK	2833.5	1782.9	0.629222	1	1
Q68DK7;Q68DK7-3;Q68DK7-2	402;139;201	Q68DK7	Male-specific lethal 1 homolog	MSL1	>sp|Q68DK7|MSL1_HUMAN Male-specific lethal 1 homolog OS=Homo sapiens GN=MSL1 PE=1 SV=3;>sp|Q68DK7-3|MSL1_HUMAN Isoform 3 of Male-specific lethal 1 homolog OS=Homo sapiens GN=MSL1;>sp|Q68DK7-2|MSL1_HUMAN Isoform 2 of Male-specific lethal 1 homolog OS=Homo s	0.930812	0.000375065	54.292	2	T	S(0.051)S(0.051)VDT(0.181)PPRLS(0.787)T(0.931)PQK	3425	2155.4	0.629314	1	1
Q6NZY4-2;Q6NZY4;F5GXQ6;F5H803;F5GX80	189;427;38;38;189	Q6NZY4-2	Zinc finger CCHC domain-containing protein 8	ZCCHC8	>sp|Q6NZY4-2|ZCHC8_HUMAN Isoform 2 of Zinc finger CCHC domain-containing protein 8 OS=Homo sapiens GN=ZCCHC8;>sp|Q6NZY4|ZCHC8_HUMAN Zinc finger CCHC domain-containing protein 8 OS=Homo sapiens GN=ZCCHC8 PE=1 SV=2;>tr|F5GXQ6|F5GXQ6_HUMAN Zinc finger, CCHC d	0.999328	2.80212e-05	64.52	1	S	RSSSHSS(0.001)PGS(0.999)PK	1551.9	976.96	0.629525	1	1
Q96T23-3;Q96T23-2;Q96T23	1093;1314;1345	Q96T23-3	Remodeling and spacing factor 1	RSF1	>sp|Q96T23-3|RSF1_HUMAN Isoform 3 of Remodeling and spacing factor 1 OS=Homo sapiens GN=RSF1;>sp|Q96T23-2|RSF1_HUMAN Isoform 2 of Remodeling and spacing factor 1 OS=Homo sapiens GN=RSF1;>sp|Q96T23|RSF1_HUMAN Remodeling and spacing factor 1 OS=Homo sapiens	1	7.35091e-24	138.19	1	S	IES(1)DEEEDFENVGK	22480	14154	0.629626	3	3
B4DJA5;P20339	109;123	B4DJA5	Ras-related protein Rab-5A	RAB5A	>tr|B4DJA5|B4DJA5_HUMAN RAB5A, member RAS oncogene family OS=Homo sapiens GN=RAB5A PE=2 SV=1;>sp|P20339|RAB5A_HUMAN Ras-related protein Rab-5A OS=Homo sapiens GN=RAB5A PE=1 SV=2	0.999991	8.65822e-05	54.764	1	S	QAS(1)PNIVIALSGNK	2077.6	1308.9	0.630006	1	1
C9JQV3;Q8N1F8	761;772	C9JQV3	Serine/threonine-protein kinase 11-interacting protein	STK11IP	>tr|C9JQV3|C9JQV3_HUMAN Serine/threonine kinase 11-interacting protein OS=Homo sapiens GN=STK11IP PE=4 SV=1;>sp|Q8N1F8|S11IP_HUMAN Serine/threonine-protein kinase 11-interacting protein OS=Homo sapiens GN=STK11IP PE=1 SV=3	0.999989	0.00124428	70.68	1	S	NS(1)PPQAPSTR	8365.4	5272.1	0.630227	2	2
P14618;B4DUU6;P14618-2	105;90;105	P14618	Pyruvate kinase PKM	PKM	>sp|P14618|KPYM_HUMAN Pyruvate kinase isozymes M1/M2 OS=Homo sapiens GN=PKM2 PE=1 SV=4;>tr|B4DUU6|B4DUU6_HUMAN Pyruvate kinase OS=Homo sapiens GN=PKM2 PE=2 SV=1;>sp|P14618-2|KPYM_HUMAN Isoform M1 of Pyruvate kinase isozymes M1/M2 OS=Homo sapiens GN=PKM2	0.998049	8.45012e-18	94.384	1	Y	TATESFASDPILY(0.998)RPVAVALDT(0.002)K	3667.8	2311.7	0.630269	1	1
Q9GZY6	135	Q9GZY6	Linker for activation of T-cells family member 2	LAT2	>sp|Q9GZY6|NTAL_HUMAN Linker for activation of T-cells family member 2 OS=Homo sapiens GN=LAT2 PE=1 SV=1	0.999714	5.59835e-18	106.12	1	S	FSKPPEDDDANS(1)YENVLICK	61350	38677	0.630432	6	6
O14686;O14686-3	4682;4685	O14686	Histone-lysine N-methyltransferase 2D	KMT2D	>sp|O14686|MLL2_HUMAN Histone-lysine N-methyltransferase MLL2 OS=Homo sapiens GN=MLL2 PE=1 SV=2;>sp|O14686-3|MLL2_HUMAN Isoform 3 of Histone-lysine N-methyltransferase MLL2 OS=Homo sapiens GN=MLL2	0.996322	9.56299e-06	47.058	1	T	S(0.001)LDLLAALPT(0.996)PPHNQT(0.003)EDVR	5414.2	3414	0.630564	1	1
F5H4V4;P46013;P46013-2	1982;1983;1623	F5H4V4;P46013-2	Antigen KI-67	MKI67	>tr|F5H4V4|F5H4V4_HUMAN Antigen identified by monoclonal antibody Ki-67 OS=Homo sapiens GN=MKI67 PE=4 SV=1;>sp|P46013|KI67_HUMAN Antigen KI-67 OS=Homo sapiens GN=MKI67 PE=1 SV=2;>sp|P46013-2|KI67_HUMAN Isoform Short of Antigen KI-67 OS=Homo sapiens GN=MKI6	1	0.00207593	115.57	1	S	S(1)PQPDPVK	11733	7398.5	0.630572	1	1
Q9Y483-2;Q9Y483-3;B1AKT6;Q9Y483	182;411;456;513	Q9Y483-2	Metal-response element-binding transcription factor 2	MTF2	>sp|Q9Y483-2|MTF2_HUMAN Isoform 2 of Metal-response element-binding transcription factor 2 OS=Homo sapiens GN=MTF2;>sp|Q9Y483-3|MTF2_HUMAN Isoform 3 of Metal-response element-binding transcription factor 2 OS=Homo sapiens GN=MTF2;>tr|B1AKT6|B1AKT6_HUMAN Me	0.984146	0.000549471	51.771	1	S	RALQT(0.016)QNS(0.984)EIVK	4829.3	3045.5	0.63063	1	1
Q8IXQ3	69	Q8IXQ3	Uncharacterized protein C9orf40	C9orf40	>sp|Q8IXQ3|CI040_HUMAN Uncharacterized protein C9orf40 OS=Homo sapiens GN=C9orf40 PE=1 SV=1	0.925737	7.45451e-06	86.488	1	S	IDAGTMAEPS(0.044)AS(0.926)PS(0.03)K	3754.4	2367.7	0.630647	1	1
Q5VUA4;Q5VUA4-2	527;527	Q5VUA4	Zinc finger protein 318	ZNF318	>sp|Q5VUA4|ZN318_HUMAN Zinc finger protein 318 OS=Homo sapiens GN=ZNF318 PE=1 SV=2;>sp|Q5VUA4-2|ZN318_HUMAN Isoform 2 of Zinc finger protein 318 OS=Homo sapiens GN=ZNF318	1	1.43543e-05	120.84	1	S	S(1)FPDIEDEEK	23469	14803	0.630747	1	1
F5H4V4;P46013;P46013-2	1990;1991;1631	F5H4V4;P46013-2	Antigen KI-67	MKI67	>tr|F5H4V4|F5H4V4_HUMAN Antigen identified by monoclonal antibody Ki-67 OS=Homo sapiens GN=MKI67 PE=4 SV=1;>sp|P46013|KI67_HUMAN Antigen KI-67 OS=Homo sapiens GN=MKI67 PE=1 SV=2;>sp|P46013-2|KI67_HUMAN Isoform Short of Antigen KI-67 OS=Homo sapiens GN=MKI6	0.837455	0.0023555	44.391	1	T	S(0.13)PQPDPVKT(0.837)PT(0.02)S(0.006)S(0.006)K	5202.1	3281.8	0.630861	1	1
B4DYZ9;O15164-2;O15164	722;777;811	B4DYZ9	Transcription intermediary factor 1-alpha	TRIM24	>tr|B4DYZ9|B4DYZ9_HUMAN Tripartite motif containing 24 OS=Homo sapiens GN=TRIM24 PE=2 SV=1;>sp|O15164-2|TIF1A_HUMAN Isoform Short of Transcription intermediary factor 1-alpha OS=Homo sapiens GN=TRIM24;>sp|O15164|TIF1A_HUMAN Transcription intermediary facto	0.999994	0.00125159	67.061	1	S	S(1)PLHVGETR	5564.2	3511	0.630998	1	1
B4DJ58;O76021	207;427	B4DJ58	Ribosomal L1 domain-containing protein 1	RSL1D1	>tr|B4DJ58|B4DJ58_HUMAN Uncharacterized protein OS=Homo sapiens GN=RSL1D1 PE=2 SV=1;>sp|O76021|RL1D1_HUMAN Ribosomal L1 domain-containing protein 1 OS=Homo sapiens GN=RSL1D1 PE=1 SV=3	0.999989	7.88509e-10	106.93	1;2	S	AAES(0.077)ET(0.923)PGKS(1)PEK	110620	69831	0.631269	17	17
Q9BZE9-3;Q9BZE9;Q9BZE9-2	448;500;594	Q9BZE9-3	Tether containing UBX domain for GLUT4	ASPSCR1	>sp|Q9BZE9-3|ASPC1_HUMAN Isoform 3 of Tether containing UBX domain for GLUT4 OS=Homo sapiens GN=ASPSCR1;>sp|Q9BZE9|ASPC1_HUMAN Tether containing UBX domain for GLUT4 OS=Homo sapiens GN=ASPSCR1 PE=1 SV=1;>sp|Q9BZE9-2|ASPC1_HUMAN Isoform 2 of Tether containi	0.820809	3.37278e-07	60.062	1	S	AAGS(0.821)PS(0.179)PLPAPDPAPK	4658.7	2942	0.631507	1	1
E9PD43;A2ABK2;A2ABK1;E9PCL7;B4DUN1;P18615;B4DYX9;A2ABK3;A2ABK4	51;51;51;51;51;51;58;51;51	E9PD43	Negative elongation factor E	NELFE	>tr|E9PD43|E9PD43_HUMAN RD RNA-binding protein (Fragment) OS=Homo sapiens GN=RDBP PE=4 SV=1;>tr|A2ABK2|A2ABK2_HUMAN RD RNA binding protein OS=Homo sapiens GN=RDBP PE=4 SV=1;>tr|A2ABK1|A2ABK1_HUMAN RD RNA binding protein OS=Homo sapiens GN=RDBP PE=4 SV=1;>t	0.915633	2.50607e-20	107.98	1	S	RS(0.084)LS(0.916)EQPVMDTATATEQAK	11313	7146.3	0.631689	2	2
F2Z2T8;F8VQY2;Q96RL1-3;Q96RL1;C9JR12;Q96RL1-2;Q96RL1-4	600;678;599;677;512;511;307	F2Z2T8	BRCA1-A complex subunit RAP80	UIMC1	>tr|F2Z2T8|F2Z2T8_HUMAN Ubiquitin interaction motif-containing 1 OS=Homo sapiens GN=UIMC1 PE=4 SV=1;>tr|F8VQY2|F8VQY2_HUMAN Ubiquitin interaction motif-containing 1 OS=Homo sapiens GN=UIMC1 PE=4 SV=1;>sp|Q96RL1-3|UIMC1_HUMAN Isoform 3 of BRCA1-A complex su	1	0.0110439	75.819	1	S	DLNES(1)PVK	17887	11301	0.6318	1	1
Q9BW71;Q9BW71-2	551;238	Q9BW71	HIRA-interacting protein 3	HIRIP3	>sp|Q9BW71|HIRP3_HUMAN HIRA-interacting protein 3 OS=Homo sapiens GN=HIRIP3 PE=1 SV=3;>sp|Q9BW71-2|HIRP3_HUMAN Isoform 2 of HIRA-interacting protein 3 OS=Homo sapiens GN=HIRIP3	1	0.00107015	89.171	1;2;3	S	GIIS(1)S(1)DGES(1)N	35528	22449	0.631868	6	6
P38159-2;P38159	324;337	P38159-2	RNA-binding motif protein, X chromosome;RNA-binding motif protein, X chromosome, N-terminally processed	RBMX	>sp|P38159-2|RBMX_HUMAN Isoform 2 of RNA-binding motif protein, X chromosome OS=Homo sapiens GN=RBMX;>sp|P38159|RBMX_HUMAN RNA-binding motif protein, X chromosome OS=Homo sapiens GN=RBMX PE=1 SV=3	0.843428	0.0335482	48.568	1	S	SDLYS(0.156)S(0.843)GRDR	6196.5	3915.9	0.631954	1	1
H0YJ14;H0YJS3;B2RTQ9;Q8IYD8	370;953;1411;1437	H0YJ14	Fanconi anemia group M protein	FANCM	>tr|H0YJ14|H0YJ14_HUMAN Fanconi anemia, complementation group M (Fragment) OS=Homo sapiens GN=FANCM PE=4 SV=1;>tr|H0YJS3|H0YJS3_HUMAN Fanconi anemia, complementation group M (Fragment) OS=Homo sapiens GN=FANCM PE=4 SV=1;>tr|B2RTQ9|B2RTQ9_HUMAN FANCM protei	1	0.00152558	77.776	1	S	GNVLNS(1)PEDQK	8605.3	5441.5	0.632343	2	2
E7EQT4;Q9UKV3;Q9UKV3-5	214;254;254	E7EQT4	Apoptotic chromatin condensation inducer in the nucleus	ACIN1	>tr|E7EQT4|E7EQT4_HUMAN Apoptotic chromatin condensation inducer 1 OS=Homo sapiens GN=ACIN1 PE=4 SV=2;>sp|Q9UKV3|ACINU_HUMAN Apoptotic chromatin condensation inducer in the nucleus OS=Homo sapiens GN=ACIN1 PE=1 SV=2;>sp|Q9UKV3-5|ACINU_HUMAN Isoform 4 of Ap	0.801478	3.81948e-09	69.084	1;3	T	LS(1)EGS(1)QPAEEEEDQET(0.801)PS(0.199)R	3235.1	2045.9	0.632407	1	1
Q6P1L5-2;Q6P1L5	194;194	Q6P1L5-2	Protein FAM117B	FAM117B	>sp|Q6P1L5-2|F117B_HUMAN Isoform 2 of Protein FAM117B OS=Homo sapiens GN=FAM117B;>sp|Q6P1L5|F117B_HUMAN Protein FAM117B OS=Homo sapiens GN=FAM117B PE=1 SV=2	0.962067	0.00167912	61.344	1	S	RS(0.038)PS(0.962)APVCK	3508	2219.3	0.63264	1	1
P60985-2;P60985	79;93	P60985-2	Keratinocyte differentiation-associated protein	KRTDAP	>sp|P60985-2|KTDAP_HUMAN Isoform 2 of Keratinocyte differentiation-associated protein OS=Homo sapiens GN=KRTDAP;>sp|P60985|KTDAP_HUMAN Keratinocyte differentiation-associated protein OS=Homo sapiens GN=KRTDAP PE=1 SV=1	0.945305	0.0100956	58.754	1	S	GLRS(0.945)AT(0.055)PDAQ	7471.5	4728	0.632805	1	1
B5MDQ0;Q2NKX8	913;1036	B5MDQ0	DNA excision repair protein ERCC-6-like	ERCC6L	>tr|B5MDQ0|B5MDQ0_HUMAN FLJ20105 protein, isoform CRA_a OS=Homo sapiens GN=ERCC6L PE=4 SV=1;>sp|Q2NKX8|ERC6L_HUMAN DNA excision repair protein ERCC-6-like OS=Homo sapiens GN=ERCC6L PE=1 SV=1	1	0.00246685	44.998	2	S	IVS(1)DGEDEDDS(1)FK	11768	7447.7	0.632877	1	1
F8VVL1;O43583	73;73	F8VVL1	Density-regulated protein	DENR	>tr|F8VVL1|F8VVL1_HUMAN Density-regulated protein OS=Homo sapiens GN=DENR PE=4 SV=1;>sp|O43583|DENR_HUMAN Density-regulated protein OS=Homo sapiens GN=DENR PE=1 SV=2	0.99999	0.00302715	117.02	1	S	LTVENS(1)PK	31671	20044	0.632882	5	5
Q6PKG0	90	Q6PKG0	La-related protein 1	LARP1	>sp|Q6PKG0|LARP1_HUMAN La-related protein 1 OS=Homo sapiens GN=LARP1 PE=1 SV=2	1	1.42164e-89	116	1	S	ESPRPLQLPGAEGPAIS(1)DGEEGGGEPGAGGGAAGAAGAGRR	9155.3	5795.2	0.632989	3	3
Q96T37-2;Q96T37-3;Q96T37	741;741;741	Q96T37-2	Putative RNA-binding protein 15	RBM15	>sp|Q96T37-2|RBM15_HUMAN Isoform 2 of Putative RNA-binding protein 15 OS=Homo sapiens GN=RBM15;>sp|Q96T37-3|RBM15_HUMAN Isoform 3 of Putative RNA-binding protein 15 OS=Homo sapiens GN=RBM15;>sp|Q96T37|RBM15_HUMAN Putative RNA-binding protein 15 OS=Homo sap	0.999944	6.31276e-05	77.776	1	S	TTAPTEGKS(1)PLK	4141.6	2622	0.633089	1	1
Q96N67-4;Q96N67-3;Q96N67-5;Q96N67-2;Q96N67-6;Q96N67;Q96NI0	439;439;439;439;439;439;439	Q96N67-4	Dedicator of cytokinesis protein 7	DOCK7	>sp|Q96N67-4|DOCK7_HUMAN Isoform 4 of Dedicator of cytokinesis protein 7 OS=Homo sapiens GN=DOCK7;>sp|Q96N67-3|DOCK7_HUMAN Isoform 3 of Dedicator of cytokinesis protein 7 OS=Homo sapiens GN=DOCK7;>sp|Q96N67-5|DOCK7_HUMAN Isoform 5 of Dedicator of cytokines	0.890935	0.00443318	60.398	1	S	NS(0.891)S(0.109)IVGRR	3581.6	2268.1	0.633264	1	1
Q5T5Y3;Q5T5Y3-3;Q5T5Y3-2	1052;1063;774	Q5T5Y3	Calmodulin-regulated spectrin-associated protein 1	CAMSAP1	>sp|Q5T5Y3|CAMP1_HUMAN Calmodulin-regulated spectrin-associated protein 1 OS=Homo sapiens GN=CAMSAP1 PE=1 SV=2;>sp|Q5T5Y3-3|CAMP1_HUMAN Isoform 3 of Calmodulin-regulated spectrin-associated protein 1 OS=Homo sapiens GN=CAMSAP1;>sp|Q5T5Y3-2|CAMP1_HUMAN Isof	0.939946	0.0174881	48.467	1	S	S(0.94)PT(0.06)VPVPGSK	6266.4	3969.2	0.63341	1	1
H0YDK8;F8WBG3;E9PR38;E7EWT3;H0YEH2;Q5T1Z4;Q5T1Z8;B4DG92;Q14671-2;Q14671;E9PCJ0	518;544;564;662;745;807;842;747;780;806;806	H0YDK8	Pumilio homolog 1	PUM1	>tr|H0YDK8|H0YDK8_HUMAN Pumilio homolog 1 (Drosophila) (Fragment) OS=Homo sapiens GN=PUM1 PE=4 SV=1;>tr|F8WBG3|F8WBG3_HUMAN Pumilio homolog 1 (Drosophila) OS=Homo sapiens GN=PUM1 PE=4 SV=1;>tr|E9PR38|E9PR38_HUMAN Pumilio homolog 1 (Drosophila) OS=Homo sapi	0.928199	5.30523e-13	91.883	1	S	SASSASS(0.002)LFS(0.928)PS(0.05)S(0.016)T(0.004)LFSSSR	2310.6	1463.7	0.633472	1	1
O43303-2;O43303	170;170	O43303-2	Centriolar coiled-coil protein of 110 kDa	CCP110	>sp|O43303-2|CP110_HUMAN Isoform 2 of Centriolar coiled-coil protein of 110 kDa OS=Homo sapiens GN=CCP110;>sp|O43303|CP110_HUMAN Centriolar coiled-coil protein of 110 kDa OS=Homo sapiens GN=CCP110 PE=1 SV=3	0.999897	0.00109331	124.21	1	S	DSEGFNS(1)PK	30886	19566	0.633491	2	2
B4DYB4;Q8NFH5;C9JIY9;C9IYQ7;F8WCF5;F8WEL4	56;73;56;56;73;73	B4DYB4	Nucleoporin NUP53	NUP35	>tr|B4DYB4|B4DYB4_HUMAN Uncharacterized protein OS=Homo sapiens GN=NUP35 PE=2 SV=1;>sp|Q8NFH5|NUP53_HUMAN Nucleoporin NUP53 OS=Homo sapiens GN=NUP35 PE=1 SV=1;>tr|C9JIY9|C9JIY9_HUMAN Nucleoporin 35kDa (Fragment) OS=Homo sapiens GN=NUP35 PE=4 SV=1;>tr|C9IYQ	0.999675	4.5087e-14	99.407	1	S	SPLLAGGS(1)PPQPVVPAHK	21058	13345	0.633726	5	5
Q15910-5;Q15910-3;Q15910-4;Q15910;Q15910-2	478;448;478;487;492	Q15910-5	Histone-lysine N-methyltransferase EZH2	EZH2	>sp|Q15910-5|EZH2_HUMAN Isoform 5 of Histone-lysine N-methyltransferase EZH2 OS=Homo sapiens GN=EZH2;>sp|Q15910-3|EZH2_HUMAN Isoform 3 of Histone-lysine N-methyltransferase EZH2 OS=Homo sapiens GN=EZH2;>sp|Q15910-4|EZH2_HUMAN Isoform 4 of Histone-lysine N-	0.999999	1.6462e-16	103.02	1	T	ESSIIAPAPAEDVDT(1)PPRKK	12483	7913.4	0.633934	3	3
F5H4V4;P46013;P46013-2	1212;1213;853	F5H4V4;P46013-2	Antigen KI-67	MKI67	>tr|F5H4V4|F5H4V4_HUMAN Antigen identified by monoclonal antibody Ki-67 OS=Homo sapiens GN=MKI67 PE=4 SV=1;>sp|P46013|KI67_HUMAN Antigen KI-67 OS=Homo sapiens GN=MKI67 PE=1 SV=2;>sp|P46013-2|KI67_HUMAN Isoform Short of Antigen KI-67 OS=Homo sapiens GN=MKI6	1	0.0259512	65.465	1	T	RQLQT(1)PK	3061.5	1942.6	0.634526	1	1
P16150	363	P16150	Leukosialin	SPN	>sp|P16150|LEUK_HUMAN Leukosialin OS=Homo sapiens GN=SPN PE=1 SV=1	0.977973	1.75247e-28	89.171	1;2	S	S(0.978)GS(0.021)GPS(0.001)LK	13461	8547	0.634945	2	2
F8W9E1;G3V599;O15320-8;O15320-6;O15320-4;O15320-3;G3XAC5;O15320;O15320-5;O15320-7;O15320-2	597;1170;555;560;635;606;623;635;640;563;592	F8W9E1	cTAGE family member 5	CTAGE5	>tr|F8W9E1|F8W9E1_HUMAN CTAGE family, member 5 OS=Homo sapiens GN=CTAGE5 PE=4 SV=1;>tr|G3V599|G3V599_HUMAN Uncharacterized protein OS=Homo sapiens PE=4 SV=1;>sp|O15320-8|CTGE5_HUMAN Isoform 9 of Cutaneous T-cell lymphoma-associated antigen 5 OS=Homo sapien	0.975119	7.53327e-06	61.942	1	S	FCS(0.006)NS(0.019)GRLS(0.975)GPAELR	6008.3	3816.8	0.635255	1	1
Q12913	1011	Q12913	Receptor-type tyrosine-protein phosphatase eta	PTPRJ	>sp|Q12913|PTPRJ_HUMAN Receptor-type tyrosine-protein phosphatase eta OS=Homo sapiens GN=PTPRJ PE=1 SV=3	0.999287	0.000334522	112.42	1	S	NNEVS(0.001)FS(0.999)QIK	17271	10973	0.635342	1	1
C9JW25;A8MZI9;C9JK12;Q01196-7;Q01196-3;Q01196-4;Q01196;Q01196-9;Q01196-10;Q01196-2;Q01196-8;C9JWM1;F5H139;Q01196-6;Q01196-5	17;29;17;14;14;14;14;17;29;14;41;28;17;14;14	C9JW25	Runt-related transcription factor 1	RUNX1	>tr|C9JW25|C9JW25_HUMAN Uncharacterized protein OS=Homo sapiens GN=RUNX1 PE=4 SV=1;>tr|A8MZI9|A8MZI9_HUMAN Runt-related transcription factor 1 (Fragment) OS=Homo sapiens GN=RUNX1 PE=4 SV=2;>tr|C9JK12|C9JK12_HUMAN Runt-related transcription factor 1 OS=Homo	0.999916	0.000256532	83.423	2	T	RFT(1)PPST(0.001)ALS(0.999)PGK	58128	36944	0.635563	10	10
Q5VWN6;Q5VWN6-2	1541;736	Q5VWN6	Protein FAM208B	FAM208B	>sp|Q5VWN6|F208B_HUMAN Protein FAM208B OS=Homo sapiens GN=FAM208B PE=1 SV=1;>sp|Q5VWN6-2|F208B_HUMAN Isoform 2 of Protein FAM208B OS=Homo sapiens GN=FAM208B	0.964566	0.00083164	61.409	1	S	CTGDFS(0.035)PS(0.965)PEK	7875.9	5005.9	0.635597	1	1
C9K005;Q9H330-4;Q9H330-2;Q9H330	36;36;36;36	C9K005	Transmembrane protein 245	TMEM245	>tr|C9K005|C9K005_HUMAN Chromosome 9 open reading frame 5 OS=Homo sapiens GN=C9orf5 PE=4 SV=2;>sp|Q9H330-4|CI005_HUMAN Isoform 4 of Transmembrane protein C9orf5 OS=Homo sapiens GN=C9orf5;>sp|Q9H330-2|CI005_HUMAN Isoform 2 of Transmembrane protein C9orf5 OS	0.999993	0.000190815	91.076	1	T	AVGPSGGGGET(1)PR	4242.4	2696.9	0.635701	1	1
D6RC25;D6RGX6;Q9C0F1;Q9C0F1-2	124;124;124;124	D6RC25	Centrosomal protein of 44 kDa	CEP44	>tr|D6RC25|D6RC25_HUMAN Centrosomal protein 44kDa (Fragment) OS=Homo sapiens GN=CEP44 PE=4 SV=1;>tr|D6RGX6|D6RGX6_HUMAN Centrosomal protein 44kDa (Fragment) OS=Homo sapiens GN=CEP44 PE=4 SV=1;>sp|Q9C0F1|CEP44_HUMAN Centrosomal protein of 44 kDa OS=Homo sap	0.876542	0.0258836	43.808	1	S	ELS(0.877)S(0.123)LQK	1080.5	687.08	0.635891	1	1
P49790;F6QR24	614;645	P49790	Nuclear pore complex protein Nup153	NUP153	>sp|P49790|NU153_HUMAN Nuclear pore complex protein Nup153 OS=Homo sapiens GN=NUP153 PE=1 SV=2;>tr|F6QR24|F6QR24_HUMAN Nucleoporin 153kDa OS=Homo sapiens GN=NUP153 PE=4 SV=1	0.999986	0.0226822	63.624	1	S	S(1)PGFASPK	5751.6	3658.3	0.636049	1	1
Q9UNY4-2;Q9UNY4	460;460	Q9UNY4-2	Transcription termination factor 2	TTF2	>sp|Q9UNY4-2|TTF2_HUMAN Isoform 2 of Transcription termination factor 2 OS=Homo sapiens GN=TTF2;>sp|Q9UNY4|TTF2_HUMAN Transcription termination factor 2 OS=Homo sapiens GN=TTF2 PE=1 SV=2	0.973741	6.59809e-97	190.19	1	S	QIQELEEVLSGLT(0.026)LS(0.974)PEQGTNEK	18692	11892	0.636208	2	2
F5H7K2;Q8IWI9;E7ENI0	645;645;645	F5H7K2	MAX gene-associated protein	MGA	>tr|F5H7K2|F5H7K2_HUMAN MAX gene-associated OS=Homo sapiens GN=MGA PE=4 SV=1;>sp|Q8IWI9|MGAP_HUMAN MAX gene-associated protein OS=Homo sapiens GN=MGA PE=1 SV=2;>tr|E7ENI0|E7ENI0_HUMAN MAX gene-associated OS=Homo sapiens GN=MGA PE=4 SV=2	0.874453	2.27814e-44	100.17	1	S	NT(0.013)PVS(0.874)PGS(0.09)T(0.022)FPDVKPDLEDVDGVLFVSFESK	24322	15474	0.636214	1	1
C9JUT5;Q15751;H0YK45	2422;2422;105	C9JUT5	Probable E3 ubiquitin-protein ligase HERC1	HERC1	>tr|C9JUT5|C9JUT5_HUMAN Uncharacterized protein OS=Homo sapiens GN=HERC1 PE=4 SV=1;>sp|Q15751|HERC1_HUMAN Probable E3 ubiquitin-protein ligase HERC1 OS=Homo sapiens GN=HERC1 PE=1 SV=2;>tr|H0YK45|H0YK45_HUMAN Hect (homologous to the E6-AP (UBE3A) carboxyl t	1	0.0104161	44.425	1	S	HRHES(1)EEK	3445.6	2192.2	0.636232	1	1
H0YK33;F8W842;Q6UUV7-3;Q6UUV7	62;26;62;62	H0YK33	CREB-regulated transcription coactivator 3	CRTC3	>tr|H0YK33|H0YK33_HUMAN CREB-regulated transcription coactivator 3 OS=Homo sapiens GN=CRTC3 PE=4 SV=1;>tr|F8W842|F8W842_HUMAN CREB-regulated transcription coactivator 3 OS=Homo sapiens GN=CRTC3 PE=4 SV=1;>sp|Q6UUV7-3|CRTC3_HUMAN Isoform 3 of CREB-regulated	0.986115	0.000459671	42.639	1	S	LTQY(0.001)HGGS(0.986)LPNVS(0.012)QLR	2785.5	1772.3	0.636259	1	1
P25205;Q7Z6P5;E9PF11	674;169;171	P25205	DNA replication licensing factor MCM3	MCM3	>sp|P25205|MCM3_HUMAN DNA replication licensing factor MCM3 OS=Homo sapiens GN=MCM3 PE=1 SV=3;>tr|Q7Z6P5|Q7Z6P5_HUMAN Minichromosome maintenance complex component 3 (Fragment) OS=Homo sapiens GN=MCM3 PE=2 SV=1;>tr|E9PF11|E9PF11_HUMAN Minichromosome mainten	1	5.15028e-33	160.55	1;2;3	T	RS(1)EDES(1)ET(1)EDEEEK	203160	129280	0.636346	20	20
Q13111;C9JLF8;Q13111-2;Q13111-3	141;141;141;141	Q13111	Chromatin assembly factor 1 subunit A	CHAF1A	>sp|Q13111|CAF1A_HUMAN Chromatin assembly factor 1 subunit A OS=Homo sapiens GN=CHAF1A PE=1 SV=2;>tr|C9JLF8|C9JLF8_HUMAN Chromatin assembly factor 1, subunit A (p150) OS=Homo sapiens GN=CHAF1A PE=4 SV=2;>sp|Q13111-2|CAF1A_HUMAN Isoform 2 of Chromatin assem	0.997587	0.000389314	119.43	1	S	LNSEAS(0.998)PS(0.002)R	19984	12723	0.636659	3	3
P25205;Q7Z6P5;E9PF11	672;167;169	P25205	DNA replication licensing factor MCM3	MCM3	>sp|P25205|MCM3_HUMAN DNA replication licensing factor MCM3 OS=Homo sapiens GN=MCM3 PE=1 SV=3;>tr|Q7Z6P5|Q7Z6P5_HUMAN Minichromosome maintenance complex component 3 (Fragment) OS=Homo sapiens GN=MCM3 PE=2 SV=1;>tr|E9PF11|E9PF11_HUMAN Minichromosome mainten	1	8.01923e-85	202.6	1;2;3	S	RS(1)EDES(1)ET(1)EDEEEK	277060	176470	0.636938	29	29
F5GX68;P26358;H0YFC7;P26358-3;P26358-2	714;714;582;378;730	F5GX68;P26358-2	Cytosine-specific methyltransferase;DNA (cytosine-5)-methyltransferase 1	DNMT1	>tr|F5GX68|F5GX68_HUMAN Cytosine-specific methyltransferase OS=Homo sapiens GN=DNMT1 PE=3 SV=1;>sp|P26358|DNMT1_HUMAN DNA (cytosine-5)-methyltransferase 1 OS=Homo sapiens GN=DNMT1 PE=1 SV=2;>tr|H0YFC7|H0YFC7_HUMAN Cytosine-specific methyltransferase OS=Hom	1	6.08799e-17	99.93	1	S	EADDDEEVDDNIPEMPS(1)PKK	70960	45206	0.637063	9	9
Q13177	169	Q13177	Serine/threonine-protein kinase PAK 2;PAK-2p27;PAK-2p34	PAK2	>sp|Q13177|PAK2_HUMAN Serine/threonine-protein kinase PAK 2 OS=Homo sapiens GN=PAK2 PE=1 SV=3	0.888594	3.09674e-18	55.884	1	T	GTEAPAVVT(0.889)EEEDDDEET(0.111)APPVIAPRPDHTK	3230.4	2058.1	0.637104	1	1
Q8IY18	9	Q8IY18	Structural maintenance of chromosomes protein 5	SMC5	>sp|Q8IY18|SMC5_HUMAN Structural maintenance of chromosomes protein 5 OS=Homo sapiens GN=SMC5 PE=1 SV=2	0.800351	0.00478603	43.68	2	S	KT(0.289)S(0.8)T(0.816)PS(0.094)PQPS(0.001)K	2222.2	1416.8	0.637566	1	1
Q8IY18	10	Q8IY18	Structural maintenance of chromosomes protein 5	SMC5	>sp|Q8IY18|SMC5_HUMAN Structural maintenance of chromosomes protein 5 OS=Homo sapiens GN=SMC5 PE=1 SV=2	0.815863	0.00478603	43.68	2	T	KT(0.289)S(0.8)T(0.816)PS(0.094)PQPS(0.001)K	2222.2	1416.8	0.637566	1	1
O60271;O60271-3;O60271-4;O60271-2;O60271-9;O60271-5	332;332;318;318;175;318	O60271;O60271-4	C-Jun-amino-terminal kinase-interacting protein 4	SPAG9	>sp|O60271|JIP4_HUMAN C-Jun-amino-terminal kinase-interacting protein 4 OS=Homo sapiens GN=SPAG9 PE=1 SV=4;>sp|O60271-3|JIP4_HUMAN Isoform 3 of C-Jun-amino-terminal kinase-interacting protein 4 OS=Homo sapiens GN=SPAG9;>sp|O60271-4|JIP4_HUMAN Isoform 4 of	0.973554	3.15182e-05	103.01	1;2	S	NVS(0.38)T(0.646)GS(0.974)AENEEK	36494	23273	0.637721	5	5
P42566;B1AUU8;P42566-2	796;662;482	P42566	Epidermal growth factor receptor substrate 15	EPS15	>sp|P42566|EPS15_HUMAN Epidermal growth factor receptor substrate 15 OS=Homo sapiens GN=EPS15 PE=1 SV=2;>tr|B1AUU8|B1AUU8_HUMAN Epidermal growth factor receptor pathway substrate 15 OS=Homo sapiens GN=EPS15 PE=4 SV=1;>sp|P42566-2|EPS15_HUMAN Isoform 2 of E	1	0.0110929	71.03	1	S	LDS(1)PDPFK	21117	13467	0.637733	3	3
Q5JSS2;H0Y306;Q9H5I1-3;Q9H5I1-2;Q9H5I1	148;154;208;328;388	Q5JSS2	Histone-lysine N-methyltransferase SUV39H2	SUV39H2	>tr|Q5JSS2|Q5JSS2_HUMAN Suppressor of variegation 3-9 homolog 2 (Drosophila) (Fragment) OS=Homo sapiens GN=SUV39H2 PE=2 SV=1;>tr|H0Y306|H0Y306_HUMAN Suppressor of variegation 3-9 homolog 2 (Drosophila) (Fragment) OS=Homo sapiens GN=SUV39H2 PE=4 SV=1;>sp|Q9	0.998988	3.51658e-05	77.08	1;3	S	GS(0.008)GDIS(0.452)S(0.573)DS(0.968)IDHS(0.999)PAK	10547	6726.7	0.637783	1	1
P38432	303	P38432	Coilin	COIL	>sp|P38432|COIL_HUMAN Coilin OS=Homo sapiens GN=COIL PE=1 SV=1	0.961548	0.0051314	105.13	1	T	LGFS(0.018)LT(0.962)PS(0.02)K	15881	10129	0.637806	2	2
F8W9X7;Q567U6	300;301	F8W9X7	Coiled-coil domain-containing protein 93	CCDC93	>tr|F8W9X7|F8W9X7_HUMAN Coiled-coil domain-containing 93 OS=Homo sapiens GN=CCDC93 PE=4 SV=1;>sp|Q567U6|CCD93_HUMAN Coiled-coil domain-containing protein 93 OS=Homo sapiens GN=CCDC93 PE=1 SV=2	0.864084	7.10665e-05	77.221	2	S	QS(0.136)ELS(0.864)AEES(1)PEK	4051.8	2585.1	0.638013	1	1
Q5UIP0-2;Q5UIP0	1579;1579	Q5UIP0-2	Telomere-associated protein RIF1	RIF1	>sp|Q5UIP0-2|RIF1_HUMAN Isoform 2 of Telomere-associated protein RIF1 OS=Homo sapiens GN=RIF1;>sp|Q5UIP0|RIF1_HUMAN Telomere-associated protein RIF1 OS=Homo sapiens GN=RIF1 PE=1 SV=2	0.996272	3.96375e-27	163.56	1	S	S(0.004)NES(0.996)VDIQDQEEK	36066	23013	0.63808	3	3
E7EQT4;Q9UKV3;Q9UKV3-5	438;478;478	E7EQT4	Apoptotic chromatin condensation inducer in the nucleus	ACIN1	>tr|E7EQT4|E7EQT4_HUMAN Apoptotic chromatin condensation inducer 1 OS=Homo sapiens GN=ACIN1 PE=4 SV=2;>sp|Q9UKV3|ACINU_HUMAN Apoptotic chromatin condensation inducer in the nucleus OS=Homo sapiens GN=ACIN1 PE=1 SV=2;>sp|Q9UKV3-5|ACINU_HUMAN Isoform 4 of Ap	0.98728	5.12018e-57	131.77	1	S	ELLVSQHTVQLVGGLS(0.987)PLS(0.01)S(0.002)PS(0.001)DTK	30061	19184	0.638169	5	5
Q9BXW9-2	1423	Q9BXW9-2	Fanconi anemia group D2 protein	FANCD2	>sp|Q9BXW9-2|FACD2_HUMAN Isoform 2 of Fanconi anemia group D2 protein OS=Homo sapiens GN=FANCD2	1	2.84987e-21	115.45	3	S	S(1)KAT(1)EDGEEDEVS(1)AGEK	19092	12187	0.63833	1	1
Q9BXW9-2	1426	Q9BXW9-2	Fanconi anemia group D2 protein	FANCD2	>sp|Q9BXW9-2|FACD2_HUMAN Isoform 2 of Fanconi anemia group D2 protein OS=Homo sapiens GN=FANCD2	1	2.84987e-21	115.45	2;3	T	S(1)KAT(1)EDGEEDEVS(1)AGEK	19092	12187	0.63833	1	1
D3YTE1;F8W9L8;A8MW92-4;A8MW92	369;369;394;394	D3YTE1	PHD finger protein 20-like protein 1	PHF20L1	>tr|D3YTE1|D3YTE1_HUMAN PHD finger protein 20-like 1 OS=Homo sapiens GN=PHF20L1 PE=4 SV=1;>tr|F8W9L8|F8W9L8_HUMAN PHD finger protein 20-like 1 OS=Homo sapiens GN=PHF20L1 PE=4 SV=1;>sp|A8MW92-4|P20L1_HUMAN Isoform 4 of PHD finger protein 20-like protein 1 O	0.881026	1.30864e-21	135.47	1	T	T(0.881)S(0.119)PPQPVNPPRPFK	13256	8466.2	0.638669	2	2
B4DLG2;O75152;E9PBY7;E9PQ61	236;290;290;290	B4DLG2	Zinc finger CCCH domain-containing protein 11A	ZC3H11A	>tr|B4DLG2|B4DLG2_HUMAN Uncharacterized protein OS=Homo sapiens GN=ZC3H11A PE=2 SV=1;>sp|O75152|ZC11A_HUMAN Zinc finger CCCH domain-containing protein 11A OS=Homo sapiens GN=ZC3H11A PE=1 SV=3;>tr|E9PBY7|E9PBY7_HUMAN Zinc finger CCCH-type-containing 11A (Fr	0.994015	0.000766179	50.831	1	S	RKFS(0.994)AGGDS(0.006)DPPLK	13115	8383.9	0.63926	1	1
P51610;A6NEM2;P51610-2	1205;1205;1136	P51610	Host cell factor 1;HCF N-terminal chain 1;HCF N-terminal chain 2;HCF N-terminal chain 3;HCF N-terminal chain 4;HCF N-terminal chain 5;HCF N-terminal chain 6;HCF C-terminal chain 1;HCF C-terminal chain 2;HCF C-terminal chain 3;HCF C-terminal chain 4;HCF C-terminal chain 5;HCF C-terminal chain 6	HCFC1	>sp|P51610|HCFC1_HUMAN Host cell factor 1 OS=Homo sapiens GN=HCFC1 PE=1 SV=2;>tr|A6NEM2|A6NEM2_HUMAN Host cell factor C1 (VP16-accessory protein) OS=Homo sapiens GN=HCFC1 PE=4 SV=2;>sp|P51610-2|HCFC1_HUMAN Isoform 2 of Host cell factor 1 OS=Homo sapiens GN	0.999992	3.5446e-07	74.876	1	S	EPGGRS(1)PAFVQLAPLSSK	6995.9	4473.4	0.639432	1	1
E7EUM9;Q9NYV4-3;Q9NYV4-2;Q9NYV4	892;892;893;893	E7EUM9	Cyclin-dependent kinase 12	CDK12	>tr|E7EUM9|E7EUM9_HUMAN Uncharacterized protein OS=Homo sapiens GN=CDK12 PE=4 SV=1;>sp|Q9NYV4-3|CDK12_HUMAN Isoform 3 of Cyclin-dependent kinase 12 OS=Homo sapiens GN=CDK12;>sp|Q9NYV4-2|CDK12_HUMAN Isoform 2 of Cyclin-dependent kinase 12 OS=Homo sapiens GN	0.894973	8.72916e-13	122.14	1	T	LYNS(0.004)EES(0.101)RPYT(0.895)NK	24860	15899	0.639541	1	1
Q6MZP7-3;Q6MZP7	59;280	Q6MZP7-3	Protein lin-54 homolog	LIN54	>sp|Q6MZP7-3|LIN54_HUMAN Isoform 3 of Protein lin-54 homolog OS=Homo sapiens GN=LIN54;>sp|Q6MZP7|LIN54_HUMAN Protein lin-54 homolog OS=Homo sapiens GN=LIN54 PE=1 SV=3	0.930035	0.000139264	64.244	1	T	VLSQS(0.001)T(0.007)PGT(0.93)PS(0.062)K	1737	1111.1	0.639666	1	1
Q5VWN6;Q5VWN6-2	1172;367	Q5VWN6	Protein FAM208B	FAM208B	>sp|Q5VWN6|F208B_HUMAN Protein FAM208B OS=Homo sapiens GN=FAM208B PE=1 SV=1;>sp|Q5VWN6-2|F208B_HUMAN Isoform 2 of Protein FAM208B OS=Homo sapiens GN=FAM208B	0.953614	0.000499584	53.491	1	S	S(0.005)S(0.005)S(0.018)HLS(0.954)PS(0.018)EEVR	2815.4	1801	0.639696	1	1
F8W8Q6;F8W7P1;F8W9E8;F5H1B6;F8VWB4;O14974-4;O14974-3;O14974-2;O14974;F8VZN8	299;299;299;299;212;299;299;299;299;299	F8W8Q6	Protein phosphatase 1 regulatory subunit 12A	PPP1R12A	>tr|F8W8Q6|F8W8Q6_HUMAN Protein phosphatase 1, regulatory subunit 12A OS=Homo sapiens GN=PPP1R12A PE=4 SV=1;>tr|F8W7P1|F8W7P1_HUMAN Protein phosphatase 1, regulatory subunit 12A OS=Homo sapiens GN=PPP1R12A PE=4 SV=1;>tr|F8W9E8|F8W9E8_HUMAN Protein phosphat	0.993779	6.32418e-06	55.844	1	S	KS(0.994)PLIES(0.003)T(0.003)ANMDNNQSQK	10285	6579.8	0.639747	2	2
Q01082	2165	Q01082	Spectrin beta chain, non-erythrocytic 1	SPTBN1	>sp|Q01082|SPTB2_HUMAN Spectrin beta chain, brain 1 OS=Homo sapiens GN=SPTBN1 PE=1 SV=2	0.836569	0.000166864	55.354	2	S	ES(0.163)S(0.837)PIPS(0.785)PT(0.119)S(0.096)DRK	5582.8	3572.1	0.63984	1	1
Q32MZ4-2;Q32MZ4;Q32MZ4-3	531;555;499	Q32MZ4-2	Leucine-rich repeat flightless-interacting protein 1	LRRFIP1	>sp|Q32MZ4-2|LRRF1_HUMAN Isoform 2 of Leucine-rich repeat flightless-interacting protein 1 OS=Homo sapiens GN=LRRFIP1;>sp|Q32MZ4|LRRF1_HUMAN Leucine-rich repeat flightless-interacting protein 1 OS=Homo sapiens GN=LRRFIP1 PE=1 SV=2;>sp|Q32MZ4-3|LRRF1_HUMAN	1	2.87574e-06	98.062	1	S	S(1)DQQGEALDSSQK	23078	14767	0.639873	3	3
Q9BW71;Q9BW71-2	87;87	Q9BW71	HIRA-interacting protein 3	HIRIP3	>sp|Q9BW71|HIRP3_HUMAN HIRA-interacting protein 3 OS=Homo sapiens GN=HIRIP3 PE=1 SV=3;>sp|Q9BW71-2|HIRP3_HUMAN Isoform 2 of HIRA-interacting protein 3 OS=Homo sapiens GN=HIRIP3	1	0.00341862	52.862	2	S	RPPT(1)PCS(1)DPERK	19275	12341	0.640259	3	3
Q9BW71;Q9BW71-2	84;84	Q9BW71	HIRA-interacting protein 3	HIRIP3	>sp|Q9BW71|HIRP3_HUMAN HIRA-interacting protein 3 OS=Homo sapiens GN=HIRIP3 PE=1 SV=3;>sp|Q9BW71-2|HIRP3_HUMAN Isoform 2 of HIRA-interacting protein 3 OS=Homo sapiens GN=HIRIP3	1	0.00341862	52.862	2	T	RPPT(1)PCS(1)DPERK	19275	12341	0.640259	3	3
Q9H0H5;F8VQZ5;F8W1T4;F8VV37;F8W1E5;F8VWY4;F8VVE5;F8VRD2	157;99;83;99;83;157;169;157	Q9H0H5	Rac GTPase-activating protein 1	RACGAP1	>sp|Q9H0H5|RGAP1_HUMAN Rac GTPase-activating protein 1 OS=Homo sapiens GN=RACGAP1 PE=1 SV=1;>tr|F8VQZ5|F8VQZ5_HUMAN Rac GTPase-activating protein 1 (Fragment) OS=Homo sapiens GN=RACGAP1 PE=4 SV=1;>tr|F8W1T4|F8W1T4_HUMAN Rac GTPase-activating protein 1 (Fra	0.996277	4.78811e-12	95.926	1	S	RLSTIDESGSILS(0.004)DIS(0.996)FDK	8624.1	5521.8	0.640276	1	1
Q9NZ63	15	Q9NZ63	Uncharacterized protein C9orf78	C9orf78	>sp|Q9NZ63|CI078_HUMAN Uncharacterized protein C9orf78 OS=Homo sapiens GN=C9orf78 PE=1 SV=1	1	9.27237e-68	186.13	1;2	S	RGDS(1)ES(1)EEDEQDSEEVRLK	30386	19456	0.640295	13	12
F2Z317;Q9BYW2;C9JG86;F5H340;Q9BYW2-3;Q9BYW2-2	754;754;710;754;754;754	F2Z317	Histone-lysine N-methyltransferase SETD2	SETD2	>tr|F2Z317|F2Z317_HUMAN SET domain-containing 2 OS=Homo sapiens GN=SETD2 PE=3 SV=2;>sp|Q9BYW2|SETD2_HUMAN Histone-lysine N-methyltransferase SETD2 OS=Homo sapiens GN=SETD2 PE=1 SV=3;>tr|C9JG86|C9JG86_HUMAN SET domain-containing 2 (Fragment) OS=Homo sapiens	0.99998	3.36809e-06	79.652	1;2	S	ETEPLVS(1)PHQDK	13994	8962.7	0.640467	2	2
P42858	432	P42858	Huntingtin	HTT	>sp|P42858|HD_HUMAN Huntingtin OS=Homo sapiens GN=HTT PE=1 SV=2	0.872137	2.84189e-08	58.272	1	S	SGSIVELIAGGGS(0.025)S(0.078)CS(0.872)PVLS(0.025)R	3532.9	2263.9	0.640805	1	1
P83369	21	P83369	U7 snRNA-associated Sm-like protein LSm11	LSM11	>sp|P83369|LSM11_HUMAN U7 snRNA-associated Sm-like protein LSm11 OS=Homo sapiens GN=LSM11 PE=1 SV=2	0.999945	0.00014043	70.802	1;2	S	SAGAGSPARPPS(1)PR	8281.9	5308	0.640916	2	2
C9JW01;Q8TB72-2;B4E2B6;Q8TB72-3;Q8TB72	182;182;126;182;182	C9JW01	Pumilio homolog 2	PUM2	>tr|C9JW01|C9JW01_HUMAN Pumilio homolog 2 (Drosophila) (Fragment) OS=Homo sapiens GN=PUM2 PE=4 SV=1;>sp|Q8TB72-2|PUM2_HUMAN Isoform 2 of Pumilio homolog 2 OS=Homo sapiens GN=PUM2;>tr|B4E2B6|B4E2B6_HUMAN Pumilio homolog 2 (Drosophila) OS=Homo sapiens GN=PUM	0.970473	5.52316e-05	117.77	1	S	QAS(0.97)PT(0.03)EVVER	22016	14121	0.641397	3	3
Q01105-2	23	Q01105-2	Protein SET	SET	>sp|Q01105-2|SET_HUMAN Isoform 2 of Protein SET OS=Homo sapiens GN=SET	0.999999	1.1142e-28	154.55	1;2	T	ELNSNHDGADET(1)S(1)EK	83047	53284	0.641613	12	12
P50616	268	P50616	Protein Tob1	TOB1	>sp|P50616|TOB1_HUMAN Protein Tob1 OS=Homo sapiens GN=TOB1 PE=1 SV=1	0.995457	0.000211319	114.71	1	S	TS(0.004)ALS(0.995)PNAK	11697	7507	0.641788	1	1
Q9BRZ2	418	Q9BRZ2	E3 ubiquitin-protein ligase TRIM56	TRIM56	>sp|Q9BRZ2|TRI56_HUMAN E3 ubiquitin-protein ligase TRIM56 OS=Homo sapiens GN=TRIM56 PE=1 SV=3	1	7.05552e-06	77.969	1	T	QGGVQPQAGDGAQT(1)PK	6896	4427.1	0.641981	2	2
B7Z2F6;F5GZU3;C9JPX0;A8MXT5;F5GXS4;F5H0H3;Q15424;F5H1L1;Q14151	286;273;340;444;195;374;443;338;444	B7Z2F6;F5H0H3;Q14151	Scaffold attachment factor B1;Scaffold attachment factor B2	SAFB;SAFB2	>tr|B7Z2F6|B7Z2F6_HUMAN Uncharacterized protein OS=Homo sapiens GN=SAFB PE=2 SV=1;>tr|F5GZU3|F5GZU3_HUMAN Scaffold attachment factor B OS=Homo sapiens GN=SAFB PE=4 SV=1;>tr|C9JPX0|C9JPX0_HUMAN Scaffold attachment factor B2 OS=Homo sapiens GN=SAFB2 PE=4 SV=	0.999571	0.000612516	80.31	1	S	VVTNARS(1)PGAR	9498.1	6099.1	0.642139	2	2
O14686;O14686-3	1854;1857	O14686	Histone-lysine N-methyltransferase 2D	KMT2D	>sp|O14686|MLL2_HUMAN Histone-lysine N-methyltransferase MLL2 OS=Homo sapiens GN=MLL2 PE=1 SV=2;>sp|O14686-3|MLL2_HUMAN Isoform 3 of Histone-lysine N-methyltransferase MLL2 OS=Homo sapiens GN=MLL2	1	0.00076861	78.324	1;2	S	AS(1)PVPS(1)DPEK	8635.3	5546.9	0.642352	2	2
F8WAE5;B4DQ14;Q9BY44;Q9BY44-2;B4DF96	501;481;506;292;445	F8WAE5	Eukaryotic translation initiation factor 2A;Eukaryotic translation initiation factor 2A, N-terminally processed	EIF2A	>tr|F8WAE5|F8WAE5_HUMAN Eukaryotic translation initiation factor 2A, 65kDa OS=Homo sapiens GN=EIF2A PE=4 SV=1;>tr|B4DQ14|B4DQ14_HUMAN Uncharacterized protein OS=Homo sapiens GN=EIF2A PE=2 SV=1;>sp|Q9BY44|EIF2A_HUMAN Eukaryotic translation initiation factor	0.989796	1.03799e-24	115.87	1	S	S(0.01)DKS(0.99)PDLAPTPAPQSTPR	11279	7253	0.643053	1	1
Q9Y2J2-2;F5GX05;Q9Y2J2;A8K968;E7EUF8;F5H7W5	740;793;962;631;259;267	Q9Y2J2-2	Band 4.1-like protein 3;Band 4.1-like protein 3, N-terminally processed	EPB41L3	>sp|Q9Y2J2-2|E41L3_HUMAN Isoform B of Band 4.1-like protein 3 OS=Homo sapiens GN=EPB41L3;>tr|F5GX05|F5GX05_HUMAN Erythrocyte membrane protein band 4.1-like 3 OS=Homo sapiens GN=EPB41L3 PE=4 SV=1;>sp|Q9Y2J2|E41L3_HUMAN Band 4.1-like protein 3 OS=Homo sapien	0.999537	6.83397e-25	142.39	1	S	TETISFGSVS(1)PGGVK	21898	14083	0.643118	4	4
Q03468;E7EV46;D6R9X7	158;158;158	Q03468	DNA excision repair protein ERCC-6	ERCC6;ERCC6-PGBD3	>sp|Q03468|ERCC6_HUMAN DNA excision repair protein ERCC-6 OS=Homo sapiens GN=ERCC6 PE=1 SV=1;>tr|E7EV46|E7EV46_HUMAN Uncharacterized protein OS=Homo sapiens PE=4 SV=1;>tr|D6R9X7|D6R9X7_HUMAN Excision repair cross-complementing rodent repair deficiency, com	0.99934	0.000137695	93.226	1	S	IIEQLS(0.999)PQAAT(0.001)SR	11295	7265.5	0.643249	1	1
P33991;E5RFR3;E7EM48;E5RFJ8	120;120;80;70	P33991	DNA replication licensing factor MCM4	MCM4	>sp|P33991|MCM4_HUMAN DNA replication licensing factor MCM4 OS=Homo sapiens GN=MCM4 PE=1 SV=5;>tr|E5RFR3|E5RFR3_HUMAN Minichromosome maintenance complex component 4 (Fragment) OS=Homo sapiens GN=MCM4 PE=4 SV=1;>tr|E7EM48|E7EM48_HUMAN Minichromosome mainten	1	0.000285431	77.894	1	S	QRPDLGS(1)AQK	3655.6	2352.2	0.643451	1	1
Q9NWB6-2;Q9NWB6	58;58	Q9NWB6-2	Arginine and glutamate-rich protein 1	ARGLU1	>sp|Q9NWB6-2|ARGL1_HUMAN Isoform 2 of Arginine and glutamate-rich protein 1 OS=Homo sapiens GN=ARGLU1;>sp|Q9NWB6|ARGL1_HUMAN Arginine and glutamate-rich protein 1 OS=Homo sapiens GN=ARGLU1 PE=1 SV=1	0.910218	0.00737113	45.207	2	S	S(0.91)RS(0.868)T(0.217)NT(0.004)AVSR	4691	3018.5	0.643466	1	1
Q9NWB6-2;Q9NWB6	60;60	Q9NWB6-2	Arginine and glutamate-rich protein 1	ARGLU1	>sp|Q9NWB6-2|ARGL1_HUMAN Isoform 2 of Arginine and glutamate-rich protein 1 OS=Homo sapiens GN=ARGLU1;>sp|Q9NWB6|ARGL1_HUMAN Arginine and glutamate-rich protein 1 OS=Homo sapiens GN=ARGLU1 PE=1 SV=1	0.868385	0.00737113	45.207	2	S	S(0.91)RS(0.868)T(0.217)NT(0.004)AVSR	4691	3018.5	0.643466	1	1
E9PH12;Q7Z5K2;Q7Z5K2-2;Q7Z5K2-3	270;226;269;311	E9PH12	Wings apart-like protein homolog	WAPAL	>tr|E9PH12|E9PH12_HUMAN Uncharacterized protein OS=Homo sapiens GN=WAPAL PE=4 SV=1;>sp|Q7Z5K2|WAPL_HUMAN Wings apart-like protein homolog OS=Homo sapiens GN=WAPAL PE=1 SV=1;>sp|Q7Z5K2-2|WAPL_HUMAN Isoform 2 of Wings apart-like protein homolog OS=Homo sapie	0.999809	3.94005e-05	76.051	1;2	S	RPESPSEIS(1)PIK	78638	50607	0.643544	14	14
B4DTU4;P18858;H0YFI6;B4E135;F5GZ28	36;66;98;66;66	B4DTU4	DNA ligase;DNA ligase 1	LIG1	>tr|B4DTU4|B4DTU4_HUMAN DNA ligase OS=Homo sapiens GN=LIG1 PE=2 SV=1;>sp|P18858|DNLI1_HUMAN DNA ligase 1 OS=Homo sapiens GN=LIG1 PE=1 SV=1;>tr|H0YFI6|H0YFI6_HUMAN DNA ligase OS=Homo sapiens GN=LIG1 PE=3 SV=1;>tr|B4E135|B4E135_HUMAN Uncharacterized protein	1	6.37067e-38	157.7	1;2	S	VLGS(1)EGEEEDEALS(1)PAK	42009	27035	0.643553	4	4
O14681	319	O14681	Etoposide-induced protein 2.4 homolog	EI24	>sp|O14681|EI24_HUMAN Etoposide-induced protein 2.4 homolog OS=Homo sapiens GN=EI24 PE=1 SV=4	0.879167	5.29172e-20	118.37	1	T	TVYLQSALS(0.002)S(0.006)S(0.028)T(0.879)S(0.085)AEK	22627	14563	0.643612	4	4
P13796;B4DUA0	474;43	P13796	Plastin-2	LCP1	>sp|P13796|PLSL_HUMAN Plastin-2 OS=Homo sapiens GN=LCP1 PE=1 SV=6;>tr|B4DUA0|B4DUA0_HUMAN Lymphocyte cytosolic protein 1 (L-plastin) OS=Homo sapiens GN=LCP1 PE=2 SV=1	1	1.71966e-09	97.776	1	S	FS(1)LVGIGGQDLNEGNR	2014.7	1296.8	0.643669	1	1
E7EQD1;P62995	33;33	E7EQD1	Transformer-2 protein homolog beta	TRA2B	>tr|E7EQD1|E7EQD1_HUMAN Uncharacterized protein OS=Homo sapiens GN=TRA2B PE=4 SV=1;>sp|P62995|TRA2B_HUMAN Transformer-2 protein homolog beta OS=Homo sapiens GN=TRA2B PE=1 SV=1	1	0.0131676	64.121	2	T	S(1)ARHT(1)PAR	1307.8	842.36	0.644105	2	2
B4E2Q6	914	B4E2Q6	Regulation of nuclear pre-mRNA domain-containing protein 2	RPRD2	>tr|B4E2Q6|B4E2Q6_HUMAN Uncharacterized protein OS=Homo sapiens GN=RPRD2 PE=2 SV=1	0.999353	0.00139314	94.465	1	S	SHGS(0.999)PTHVR	1519.1	978.46	0.644105	1	1
Q13541	101	Q13541	Eukaryotic translation initiation factor 4E-binding protein 1	EIF4EBP1	>sp|Q13541|4EBP1_HUMAN Eukaryotic translation initiation factor 4E-binding protein 1 OS=Homo sapiens GN=EIF4EBP1 PE=1 SV=3	0.994458	1.1734e-59	111.83	1	S	TPPRDLPTIPGVTSPSSDEPPMEAS(0.001)QS(0.004)HLRNS(0.994)PEDK	20770	13380	0.644198	5	5
Q9Y613;B4DVN5	523;102	Q9Y613	FH1/FH2 domain-containing protein 1	FHOD1	>sp|Q9Y613|FHOD1_HUMAN FH1/FH2 domain-containing protein 1 OS=Homo sapiens GN=FHOD1 PE=1 SV=3;>tr|B4DVN5|B4DVN5_HUMAN Uncharacterized protein OS=Homo sapiens GN=FHOD1 PE=2 SV=1	1	0.00378833	73.435	1	S	EPLIPAS(1)PK	42006	27065	0.644313	3	3
P61006	185	P61006	Ras-related protein Rab-8A	RAB8A	>sp|P61006|RAB8A_HUMAN Ras-related protein Rab-8A OS=Homo sapiens GN=RAB8A PE=1 SV=1	1	1.61338e-24	137.61	1;2	S	KLEGNS(1)PQGS(1)NQGVK	21885	14110	0.644734	3	3
Q96T58	2101	Q96T58	Msx2-interacting protein	SPEN	>sp|Q96T58|MINT_HUMAN Msx2-interacting protein OS=Homo sapiens GN=SPEN PE=1 SV=1	1	0.0127381	60.161	1	S	NVDAAVS(1)PR	3461.4	2231.8	0.644768	1	1
C9JW25;A8MZI9;C9JK12;Q01196-7;Q01196-3;Q01196-4;Q01196;Q01196-9;Q01196-10;Q01196-2;Q01196-8;C9JWM1;F5H139;Q01196-6;Q01196-5	24;36;24;21;21;21;21;24;36;21;48;35;24;21;21	C9JW25	Runt-related transcription factor 1	RUNX1	>tr|C9JW25|C9JW25_HUMAN Uncharacterized protein OS=Homo sapiens GN=RUNX1 PE=4 SV=1;>tr|A8MZI9|A8MZI9_HUMAN Runt-related transcription factor 1 (Fragment) OS=Homo sapiens GN=RUNX1 PE=4 SV=2;>tr|C9JK12|C9JK12_HUMAN Runt-related transcription factor 1 OS=Homo	0.999422	0.000256532	86.214	1;2	S	RFTPPSTALS(0.999)PGK	66622	42992	0.645312	12	12
B7ZM37;Q13370	280;280	B7ZM37	cGMP-inhibited 3',5'-cyclic phosphodiesterase B	PDE3B	>tr|B7ZM37|B7ZM37_HUMAN PDE3B protein OS=Homo sapiens GN=PDE3B PE=2 SV=1;>sp|Q13370|PDE3B_HUMAN cGMP-inhibited 3',5'-cyclic phosphodiesterase B OS=Homo sapiens GN=PDE3B PE=1 SV=2	0.997418	0.0128632	82.417	1	S	LS(0.003)S(0.997)AAEEK	7929.3	5116.9	0.645315	1	1
B4DLT7;Q6NUQ4-2;Q6NUQ4	97;97;97	B4DLT7	Transmembrane protein 214	TMEM214	>tr|B4DLT7|B4DLT7_HUMAN Uncharacterized protein OS=Homo sapiens GN=TMEM214 PE=2 SV=1;>sp|Q6NUQ4-2|TM214_HUMAN Isoform 2 of Transmembrane protein 214 OS=Homo sapiens GN=TMEM214;>sp|Q6NUQ4|TM214_HUMAN Transmembrane protein 214 OS=Homo sapiens GN=TMEM214 PE=1	1	0.00101371	105.46	1	T	VAT(1)PPNQNQK	25202	16267	0.645465	4	4
E7EUE1;P28288-3;P28288-2;P28288	64;40;40;40	E7EUE1	ATP-binding cassette sub-family D member 3	ABCD3	>tr|E7EUE1|E7EUE1_HUMAN ATP-binding cassette, sub-family D (ALD), member 3 OS=Homo sapiens GN=ABCD3 PE=3 SV=1;>sp|P28288-3|ABCD3_HUMAN Isoform 3 of ATP-binding cassette sub-family D member 3 OS=Homo sapiens GN=ABCD3;>sp|P28288-2|ABCD3_HUMAN Isoform 2 of AT	1	0.00172683	46.88	1	S	S(1)GKPPLQNNEK	12177	7861.6	0.645611	2	2
B3KSP0;H0Y3X6;Q9H3P2;Q9H3P2-7	142;281;277;14	B3KSP0	Negative elongation factor A	WHSC2;NELFA	>tr|B3KSP0|B3KSP0_HUMAN Uncharacterized protein OS=Homo sapiens GN=WHSC2 PE=2 SV=1;>tr|H0Y3X6|H0Y3X6_HUMAN Wolf-Hirschhorn syndrome candidate 2 (Fragment) OS=Homo sapiens GN=WHSC2 PE=4 SV=1;>sp|Q9H3P2|NELFA_HUMAN Negative elongation factor A OS=Homo sapien	1	0.00117437	110.31	1	T	T(1)LDAEVVEK	17599	11365	0.645775	2	2
E9PLH8;E9PM78;H0YD80;E9PLS2;E9PQV9;E9PM04;Q9BTE7	9;9;6;9;9;9;9	E9PLH8	DCN1-like protein;DCN1-like protein 5	DCUN1D5	>tr|E9PLH8|E9PLH8_HUMAN Uncharacterized protein OS=Homo sapiens GN=DCUN1D5 PE=4 SV=1;>tr|E9PM78|E9PM78_HUMAN DCN1, defective in cullin neddylation 1, domain-containing 5 (S. cerevisiae) OS=Homo sapiens GN=DCUN1D5 PE=4 SV=1;>tr|H0YD80|H0YD80_HUMAN DCN1, def	1	3.37234e-16	115.57	1	S	S(1)PGVAAAVAEDGGLK	12995	8392.6	0.645833	4	4
Q9Y2X3	483	Q9Y2X3	Nucleolar protein 58	NOP58	>sp|Q9Y2X3|NOP58_HUMAN Nucleolar protein 58 OS=Homo sapiens GN=NOP58 PE=1 SV=1	0.974216	4.31756e-07	142.12	1	S	VAEEEET(0.026)S(0.974)VK	4134.5	2670.4	0.645882	1	1
Q9BXP5-5;Q9BXP5-4;Q9BXP5-2;Q9BXP5-3;Q9BXP5;C9JUL9;F8WE54	26;26;26;26;26;33;26	Q9BXP5-5	Serrate RNA effector molecule homolog	SRRT	>sp|Q9BXP5-5|SRRT_HUMAN Isoform 5 of Serrate RNA effector molecule homolog OS=Homo sapiens GN=SRRT;>sp|Q9BXP5-4|SRRT_HUMAN Isoform 4 of Serrate RNA effector molecule homolog OS=Homo sapiens GN=SRRT;>sp|Q9BXP5-2|SRRT_HUMAN Isoform 2 of Serrate RNA effector	0.999982	0.00542966	60.255	1	S	SDYDRS(1)RER	14745	9524.5	0.645948	3	3
Q6WKZ4	545	Q6WKZ4	Rab11 family-interacting protein 1	RAB11FIP1	>sp|Q6WKZ4|RFIP1_HUMAN Rab11 family-interacting protein 1 OS=Homo sapiens GN=RAB11FIP1 PE=1 SV=2	0.823892	0.00104871	87.447	1	S	LEVS(0.824)PEAQPT(0.176)AR	8022.3	5183.9	0.646186	1	1
P35251-2;P35251	372;372	P35251-2	Replication factor C subunit 1	RFC1	>sp|P35251-2|RFC1_HUMAN Isoform 2 of Replication factor C subunit 1 OS=Homo sapiens GN=RFC1;>sp|P35251|RFC1_HUMAN Replication factor C subunit 1 OS=Homo sapiens GN=RFC1 PE=1 SV=4	0.999784	0.00209662	59.294	2	S	ES(0.048)VS(0.952)PEDS(1)EK	10911	7050.7	0.646201	1	1
Q5VUA4	2030	Q5VUA4	Zinc finger protein 318	ZNF318	>sp|Q5VUA4|ZN318_HUMAN Zinc finger protein 318 OS=Homo sapiens GN=ZNF318 PE=1 SV=2	0.945916	0.00234636	42.716	2	S	VS(0.946)PAHRS(0.591)PT(0.463)VLCQK	10926	7062.1	0.646357	1	1
P38432	570	P38432	Coilin	COIL	>sp|P38432|COIL_HUMAN Coilin OS=Homo sapiens GN=COIL PE=1 SV=1	0.817774	0.00127863	67.645	2	T	LIIES(0.468)PS(0.551)NT(0.818)S(0.145)S(0.009)T(0.009)EPA	7363.6	4759.8	0.646396	1	1
H0Y5W0;E9PD66;E7EVU8;Q7Z6Z7-2;Q7Z6Z7-3;Q7Z6Z7	1399;2365;2365;2365;2356;2365	H0Y5W0	E3 ubiquitin-protein ligase HUWE1	HUWE1	>tr|H0Y5W0|H0Y5W0_HUMAN HECT, UBA and WWE domain-containing 1 (Fragment) OS=Homo sapiens GN=HUWE1 PE=4 SV=1;>tr|E9PD66|E9PD66_HUMAN Uncharacterized protein OS=Homo sapiens GN=HUWE1 PE=4 SV=1;>tr|E7EVU8|E7EVU8_HUMAN Uncharacterized protein OS=Homo sapiens G	0.962685	1.07557e-11	121.07	2	S	DGGS(0.992)GNS(0.963)T(0.045)IIVSR	17230	11141	0.646605	1	1
Q9NWT1	320	Q9NWT1	p21-activated protein kinase-interacting protein 1	PAK1IP1	>sp|Q9NWT1|PK1IP_HUMAN p21-activated protein kinase-interacting protein 1 OS=Homo sapiens GN=PAK1IP1 PE=1 SV=2	0.989246	2.84996e-11	107.03	1	S	ESLPPAAEPS(0.989)PVS(0.011)K	36345	23502	0.646636	10	10
B0QYN7;P63279	71;71	B0QYN7	SUMO-conjugating enzyme UBC9	UBE2I	>tr|B0QYN7|B0QYN7_HUMAN Ubiquitin-conjugating enzyme E2I OS=Homo sapiens GN=UBE2I PE=3 SV=1;>sp|P63279|UBC9_HUMAN SUMO-conjugating enzyme UBC9 OS=Homo sapiens GN=UBE2I PE=1 SV=1	0.836894	0.0210756	53.567	1	S	DDY(0.004)PS(0.159)S(0.837)PPK	5925	3831.7	0.6467	1	1
Q9UMZ2-5;Q9UMZ2;Q9UMZ2-4;Q9UMZ2-3;A8MWU4	720;720;642;642;642	Q9UMZ2-5	Synergin gamma	SYNRG	>sp|Q9UMZ2-5|SYNRG_HUMAN Isoform 4 of Synergin gamma OS=Homo sapiens GN=SYNRG;>sp|Q9UMZ2|SYNRG_HUMAN Synergin gamma OS=Homo sapiens GN=SYNRG PE=1 SV=2;>sp|Q9UMZ2-4|SYNRG_HUMAN Isoform 3 of Synergin gamma OS=Homo sapiens GN=SYNRG;>sp|Q9UMZ2-3|SYNRG_HUMAN Is	0.999593	1.995e-07	88.176	1	S	EEAS(1)PVPLTSNVGSTVK	5161.7	3338.6	0.646802	1	1
H0Y5W0;E9PD66;E7EVU8;Q7Z6Z7-2;Q7Z6Z7-3;Q7Z6Z7;H0Y659	2791;3743;3759;3741;3748;3757;595	H0Y5W0	E3 ubiquitin-protein ligase HUWE1	HUWE1	>tr|H0Y5W0|H0Y5W0_HUMAN HECT, UBA and WWE domain-containing 1 (Fragment) OS=Homo sapiens GN=HUWE1 PE=4 SV=1;>tr|E9PD66|E9PD66_HUMAN Uncharacterized protein OS=Homo sapiens GN=HUWE1 PE=4 SV=1;>tr|E7EVU8|E7EVU8_HUMAN Uncharacterized protein OS=Homo sapiens G	0.940159	1.33399e-06	88.09	1;2	S	LGS(0.002)S(0.007)GLGS(0.94)AS(0.564)S(0.487)IQAAVR	7740.1	5010.5	0.647343	3	3
Q9Y266	108	Q9Y266	Nuclear migration protein nudC	NUDC	>sp|Q9Y266|NUDC_HUMAN Nuclear migration protein nudC OS=Homo sapiens GN=NUDC PE=1 SV=1	1	0.000451522	136.53	1	T	ELT(1)DEEAER	10205	6606.6	0.647389	1	1
Q9GZY6;C9JDY7;F8W947;C9JA24;Q9GZY6-2	44;44;44;44;44	Q9GZY6	Linker for activation of T-cells family member 2	LAT2	>sp|Q9GZY6|NTAL_HUMAN Linker for activation of T-cells family member 2 OS=Homo sapiens GN=LAT2 PE=1 SV=1;>tr|C9JDY7|C9JDY7_HUMAN Linker for activation of T cells family, member 2 (Fragment) OS=Homo sapiens GN=LAT2 PE=4 SV=1;>tr|F8W947|F8W947_HUMAN Linker f	0.999847	0.000299211	54.276	1;2	S	S(1)LREDQQSFTGSR	9842.4	6372.6	0.647464	3	3
Q9Y5Y0	536	Q9Y5Y0	Feline leukemia virus subgroup C receptor-related protein 1	FLVCR1	>sp|Q9Y5Y0|FLVC1_HUMAN Feline leukemia virus subgroup C receptor-related protein 1 OS=Homo sapiens GN=FLVCR1 PE=1 SV=1	0.928593	5.19481e-05	59.709	1	S	AIPADS(0.929)PT(0.071)DQEPK	3398.6	2200.7	0.647531	1	1
P83369	280	P83369	U7 snRNA-associated Sm-like protein LSm11	LSM11	>sp|P83369|LSM11_HUMAN U7 snRNA-associated Sm-like protein LSm11 OS=Homo sapiens GN=LSM11 PE=1 SV=2	0.999312	0.00181953	90.476	1	S	S(0.999)VPS(0.001)SLQASAR	6440.9	4174.2	0.648077	1	1
C9J5P2;C9J4C3;P11388;P11388-2;P11388-3;P11388-4	1430;1474;1393;1419;1429;1474	C9J5P2	DNA topoisomerase 2-alpha	TOP2A	>tr|C9J5P2|C9J5P2_HUMAN DNA topoisomerase 2 OS=Homo sapiens GN=TOP2A PE=3 SV=1;>tr|C9J4C3|C9J4C3_HUMAN DNA topoisomerase 2 OS=Homo sapiens GN=TOP2A PE=3 SV=1;>sp|P11388|TOP2A_HUMAN DNA topoisomerase 2-alpha OS=Homo sapiens GN=TOP2A PE=1 SV=3;>sp|P11388-2|T	0.871906	4.55729e-195	237.67	1	S	GSVPLS(0.01)S(0.094)S(0.872)PPAT(0.024)HFPDETEITNPVPK	66894	43363	0.648235	5	5
Q5JSS2;H0Y306;Q9H5I1-3;Q9H5I1-2;Q9H5I1	144;150;204;324;384	Q5JSS2	Histone-lysine N-methyltransferase SUV39H2	SUV39H2	>tr|Q5JSS2|Q5JSS2_HUMAN Suppressor of variegation 3-9 homolog 2 (Drosophila) (Fragment) OS=Homo sapiens GN=SUV39H2 PE=2 SV=1;>tr|H0Y306|H0Y306_HUMAN Suppressor of variegation 3-9 homolog 2 (Drosophila) (Fragment) OS=Homo sapiens GN=SUV39H2 PE=4 SV=1;>sp|Q9	0.968445	3.17689e-06	65.184	2;3	S	GS(0.008)GDIS(0.452)S(0.573)DS(0.968)IDHS(0.999)PAK	17901	11605	0.648288	2	2
G5E9K7;O95251;O95251-2	50;50;50	G5E9K7	Histone acetyltransferase KAT7	KAT7	>tr|G5E9K7|G5E9K7_HUMAN MYST histone acetyltransferase 2, isoform CRA_b OS=Homo sapiens GN=KAT7 PE=4 SV=1;>sp|O95251|KAT7_HUMAN Histone acetyltransferase KAT7 OS=Homo sapiens GN=KAT7 PE=1 SV=1;>sp|O95251-2|KAT7_HUMAN Isoform 2 of Histone acetyltransferase	0.973617	4.68441e-06	88.09	2	S	S(0.011)S(0.011)ARLS(0.974)QS(0.004)S(0.001)QDS(0.587)S(0.413)PVR	14251	9241.9	0.648509	2	2
F8VXG7;Q99590-2;Q99590;F8W028	579;456;771;711	F8VXG7	Protein SCAF11	SCAF11	>tr|F8VXG7|F8VXG7_HUMAN SR-related CTD-associated factor 11 OS=Homo sapiens GN=SCAF11 PE=4 SV=1;>sp|Q99590-2|SCAFB_HUMAN Isoform 2 of Protein SCAF11 OS=Homo sapiens GN=SCAF11;>sp|Q99590|SCAFB_HUMAN Protein SCAF11 OS=Homo sapiens GN=SCAF11 PE=1 SV=2;>tr|F8W	0.936163	4.78836e-08	119.47	2	S	VET(0.043)VS(0.936)QPS(0.172)ES(0.849)PK	26279	17048	0.648731	3	3
B4DS13;E7EPC9;E7EX17;P23588	420;435;464;459	B4DS13	Eukaryotic translation initiation factor 4B	EIF4B	>tr|B4DS13|B4DS13_HUMAN Uncharacterized protein OS=Homo sapiens GN=EIF4B PE=2 SV=1;>tr|E7EPC9|E7EPC9_HUMAN Eukaryotic translation initiation factor 4B OS=Homo sapiens GN=EIF4B PE=4 SV=1;>tr|E7EX17|E7EX17_HUMAN Uncharacterized protein OS=Homo sapiens GN=EIF	0.992218	2.20889e-38	135.64	1	S	EEDCHS(0.992)PT(0.006)S(0.002)KPPKPDQPLK	98403	63849	0.648852	10	10
Q6KC79-2;Q6KC79;Q6KC79-3	301;301;301	Q6KC79-2	Nipped-B-like protein	NIPBL	>sp|Q6KC79-2|NIPBL_HUMAN Isoform 2 of Nipped-B-like protein OS=Homo sapiens GN=NIPBL;>sp|Q6KC79|NIPBL_HUMAN Nipped-B-like protein OS=Homo sapiens GN=NIPBL PE=1 SV=2;>sp|Q6KC79-3|NIPBL_HUMAN Isoform 3 of Nipped-B-like protein OS=Homo sapiens GN=NIPBL	0.884448	1.43852e-15	99.838	1	S	GSRPPLILQS(0.113)QS(0.884)LPCS(0.001)S(0.001)PR	6986.6	4533.5	0.648885	1	1
B7Z8J4;P30419	47;47	B7Z8J4	Glycylpeptide N-tetradecanoyltransferase 1	NMT1	>tr|B7Z8J4|B7Z8J4_HUMAN Uncharacterized protein OS=Homo sapiens GN=NMT1 PE=2 SV=1;>sp|P30419|NMT1_HUMAN Glycylpeptide N-tetradecanoyltransferase 1 OS=Homo sapiens GN=NMT1 PE=1 SV=2	0.999982	3.34881e-13	146.75	1	S	GGLS(1)PANDTGAK	127700	82882	0.649037	6	6
Q9H8G2;B4DWT4	312;167	Q9H8G2	Caspase activity and apoptosis inhibitor 1	CAAP1	>sp|Q9H8G2|CAAP_HUMAN Conserved anti-apoptotic protein OS=Homo sapiens GN=CAAP PE=1 SV=2;>tr|B4DWT4|B4DWT4_HUMAN Uncharacterized protein OS=Homo sapiens GN=C9orf82 PE=2 SV=1	0.938348	7.30281e-17	108.37	1	S	SVNEILGLAES(0.062)S(0.938)PNEPK	8651	5615.3	0.649093	1	1
Q9P2N5	1020	Q9P2N5	RNA-binding protein 27	RBM27	>sp|Q9P2N5|RBM27_HUMAN RNA-binding protein 27 OS=Homo sapiens GN=RBM27 PE=1 SV=2	0.996613	1.48746e-39	169.64	1	S	VPS(0.997)IS(0.003)TETEEEEVK	33146	21521	0.649279	2	2
Q02880-2;Q02880;B4DLV2	1608;1613;465	Q02880-2	DNA topoisomerase 2-beta	TOP2B	>sp|Q02880-2|TOP2B_HUMAN Isoform Beta-1 of DNA topoisomerase 2-beta OS=Homo sapiens GN=TOP2B;>sp|Q02880|TOP2B_HUMAN DNA topoisomerase 2-beta OS=Homo sapiens GN=TOP2B PE=1 SV=3;>tr|B4DLV2|B4DLV2_HUMAN Uncharacterized protein OS=Homo sapiens GN=TOP2B PE=2 SV	0.999999	2.21001e-07	72.359	1	S	YFAES(1)DEEEDDVDFAMFN	3910.3	2538.9	0.649285	1	1
Q8N163-2;Q8N163;E5RGU7;E5RFJ3;E5RHH8	35;35;35;35;35	Q8N163-2	Cell cycle and apoptosis regulator protein 2	CCAR2	>sp|Q8N163-2|K1967_HUMAN Isoform 2 of Protein KIAA1967 OS=Homo sapiens GN=KIAA1967;>sp|Q8N163|K1967_HUMAN Protein KIAA1967 OS=Homo sapiens GN=KIAA1967 PE=1 SV=2;>tr|E5RGU7|E5RGU7_HUMAN KIAA1967 (Fragment) OS=Homo sapiens GN=KIAA1967 PE=4 SV=1;>tr|E5RFJ3|E5	0.971303	2.17462e-12	45.349	1	T	NFS(0.001)GT(0.001)AS(0.004)T(0.007)S(0.007)LLGPPPGLLT(0.971)PPVAT(0.008)ELS(0.002)QNAR	6073	3943.2	0.6493	1	1
P28749;P28749-2	631;631	P28749	Retinoblastoma-like protein 1	RBL1	>sp|P28749|RBL1_HUMAN Retinoblastoma-like protein 1 OS=Homo sapiens GN=RBL1 PE=1 SV=3;>sp|P28749-2|RBL1_HUMAN Isoform 2 of Retinoblastoma-like protein 1 OS=Homo sapiens GN=RBL1	0.967334	0.0149031	43.77	1	S	T(0.001)DS(0.032)GS(0.967)LRR	2904.3	1886.2	0.649451	1	1
B4DL80;G5EA36;P30260;G3V1C4;F6QPS0	158;219;219;219;219	B4DL80	Cell division cycle protein 27 homolog	CDC27	>tr|B4DL80|B4DL80_HUMAN Cell division cycle 27 homolog (S. cerevisiae) OS=Homo sapiens GN=CDC27 PE=2 SV=1;>tr|G5EA36|G5EA36_HUMAN Cell division cycle 27 homolog (S. cerevisiae) OS=Homo sapiens GN=CDC27 PE=4 SV=1;>sp|P30260|CDC27_HUMAN Cell division cycle p	0.923371	0.000387719	119.39	1	S	LNLES(0.923)S(0.076)NSK	27157	17638	0.649483	2	2
Q5T8U2;P62424	94;209	Q5T8U2	60S ribosomal protein L7a	RPL7A	>tr|Q5T8U2|Q5T8U2_HUMAN Ribosomal protein L7a OS=Homo sapiens GN=RPL7A PE=4 SV=1;>sp|P62424|RL7A_HUMAN 60S ribosomal protein L7a OS=Homo sapiens GN=RPL7A PE=1 SV=2	0.970495	3.21238e-05	56.121	1	S	TCTTVAFT(0.029)QVNS(0.97)EDK	1660.5	1078.6	0.649563	1	1
P04075	46	P04075	Fructose-bisphosphate aldolase A	ALDOA	>sp|P04075|ALDOA_HUMAN Fructose-bisphosphate aldolase A OS=Homo sapiens GN=ALDOA PE=1 SV=2	0.971556	0.00505887	46.249	1	S	LQS(0.972)IGT(0.026)ENT(0.002)EENR	8264.9	5369.3	0.649651	1	1
P25205;Q7Z6P5;E9PF11	668;163;165	P25205	DNA replication licensing factor MCM3	MCM3	>sp|P25205|MCM3_HUMAN DNA replication licensing factor MCM3 OS=Homo sapiens GN=MCM3 PE=1 SV=3;>tr|Q7Z6P5|Q7Z6P5_HUMAN Minichromosome maintenance complex component 3 (Fragment) OS=Homo sapiens GN=MCM3 PE=2 SV=1;>tr|E9PF11|E9PF11_HUMAN Minichromosome mainten	1	2.74649e-24	138.28	2;3	S	RS(1)EDES(1)ET(1)EDEEEK	49800	32355	0.649699	5	5
Q5THJ4-2;Q5THJ4	2079;2079	Q5THJ4-2	Vacuolar protein sorting-associated protein 13D	VPS13D	>sp|Q5THJ4-2|VP13D_HUMAN Isoform 2 of Vacuolar protein sorting-associated protein 13D OS=Homo sapiens GN=VPS13D;>sp|Q5THJ4|VP13D_HUMAN Vacuolar protein sorting-associated protein 13D OS=Homo sapiens GN=VPS13D PE=1 SV=1	0.82377	0.0001585	92.38	1	S	ESVPS(0.008)AS(0.824)PT(0.169)GIPK	9635.7	6260.6	0.64973	1	1
E9PIQ6;Q14181	90;130	E9PIQ6	DNA polymerase alpha subunit B	POLA2	>tr|E9PIQ6|E9PIQ6_HUMAN Polymerase (DNA directed), alpha 2 (70kD subunit) (Fragment) OS=Homo sapiens GN=POLA2 PE=4 SV=1;>sp|Q14181|DPOA2_HUMAN DNA polymerase alpha subunit B OS=Homo sapiens GN=POLA2 PE=1 SV=2	0.983469	0.00481156	42.314	1	T	RAIS(0.007)T(0.006)PET(0.983)PLT(0.003)K	3296.2	2142.4	0.649961	1	1
Q6P1L5-2;Q6P1L5	180;180	Q6P1L5-2	Protein FAM117B	FAM117B	>sp|Q6P1L5-2|F117B_HUMAN Isoform 2 of Protein FAM117B OS=Homo sapiens GN=FAM117B;>sp|Q6P1L5|F117B_HUMAN Protein FAM117B OS=Homo sapiens GN=FAM117B PE=1 SV=2	0.93842	0.00354034	40.798	2	S	RS(0.938)PEQS(0.351)RS(0.355)S(0.355)PEK	7036.2	4573.8	0.650038	1	1
P05387;H0YDD8;A6NIB2;P05386	102;79;76;101	P05387	60S acidic ribosomal protein P2;60S acidic ribosomal protein P1	RPLP2;RPLP1	>sp|P05387|RLA2_HUMAN 60S acidic ribosomal protein P2 OS=Homo sapiens GN=RPLP2 PE=1 SV=1;>tr|H0YDD8|H0YDD8_HUMAN Ribosomal protein, large, P2 (Fragment) OS=Homo sapiens GN=RPLP2 PE=4 SV=1;>tr|A6NIB2|A6NIB2_HUMAN Ribosomal protein, large, P1, isoform CRA_b	1	5.50281e-34	139.04	2	S	KEES(1)EES(1)DDDMGFGLFD	608030	395410	0.650313	26	26
Q8N573-3;Q8N573-2;Q8N573-5;D3HIS6;Q8N573;H0YAZ6	136;196;203;203;204;120	Q8N573-3	Oxidation resistance protein 1	OXR1	>sp|Q8N573-3|OXR1_HUMAN Isoform 3 of Oxidation resistance protein 1 OS=Homo sapiens GN=OXR1;>sp|Q8N573-2|OXR1_HUMAN Isoform 2 of Oxidation resistance protein 1 OS=Homo sapiens GN=OXR1;>sp|Q8N573-5|OXR1_HUMAN Isoform 5 of Oxidation resistance protein 1 OS=H	0.855536	1.98837e-17	119.3	1;2	S	VVS(0.003)S(0.019)T(0.123)S(0.856)EEEEAFTEK	37851	24618	0.650392	2	2
Q8IY81	573	Q8IY81	pre-rRNA processing protein FTSJ3	FTSJ3	>sp|Q8IY81|RRMJ3_HUMAN Putative rRNA methyltransferase 3 OS=Homo sapiens GN=FTSJ3 PE=1 SV=2	0.998677	0.000186039	60.937	1	T	QQLPQT(0.999)PPS(0.001)CLK	6829.5	4442.1	0.650428	2	2
Q5VY60;Q7Z4H7-3;Q7Z4H7;Q5SYF9;Q7Z4H7-2	371;472;507;23;507	Q5VY60	HAUS augmin-like complex subunit 6	HAUS6	>tr|Q5VY60|Q5VY60_HUMAN Family with sequence similarity 29, member A OS=Homo sapiens GN=FAM29A PE=2 SV=1;>sp|Q7Z4H7-3|HAUS6_HUMAN Isoform 3 of HAUS augmin-like complex subunit 6 OS=Homo sapiens GN=HAUS6;>sp|Q7Z4H7|HAUS6_HUMAN HAUS augmin-like complex subun	0.999862	3.46063e-08	90.464	1	S	KIPEFEVENS(1)PLSDVAK	17168	11167	0.650454	2	2
Q2YD98	281	Q2YD98	UV-stimulated scaffold protein A	UVSSA	>sp|Q2YD98|K1530_HUMAN Uncharacterized protein KIAA1530 OS=Homo sapiens GN=KIAA1530 PE=1 SV=2	0.904112	8.16362e-13	52.056	2	S	AGGGAQPS(0.002)QT(0.012)AT(0.085)GDPS(0.904)DEDEDS(0.998)DLEEFVR	10898	7088.9	0.650477	1	1
Q2YD98	287	Q2YD98	UV-stimulated scaffold protein A	UVSSA	>sp|Q2YD98|K1530_HUMAN Uncharacterized protein KIAA1530 OS=Homo sapiens GN=KIAA1530 PE=1 SV=2	0.997665	8.16362e-13	52.056	2	S	AGGGAQPS(0.002)QT(0.012)AT(0.085)GDPS(0.904)DEDEDS(0.998)DLEEFVR	10898	7088.9	0.650477	1	1
Q9Y3T9	49	Q9Y3T9	Nucleolar complex protein 2 homolog	NOC2L	>sp|Q9Y3T9|NOC2L_HUMAN Nucleolar complex protein 2 homolog OS=Homo sapiens GN=NOC2L PE=1 SV=4	0.999997	1.09045e-26	128.51	1;2	S	EAARS(1)PDKPGGS(0.944)PS(0.056)AS(0.001)R	47315	30785	0.650639	8	8
Q2VPK5-3;Q2VPK5;Q2VPK5-5	332;419;419	Q2VPK5-3	Cytoplasmic tRNA 2-thiolation protein 2	CTU2	>sp|Q2VPK5-3|CTU2_HUMAN Isoform 2 of Cytoplasmic tRNA 2-thiolation protein 2 OS=Homo sapiens GN=CTU2;>sp|Q2VPK5|CTU2_HUMAN Cytoplasmic tRNA 2-thiolation protein 2 OS=Homo sapiens GN=CTU2 PE=1 SV=1;>sp|Q2VPK5-5|CTU2_HUMAN Isoform 3 of Cytoplasmic tRNA 2-thi	0.994992	0.000138617	52.527	1	S	LS(0.005)QMQS(0.995)PIPLTETR	3202.8	2085	0.650993	1	1
E7ESY6;Q8IY63-2;Q8IY63	415;778;828	E7ESY6	Angiomotin-like protein 1	AMOTL1	>tr|E7ESY6|E7ESY6_HUMAN Angiomotin-like 1 OS=Homo sapiens GN=AMOTL1 PE=4 SV=2;>sp|Q8IY63-2|AMOL1_HUMAN Isoform 2 of Angiomotin-like protein 1 OS=Homo sapiens GN=AMOTL1;>sp|Q8IY63|AMOL1_HUMAN Angiomotin-like protein 1 OS=Homo sapiens GN=AMOTL1 PE=1 SV=1	1	0.0085208	95.477	1	S	GS(1)IGLLLGK	12569	8187.8	0.651428	1	1
Q9H1E3;Q9H1E3-2	181;141	Q9H1E3	Nuclear ubiquitous casein and cyclin-dependent kinase substrate 1	NUCKS1	>sp|Q9H1E3|NUCKS_HUMAN Nuclear ubiquitous casein and cyclin-dependent kinases substrate OS=Homo sapiens GN=NUCKS1 PE=1 SV=1;>sp|Q9H1E3-2|NUCKS_HUMAN Isoform 2 of Nuclear ubiquitous casein and cyclin-dependent kinases substrate OS=Homo sapiens GN=NUCKS1	0.999526	0.00173372	132.17	1;2	S	AT(0.002)VT(0.999)PS(1)PVK	94136	61338	0.651589	15	15
G5E988;O14617-2;O14617-5;E7EMM2;O14617-3;O14617;O14617-4	597;597;688;519;519;688;688	G5E988	AP-3 complex subunit delta-1	AP3D1	>tr|G5E988|G5E988_HUMAN HCG2004350, isoform CRA_d OS=Homo sapiens GN=AP3D1 PE=4 SV=1;>sp|O14617-2|AP3D1_HUMAN Isoform 2 of AP-3 complex subunit delta-1 OS=Homo sapiens GN=AP3D1;>sp|O14617-5|AP3D1_HUMAN Isoform 5 of AP-3 complex subunit delta-1 OS=Homo sapi	0.953578	0.0280794	40.352	2	S	S(0.466)S(0.58)PS(0.954)PQK	4795.6	3124.9	0.651618	1	1
Q8TD19	869	Q8TD19	Serine/threonine-protein kinase Nek9	NEK9	>sp|Q8TD19|NEK9_HUMAN Serine/threonine-protein kinase Nek9 OS=Homo sapiens GN=NEK9 PE=1 SV=2	0.995633	0.00510665	105.2	1	S	PQVEAS(0.004)S(0.996)PR	16730	10903	0.651704	2	2
Q92538	1784	Q92538	Golgi-specific brefeldin A-resistance guanine nucleotide exchange factor 1	GBF1	>sp|Q92538|GBF1_HUMAN Golgi-specific brefeldin A-resistance guanine nucleotide exchange factor 1 OS=Homo sapiens GN=GBF1 PE=1 SV=2	0.992294	1.06254e-42	166.38	2;3	S	AAS(0.19)S(0.377)S(0.379)S(0.059)PGS(0.992)PVAS(0.003)SPSR	25203	16427	0.651787	5	5
F8VRZ8;Q9P0U3-2;Q9P0U3	125;132;132	F8VRZ8	Sentrin-specific protease 1	SENP1	>tr|F8VRZ8|F8VRZ8_HUMAN SUMO1/sentrin-specific peptidase 1 (Fragment) OS=Homo sapiens GN=SENP1 PE=4 SV=1;>sp|Q9P0U3-2|SENP1_HUMAN Isoform 2 of Sentrin-specific protease 1 OS=Homo sapiens GN=SENP1;>sp|Q9P0U3|SENP1_HUMAN Sentrin-specific protease 1 OS=Homo s	0.990451	1.7112e-06	106.6	1	S	TSS(0.001)GLS(0.008)NS(0.99)FAGK	21891	14269	0.65182	2	2
Q9H501	153	Q9H501	ESF1 homolog	ESF1	>sp|Q9H501|ESF1_HUMAN ESF1 homolog OS=Homo sapiens GN=ESF1 PE=1 SV=1	0.999761	0.00137696	108.31	1	S	IDSNIS(1)PK	63322	41276	0.651843	6	6
B4DKU1;F5GYG3;C9JA08;Q96D46	288;348;468;468	B4DKU1	60S ribosomal export protein NMD3	NMD3	>tr|B4DKU1|B4DKU1_HUMAN Uncharacterized protein OS=Homo sapiens GN=NMD3 PE=2 SV=1;>tr|F5GYG3|F5GYG3_HUMAN NMD3 homolog (S. cerevisiae) OS=Homo sapiens GN=NMD3 PE=4 SV=1;>tr|C9JA08|C9JA08_HUMAN NMD3 homolog (S. cerevisiae) OS=Homo sapiens GN=NMD3 PE=4 SV=1;	1	1.01344e-40	160.95	1;2	S	DSAIPVES(1)DT(1)DDEGAPR	32097	20940	0.652397	4	4
Q9Y3T9	56	Q9Y3T9	Nucleolar complex protein 2 homolog	NOC2L	>sp|Q9Y3T9|NOC2L_HUMAN Nucleolar complex protein 2 homolog OS=Homo sapiens GN=NOC2L PE=1 SV=4	0.943574	1.09045e-26	128.51	1;2	S	EAARS(1)PDKPGGS(0.944)PS(0.056)AS(0.001)R	45047	29390	0.65243	8	8
O60664-3;O60664;O60664-2	216;216;33	O60664-3	Perilipin-3	PLIN3	>sp|O60664-3|PLIN3_HUMAN Isoform 3 of Perilipin-3 OS=Homo sapiens GN=PLIN3;>sp|O60664|PLIN3_HUMAN Perilipin-3 OS=Homo sapiens GN=PLIN3 PE=1 SV=3;>sp|O60664-2|PLIN3_HUMAN Isoform A of Perilipin-3 OS=Homo sapiens GN=PLIN3	0.858938	5.31018e-21	115.57	1	T	IAT(0.859)S(0.141)LDGFDVASVQQQR	5335.6	3481.6	0.652523	1	1
Q86YV5	780	Q86YV5	Tyrosine-protein kinase SgK223	SGK223	>sp|Q86YV5|SG223_HUMAN Tyrosine-protein kinase SgK223 OS=Homo sapiens GN=SGK223 PE=1 SV=3	0.993338	4.2845e-11	79.69	1	S	TCSDGGPSS(0.003)ELAHS(0.993)PT(0.003)NSGK	8404.1	5484.4	0.652586	2	2
Q8NDI1-3;Q8NDI1-2;Q8NDI1	393;393;428	Q8NDI1-3	EH domain-binding protein 1	EHBP1	>sp|Q8NDI1-3|EHBP1_HUMAN Isoform 3 of EH domain-binding protein 1 OS=Homo sapiens GN=EHBP1;>sp|Q8NDI1-2|EHBP1_HUMAN Isoform 2 of EH domain-binding protein 1 OS=Homo sapiens GN=EHBP1;>sp|Q8NDI1|EHBP1_HUMAN EH domain-binding protein 1 OS=Homo sapiens GN=EHBP	0.844166	1.68185e-24	115.87	2	S	DLS(0.025)T(0.13)S(0.844)PKPS(0.003)PIPS(0.997)PVLGR	94773	61877	0.652897	5	5
Q8NDI1-3;Q8NDI1-2;Q8NDI1	401;401;436	Q8NDI1-3	EH domain-binding protein 1	EHBP1	>sp|Q8NDI1-3|EHBP1_HUMAN Isoform 3 of EH domain-binding protein 1 OS=Homo sapiens GN=EHBP1;>sp|Q8NDI1-2|EHBP1_HUMAN Isoform 2 of EH domain-binding protein 1 OS=Homo sapiens GN=EHBP1;>sp|Q8NDI1|EHBP1_HUMAN EH domain-binding protein 1 OS=Homo sapiens GN=EHBP	0.997052	1.68185e-24	115.87	2	S	DLS(0.025)T(0.13)S(0.844)PKPS(0.003)PIPS(0.997)PVLGR	94773	61877	0.652897	5	5
F2Z3H9;Q4FZB7	612;635	F2Z3H9	Histone-lysine N-methyltransferase SUV420H1	SUV420H1	>tr|F2Z3H9|F2Z3H9_HUMAN Uncharacterized protein OS=Homo sapiens GN=SUV420H1 PE=4 SV=1;>sp|Q4FZB7|SV421_HUMAN Histone-lysine N-methyltransferase SUV420H1 OS=Homo sapiens GN=SUV420H1 PE=1 SV=4	0.999123	4.17221e-05	68.044	1	S	IEEST(0.001)PVHDS(0.999)PGK	2131.9	1392.1	0.652986	1	1
G8JLE6;Q8TDZ2-2;Q8TDZ2;Q8TDZ2-4;H0Y6Z4	636;531;617;636;179	G8JLE6	Protein-methionine sulfoxide oxidase MICAL1	MICAL1	>tr|G8JLE6|G8JLE6_HUMAN Microtubule-associated monoxygenase, calponin and LIM domain-containing 1 OS=Homo sapiens GN=MICAL1 PE=4 SV=1;>sp|Q8TDZ2-2|MICA1_HUMAN Isoform 2 of Protein-methionine sulfoxide oxidase MICAL1 OS=Homo sapiens GN=MICAL1;>sp|Q8TDZ2|MIC	0.839955	5.74813e-13	58.087	1	S	S(0.071)MAHS(0.84)PGPVS(0.079)QAS(0.008)PGT(0.001)SSAVLFLSK	17197	11231	0.653079	3	3
B2RNX8;Q96RY5	441;645	B2RNX8	Protein cramped-like	CRAMP1L	>tr|B2RNX8|B2RNX8_HUMAN Crm, cramped-like (Drosophila) OS=Homo sapiens GN=CRAMP1L PE=2 SV=1;>sp|Q96RY5|CRML_HUMAN Protein cramped-like OS=Homo sapiens GN=CRAMP1L PE=1 SV=3	0.974351	9.84553e-07	56.29	1	S	GS(0.974)PAGPPPS(0.026)QGQPAARPPK	3717	2427.5	0.65308	1	1
Q9C0C2;Q9C0C2-2	1138;589	Q9C0C2	182 kDa tankyrase-1-binding protein	TNKS1BP1	>sp|Q9C0C2|TB182_HUMAN 182 kDa tankyrase-1-binding protein OS=Homo sapiens GN=TNKS1BP1 PE=1 SV=4;>sp|Q9C0C2-2|TB182_HUMAN Isoform 2 of 182 kDa tankyrase-1-binding protein OS=Homo sapiens GN=TNKS1BP1	0.937536	3.7591e-11	150.29	1	S	VSGAGFS(0.938)PS(0.059)S(0.003)K	44951	29361	0.653178	2	2
F5H777;Q8N4S0-2;Q8N4S0	219;219;219	F5H777	Coiled-coil domain-containing protein 82	CCDC82	>tr|F5H777|F5H777_HUMAN Coiled-coil domain-containing 82 (Fragment) OS=Homo sapiens GN=CCDC82 PE=4 SV=1;>sp|Q8N4S0-2|CCD82_HUMAN Isoform 2 of Coiled-coil domain-containing protein 82 OS=Homo sapiens GN=CCDC82;>sp|Q8N4S0|CCD82_HUMAN Coiled-coil domain-conta	1	0.000343096	46.415	2	S	RVVEDEGS(1)S(1)VEMEQK	11142	7278	0.653204	1	1
F5H777;Q8N4S0-2;Q8N4S0	220;220;220	F5H777	Coiled-coil domain-containing protein 82	CCDC82	>tr|F5H777|F5H777_HUMAN Coiled-coil domain-containing 82 (Fragment) OS=Homo sapiens GN=CCDC82 PE=4 SV=1;>sp|Q8N4S0-2|CCD82_HUMAN Isoform 2 of Coiled-coil domain-containing protein 82 OS=Homo sapiens GN=CCDC82;>sp|Q8N4S0|CCD82_HUMAN Coiled-coil domain-conta	1	0.000343096	46.415	2	S	RVVEDEGS(1)S(1)VEMEQK	11142	7278	0.653204	1	1
P46087-2;P46087;Q3KQS4;F5H5X6;Q05BA7;F5H359;F5GWB7;F5H709	58;58;58;58;58;58;58;58	P46087-2	Probable 28S rRNA (cytosine(4447)-C(5))-methyltransferase	NOP2	>sp|P46087-2|NOP2_HUMAN Isoform 2 of Putative ribosomal RNA methyltransferase NOP2 OS=Homo sapiens GN=NOP2;>sp|P46087|NOP2_HUMAN Putative ribosomal RNA methyltransferase NOP2 OS=Homo sapiens GN=NOP2 PE=1 SV=2;>tr|Q3KQS4|Q3KQS4_HUMAN NOP2 protein OS=Homo sa	1	0.0109843	82.417	1	S	LGS(1)VEAPK	9949.9	6500.8	0.653353	1	1
Q8WWM7-6;Q8WWM7-5;Q8WWM7-4;A8K1R6;Q8WWM7-2;Q8WWM7;Q8WWM7-3	594;594;594;594;594;594;594	Q8WWM7-6	Ataxin-2-like protein	ATXN2L	>sp|Q8WWM7-6|ATX2L_HUMAN Isoform 6 of Ataxin-2-like protein OS=Homo sapiens GN=ATXN2L;>sp|Q8WWM7-5|ATX2L_HUMAN Isoform 5 of Ataxin-2-like protein OS=Homo sapiens GN=ATXN2L;>sp|Q8WWM7-4|ATX2L_HUMAN Isoform 4 of Ataxin-2-like protein OS=Homo sapiens GN=ATXN2	0.997532	2.67206e-10	95.622	1	S	EVDGLLTS(0.001)EPMGS(0.998)PVS(0.001)SK	20963	13698	0.653437	4	4
Q92576-2;Q92576;D6RBF0;D6R9X2;E9PE34;B3KP41	37;125;55;125;37;78	Q92576-2	PHD finger protein 3	PHF3	>sp|Q92576-2|PHF3_HUMAN Isoform 2 of PHD finger protein 3 OS=Homo sapiens GN=PHF3;>sp|Q92576|PHF3_HUMAN PHD finger protein 3 OS=Homo sapiens GN=PHF3 PE=1 SV=3;>tr|D6RBF0|D6RBF0_HUMAN PHD finger protein 3 (Fragment) OS=Homo sapiens GN=PHF3 PE=4 SV=1;>tr|D6R	0.993964	0.000515769	53.237	1	S	VEENS(0.006)VRS(0.994)PRK	3183.6	2080.6	0.653537	1	1
B4DT16;F5H2Y4;E9PEP4;Q9H165-2;Q9H165-4;Q9H165-6;Q9H165	299;596;655;630;653;596;630	B4DT16	B-cell lymphoma/leukemia 11A	BCL11A	>tr|B4DT16|B4DT16_HUMAN Uncharacterized protein OS=Homo sapiens GN=BCL11A PE=2 SV=1;>tr|F5H2Y4|F5H2Y4_HUMAN B-cell CLL/lymphoma 11A (zinc finger protein) OS=Homo sapiens GN=BCL11A PE=4 SV=1;>tr|E9PEP4|E9PEP4_HUMAN B-cell CLL/lymphoma 11A (zinc finger prote	0.966316	0.000161185	77.324	1	S	LLLGSPS(0.001)S(0.029)LS(0.966)PFS(0.004)K	1773.8	1159.6	0.653738	1	1
Q5JU47;O60343-2;O60343-3;O60343	100;588;588;588	Q5JU47	TBC1 domain family member 4	TBC1D4	>tr|Q5JU47|Q5JU47_HUMAN TBC1 domain family, member 4 (Fragment) OS=Homo sapiens GN=TBC1D4 PE=2 SV=1;>sp|O60343-2|TBCD4_HUMAN Isoform 2 of TBC1 domain family member 4 OS=Homo sapiens GN=TBC1D4;>sp|O60343-3|TBCD4_HUMAN Isoform 3 of TBC1 domain family member	1	0.00549186	60.301	2	S	LGS(1)VDS(1)FER	6434.3	4206.4	0.653746	1	1
Q5JU47;O60343-2;O60343-3;O60343	103;591;591;591	Q5JU47	TBC1 domain family member 4	TBC1D4	>tr|Q5JU47|Q5JU47_HUMAN TBC1 domain family, member 4 (Fragment) OS=Homo sapiens GN=TBC1D4 PE=2 SV=1;>sp|O60343-2|TBCD4_HUMAN Isoform 2 of TBC1 domain family member 4 OS=Homo sapiens GN=TBC1D4;>sp|O60343-3|TBCD4_HUMAN Isoform 3 of TBC1 domain family member	1	0.00549186	60.301	2	S	LGS(1)VDS(1)FER	6434.3	4206.4	0.653746	1	1
H0Y3M1;Q7Z591-6;Q7Z591-3;Q7Z591;Q7Z591-7;Q7Z591-2	157;316;316;316;197;235	H0Y3M1	AT-hook-containing transcription factor	AKNA	>tr|H0Y3M1|H0Y3M1_HUMAN AT-hook transcription factor OS=Homo sapiens GN=AKNA PE=4 SV=1;>sp|Q7Z591-6|AKNA_HUMAN Isoform 6 of AT-hook-containing transcription factor OS=Homo sapiens GN=AKNA;>sp|Q7Z591-3|AKNA_HUMAN Isoform 3 of AT-hook-containing transcriptio	0.808868	5.57843e-05	52.185	1	S	FIGS(0.191)IS(0.809)PLNPQPRPTR	2109.4	1379.1	0.653788	1	1
Q56NI9;E5RFE4	244;244	Q56NI9	N-acetyltransferase ESCO2	ESCO2	>sp|Q56NI9|ESCO2_HUMAN N-acetyltransferase ESCO2 OS=Homo sapiens GN=ESCO2 PE=1 SV=1;>tr|E5RFE4|E5RFE4_HUMAN Establishment of cohesion 1 homolog 2 (S. cerevisiae) OS=Homo sapiens GN=ESCO2 PE=4 SV=1	0.999637	7.74621e-06	85.563	1	S	SEVIEDS(1)DVETVSEK	9080.5	5936.9	0.653808	1	1
Q96CB8	427	Q96CB8	Integrator complex subunit 12	INTS12	>sp|Q96CB8|INT12_HUMAN Integrator complex subunit 12 OS=Homo sapiens GN=INTS12 PE=1 SV=1	0.846378	5.63249e-06	87.647	1	S	TTSES(0.003)S(0.02)S(0.125)S(0.846)PS(0.005)ASLK	1661.4	1086.4	0.653906	1	1
O96028-5;O96028-6;O96028-3;O96028;H0Y9L4	437;437;437;437;31	O96028-5	Histone-lysine N-methyltransferase NSD2	WHSC1	>sp|O96028-5|NSD2_HUMAN Isoform 5 of Probable histone-lysine N-methyltransferase NSD2 OS=Homo sapiens GN=WHSC1;>sp|O96028-6|NSD2_HUMAN Isoform 6 of Probable histone-lysine N-methyltransferase NSD2 OS=Homo sapiens GN=WHSC1;>sp|O96028-3|NSD2_HUMAN Isoform 3	1	0.00590803	48.115	1	S	RGVGS(1)PPGR	5719.5	3741	0.654078	2	2
Q9HB96	249	Q9HB96	Fanconi anemia group E protein	FANCE	>sp|Q9HB96|FANCE_HUMAN Fanconi anemia group E protein OS=Homo sapiens GN=FANCE PE=1 SV=1	0.996163	7.55115e-24	140.28	1	S	SLESLADGGS(0.004)AS(0.996)PIK	3986.9	2607.8	0.654092	1	1
Q9UGU5	512	Q9UGU5	HMG domain-containing protein 4	HMGXB4	>sp|Q9UGU5|HMGX4_HUMAN HMG domain-containing protein 4 OS=Homo sapiens GN=HMGXB4 PE=2 SV=2	0.999955	2.98428e-06	86.539	1;2	S	KS(0.828)PPT(0.078)T(0.094)MLLPAS(1)PAK	75002	49079	0.654369	13	13
Q8WZA0;B4E2N0	173;194	Q8WZA0	Protein LZIC	LZIC	>sp|Q8WZA0|LZIC_HUMAN Protein LZIC OS=Homo sapiens GN=LZIC PE=1 SV=1;>tr|B4E2N0|B4E2N0_HUMAN Uncharacterized protein OS=Homo sapiens GN=LZIC PE=2 SV=1	0.999863	0.00502664	66.989	1	S	VSTDLGS(1)GDK	7212.9	4720.6	0.654466	1	1
F5H4N1;Q92619;F6QP70	99;99;115	F5H4N1	Minor histocompatibility protein HA-1;Minor histocompatibility antigen HA-1	HMHA1	>tr|F5H4N1|F5H4N1_HUMAN Histocompatibility (minor) HA-1 OS=Homo sapiens GN=HMHA1 PE=4 SV=1;>sp|Q92619|HMHA1_HUMAN Minor histocompatibility protein HA-1 OS=Homo sapiens GN=HMHA1 PE=1 SV=2;>tr|F6QP70|F6QP70_HUMAN Histocompatibility (minor) HA-1 OS=Homo sapie	0.994798	1.02262e-167	194.68	1	S	SPLT(0.005)AAS(0.995)PGELPTEGAGPDVVEDISHLLADVAR	25411	16642	0.654913	2	2
Q9H3Z4-2;Q9H3Z4	15;15	Q9H3Z4-2	DnaJ homolog subfamily C member 5	DNAJC5	>sp|Q9H3Z4-2|DNJC5_HUMAN Isoform 2 of DnaJ homolog subfamily C member 5 OS=Homo sapiens GN=DNAJC5;>sp|Q9H3Z4|DNJC5_HUMAN DnaJ homolog subfamily C member 5 OS=Homo sapiens GN=DNAJC5 PE=1 SV=1	0.985912	7.72644e-07	82.609	1	S	SLST(0.002)S(0.008)GES(0.986)LY(0.004)HVLGLDK	14356	9409.5	0.65544	2	2
Q96HP0	182	Q96HP0	Dedicator of cytokinesis protein 6	DOCK6	>sp|Q96HP0|DOCK6_HUMAN Dedicator of cytokinesis protein 6 OS=Homo sapiens GN=DOCK6 PE=1 SV=3	0.864762	0.00095088	88.243	2	T	RGS(0.961)GS(0.174)PEDT(0.865)PR	7262.1	4761.4	0.655651	1	1
Q01105-2	24	Q01105-2	Protein SET	SET	>sp|Q01105-2|SET_HUMAN Isoform 2 of Protein SET OS=Homo sapiens GN=SET	0.999999	4.48581e-24	137.69	1;2	S	ELNSNHDGADET(1)S(1)EK	55452	36365	0.655792	10	10
Q15652-2;A0T124;Q15652	286;323;505	Q15652-2	Probable JmjC domain-containing histone demethylation protein 2C	JMJD1C	>sp|Q15652-2|JHD2C_HUMAN Isoform 2 of Probable JmjC domain-containing histone demethylation protein 2C OS=Homo sapiens GN=JMJD1C;>tr|A0T124|A0T124_HUMAN Jumonji domain-containing 1 C splice variant OS=Homo sapiens GN=JMJD1C PE=2 SV=1;>sp|Q15652|JHD2C_HUMAN	0.983625	0.0243121	43.68	1	T	FVS(0.016)RPPT(0.984)PK	7251.6	4756	0.655855	1	1
Q13459-2;Q13459	1290;1290	Q13459-2	Unconventional myosin-IXb	MYO9B	>sp|Q13459-2|MYO9B_HUMAN Isoform Short of Unconventional myosin-IXb OS=Homo sapiens GN=MYO9B;>sp|Q13459|MYO9B_HUMAN Unconventional myosin-IXb OS=Homo sapiens GN=MYO9B PE=1 SV=3	0.955303	1.72534e-08	91.166	1	S	VQEKPDS(0.955)PGGS(0.033)T(0.012)QIQR	16621	10901	0.655857	1	1
Q9Y2F5	960	Q9Y2F5	Little elongation complex subunit 1	ICE1	>sp|Q9Y2F5|K0947_HUMAN Uncharacterized protein KIAA0947 OS=Homo sapiens GN=KIAA0947 PE=1 SV=5	0.974308	2.13131e-21	115.39	1	S	LS(0.026)FS(0.974)PENILIQNQDIVR	3600.4	2361.9	0.65601	1	1
Q01780-2;Q01780	821;846	Q01780-2	Exosome component 10	EXOSC10	>sp|Q01780-2|EXOSX_HUMAN Isoform 2 of Exosome component 10 OS=Homo sapiens GN=EXOSC10;>sp|Q01780|EXOSX_HUMAN Exosome component 10 OS=Homo sapiens GN=EXOSC10 PE=1 SV=2	0.951248	4.46167e-05	58.024	1	T	VS(0.001)S(0.001)QFDPNKQT(0.951)PS(0.047)GK	4328.2	2839.8	0.656116	1	1
Q9BSW2-2;D7UEQ6;H0YFI5	410;410;66	Q9BSW2-2	EF-hand calcium-binding domain-containing protein 4B	CRACR2A	>sp|Q9BSW2-2|EFC4B_HUMAN Isoform 2 of EF-hand calcium-binding domain-containing protein 4B OS=Homo sapiens GN=EFCAB4B;>tr|D7UEQ6|D7UEQ6_HUMAN EF-hand calcium-binding domain 4B OS=Homo sapiens GN=EFCAB4B PE=4 SV=1;>tr|H0YFI5|H0YFI5_HUMAN EF-hand calcium-bin	0.979736	0.00413847	61.161	1	S	RS(0.02)GS(0.98)VIGK	7597.4	4987.7	0.656501	1	1
O43303-2;O43303	372;372	O43303-2	Centriolar coiled-coil protein of 110 kDa	CCP110	>sp|O43303-2|CP110_HUMAN Isoform 2 of Centriolar coiled-coil protein of 110 kDa OS=Homo sapiens GN=CCP110;>sp|O43303|CP110_HUMAN Centriolar coiled-coil protein of 110 kDa OS=Homo sapiens GN=CCP110 PE=1 SV=3	0.995658	0.000801932	54.276	1	S	LPSPEPS(0.004)MS(0.996)PK	1744.6	1145.5	0.656598	1	1
B4DLE8	931	B4DLE8			>tr|B4DLE8|B4DLE8_HUMAN Uncharacterized protein (Fragment) OS=Homo sapiens PE=2 SV=1	0.999989	5.05288e-09	61.039	1	S	YEDKPEPEVDALGS(1)PPALLK	3420.2	2246.5	0.656833	1	1
Q15154-2;Q15154;E7EV56;E7ETA6;E7EV93;Q15154-3;C9JBL6;E9PGW9;E5RGQ4	93;93;93;93;93;93;93;93;93	Q15154-2	Pericentriolar material 1 protein	PCM1	>sp|Q15154-2|PCM1_HUMAN Isoform 2 of Pericentriolar material 1 protein OS=Homo sapiens GN=PCM1;>sp|Q15154|PCM1_HUMAN Pericentriolar material 1 protein OS=Homo sapiens GN=PCM1 PE=1 SV=4;>tr|E7EV56|E7EV56_HUMAN Pericentriolar material 1 OS=Homo sapiens GN=PC	0.89204	0.000543959	42.716	1	S	Y(0.022)MS(0.086)QMS(0.892)VPEQAELEK	12529	8232.9	0.657108	2	2
Q96RR5;Q9ULW0	774;738	Q96RR5	Targeting protein for Xklp2	HCA90;TPX2	>tr|Q96RR5|Q96RR5_HUMAN Hepatocellular carcinoma-associated antigen 90 OS=Homo sapiens GN=HCA90 PE=2 SV=1;>sp|Q9ULW0|TPX2_HUMAN Targeting protein for Xklp2 OS=Homo sapiens GN=TPX2 PE=1 SV=2	0.997813	0.00010356	73.498	1	S	SSDQPLT(0.002)VPVS(0.998)PK	5893.1	3873.1	0.657226	2	2
Q9BRD0;Q9BRD0-2	197;197	Q9BRD0	BUD13 homolog	BUD13	>sp|Q9BRD0|BUD13_HUMAN BUD13 homolog OS=Homo sapiens GN=BUD13 PE=1 SV=1;>sp|Q9BRD0-2|BUD13_HUMAN Isoform 2 of BUD13 homolog OS=Homo sapiens GN=BUD13	1	1.08113e-07	93.649	2;3	S	HDS(1)PDPS(1)PPR	18940	12450	0.657339	4	4
Q9BRD0;Q9BRD0-2	201;201	Q9BRD0	BUD13 homolog	BUD13	>sp|Q9BRD0|BUD13_HUMAN BUD13 homolog OS=Homo sapiens GN=BUD13 PE=1 SV=1;>sp|Q9BRD0-2|BUD13_HUMAN Isoform 2 of BUD13 homolog OS=Homo sapiens GN=BUD13	1	1.08113e-07	93.649	2;3	S	HDS(1)PDPS(1)PPR	18940	12450	0.657339	4	4
B4DKU1;F5GYG3;C9JA08;Q96D46	290;350;470;470	B4DKU1	60S ribosomal export protein NMD3	NMD3	>tr|B4DKU1|B4DKU1_HUMAN Uncharacterized protein OS=Homo sapiens GN=NMD3 PE=2 SV=1;>tr|F5GYG3|F5GYG3_HUMAN NMD3 homolog (S. cerevisiae) OS=Homo sapiens GN=NMD3 PE=4 SV=1;>tr|C9JA08|C9JA08_HUMAN NMD3 homolog (S. cerevisiae) OS=Homo sapiens GN=NMD3 PE=4 SV=1;	1	1.01344e-40	160.95	1;2	T	DSAIPVES(1)DT(1)DDEGAPR	27354	17981	0.657344	3	3
Q9H7M9;H0Y2M9	287;283	Q9H7M9	Platelet receptor Gi24	C10orf54	>sp|Q9H7M9|GI24_HUMAN Platelet receptor Gi24 OS=Homo sapiens GN=C10orf54 PE=1 SV=3;>tr|H0Y2M9|H0Y2M9_HUMAN Chromosome 10 open reading frame 54 OS=Homo sapiens GN=C10orf54 PE=4 SV=1	0.876988	1.33959e-14	50.879	1	S	HLLS(0.002)EPS(0.03)T(0.091)PLS(0.877)PPGPGDVFFPSLDPVPDSPNFEVI	7583.9	4986	0.657445	1	1
H0Y398;C9JQ48;Q9H8U3	101;155;124	H0Y398	AN1-type zinc finger protein 3	ZFAND3	>tr|H0Y398|H0Y398_HUMAN Zinc finger, AN1-type domain 3 (Fragment) OS=Homo sapiens GN=ZFAND3 PE=4 SV=1;>tr|C9JQ48|C9JQ48_HUMAN Zinc finger, AN1-type domain 3 (Fragment) OS=Homo sapiens GN=ZFAND3 PE=4 SV=1;>sp|Q9H8U3|ZFAN3_HUMAN AN1-type zinc finger protein	0.994967	1.42963e-07	65.197	2;3	S	RS(0.238)CGT(0.274)DS(0.492)QS(0.995)ENEAS(1)PVK	11140	7324.1	0.65746	1	1
Q9H501	198	Q9H501	ESF1 homolog	ESF1	>sp|Q9H501|ESF1_HUMAN ESF1 homolog OS=Homo sapiens GN=ESF1 PE=1 SV=1	0.999993	5.90598e-08	97.095	1	S	TLDSGTSEIVKS(1)PR	6394.7	4204.7	0.657529	1	1
Q02880-2;Q02880;B4DLV2	1419;1424;276	Q02880-2	DNA topoisomerase 2-beta	TOP2B	>sp|Q02880-2|TOP2B_HUMAN Isoform Beta-1 of DNA topoisomerase 2-beta OS=Homo sapiens GN=TOP2B;>sp|Q02880|TOP2B_HUMAN DNA topoisomerase 2-beta OS=Homo sapiens GN=TOP2B PE=1 SV=3;>tr|B4DLV2|B4DLV2_HUMAN Uncharacterized protein OS=Homo sapiens GN=TOP2B PE=2 SV	0.985329	0.0107191	90.614	1	S	DEYT(0.015)FS(0.985)PGK	16344	10747	0.65755	2	2
Q5UIP0-2;Q5UIP0	1431;1431	Q5UIP0-2	Telomere-associated protein RIF1	RIF1	>sp|Q5UIP0-2|RIF1_HUMAN Isoform 2 of Telomere-associated protein RIF1 OS=Homo sapiens GN=RIF1;>sp|Q5UIP0|RIF1_HUMAN Telomere-associated protein RIF1 OS=Homo sapiens GN=RIF1 PE=1 SV=2	0.940121	1.75455e-08	98.227	1	S	RSEVVES(0.002)T(0.014)T(0.044)ES(0.94)QDK	3534.3	2324.2	0.657613	1	1
P38432	568	P38432	Coilin	COIL	>sp|P38432|COIL_HUMAN Coilin OS=Homo sapiens GN=COIL PE=1 SV=1	0.890392	1.80272e-21	132.84	1;2	S	LIIES(0.093)PS(0.89)NT(0.017)SSTEPA	28159	18521	0.657729	4	4
Q9NR30;Q9NR30-2	121;53	Q9NR30	Nucleolar RNA helicase 2	DDX21	>sp|Q9NR30|DDX21_HUMAN Nucleolar RNA helicase 2 OS=Homo sapiens GN=DDX21 PE=1 SV=5;>sp|Q9NR30-2|DDX21_HUMAN Isoform 2 of Nucleolar RNA helicase 2 OS=Homo sapiens GN=DDX21	1	2.78513e-26	150.69	1	S	NEEPS(1)EEEIDAPKPK	79133	52074	0.658057	6	6
P12270	379	P12270	Nucleoprotein TPR	TPR	>sp|P12270|TPR_HUMAN Nucleoprotein TPR OS=Homo sapiens GN=TPR PE=1 SV=3	0.993147	1.0427e-23	112.85	1	S	GAILSEEELAAMS(0.993)PT(0.007)AAAVAK	24024	15811	0.658134	4	4
O95255	927	O95255	Multidrug resistance-associated protein 6	ABCC6	>sp|O95255|MRP6_HUMAN Multidrug resistance-associated protein 6 OS=Homo sapiens GN=ABCC6 PE=1 SV=2	0.999888	0.0104709	49.715	1	Y	DSIQY(1)GRVK	13653	8988.4	0.658346	1	1
F5GWA3;Q9BVV6-2;Q9BVV6;E7EWM8	190;330;315;383	F5GWA3	Protein TALPID3	KIAA0586	>tr|F5GWA3|F5GWA3_HUMAN KIAA0586 OS=Homo sapiens GN=KIAA0586 PE=4 SV=1;>sp|Q9BVV6-2|K0586_HUMAN Isoform 2 of Uncharacterized protein KIAA0586 OS=Homo sapiens GN=KIAA0586;>sp|Q9BVV6|K0586_HUMAN Uncharacterized protein KIAA0586 OS=Homo sapiens GN=KIAA0586 PE	0.972479	0.00363122	108.35	1	S	EVEDT(0.028)S(0.972)FDK	10362	6822.9	0.658454	1	1
Q9BXY0	229	Q9BXY0	Protein MAK16 homolog	MAK16	>sp|Q9BXY0|MAK16_HUMAN Protein MAK16 homolog OS=Homo sapiens GN=MAK16 PE=1 SV=2	1	9.16491e-07	47.016	2	S	EFVEDGEVDES(1)DIS(1)DFEDMDK	8057.1	5305.5	0.658488	1	1
Q9BXY0	232	Q9BXY0	Protein MAK16 homolog	MAK16	>sp|Q9BXY0|MAK16_HUMAN Protein MAK16 homolog OS=Homo sapiens GN=MAK16 PE=1 SV=2	1	9.16491e-07	47.016	2	S	EFVEDGEVDES(1)DIS(1)DFEDMDK	8057.1	5305.5	0.658488	1	1
F8VVX3;Q14774	263;477	F8VVX3	H2.0-like homeobox protein	HLX	>tr|F8VVX3|F8VVX3_HUMAN H2.0-like homeobox OS=Homo sapiens GN=HLX PE=3 SV=1;>sp|Q14774|HLX_HUMAN H2.0-like homeobox protein OS=Homo sapiens GN=HLX PE=1 SV=3	1	0.000228484	73.834	1	S	S(1)PEPAQGALGCL	4889.6	3220.6	0.658663	1	1
Q7L9B9	102	Q7L9B9	Endonuclease/exonuclease/phosphatase family domain-containing protein 1	EEPD1	>sp|Q7L9B9|EEPD1_HUMAN Endonuclease/exonuclease/phosphatase family domain-containing protein 1 OS=Homo sapiens GN=EEPD1 PE=1 SV=2	0.975481	0.00247666	103.26	1	S	FEICVS(0.025)S(0.975)K	11168	7357.4	0.658793	1	1
B3FL70;Q96BY6	1226;1232	B3FL70	Dedicator of cytokinesis protein 10	DOCK10	>tr|B3FL70|B3FL70_HUMAN DOCK10.2 OS=Homo sapiens GN=DOCK10.2 PE=2 SV=2;>sp|Q96BY6|DOC10_HUMAN Dedicator of cytokinesis protein 10 OS=Homo sapiens GN=DOCK10 PE=1 SV=3	0.811314	3.75669e-05	81.157	1	S	DLYPFTVNT(0.185)S(0.811)NQGS(0.004)R	1568.6	1033.7	0.658995	1	1
Q92615;H0Y4V9	731;332	Q92615	La-related protein 4B	LARP4B	>sp|Q92615|LAR4B_HUMAN La-related protein 4B OS=Homo sapiens GN=LARP4B PE=1 SV=3;>tr|H0Y4V9|H0Y4V9_HUMAN La ribonucleoprotein domain family, member 4B (Fragment) OS=Homo sapiens GN=LARP4B PE=4 SV=1	0.844418	0.00355151	85.909	1;2	S	EQS(0.844)T(0.156)PPK	20630	13596	0.65904	3	3
Q8WWM7-6;Q8WWM7-5;Q8WWM7-4;A8K1R6;Q8WWM7-2;Q8WWM7;Q8WWM7-3	634;634;634;634;634;634;634	Q8WWM7-6	Ataxin-2-like protein	ATXN2L	>sp|Q8WWM7-6|ATX2L_HUMAN Isoform 6 of Ataxin-2-like protein OS=Homo sapiens GN=ATXN2L;>sp|Q8WWM7-5|ATX2L_HUMAN Isoform 5 of Ataxin-2-like protein OS=Homo sapiens GN=ATXN2L;>sp|Q8WWM7-4|ATX2L_HUMAN Isoform 4 of Ataxin-2-like protein OS=Homo sapiens GN=ATXN2	0.820197	6.31139e-91	140.81	1	S	EDKPPLAPSGGTEGPEQPPPPCPS(0.059)QT(0.121)GS(0.82)PPVGLIK	96788	63799	0.659162	9	9
E7ETY2;Q13428-6;Q13428-7;E9PHK9;Q13428;Q13428-3;Q13428-4;Q13428-2;Q13428-8	1378;1340;1341;1415;1378;1379;1414;1301;1302	E7ETY2;E9PHK9	Treacle protein	TCOF1	>tr|E7ETY2|E7ETY2_HUMAN Treacher Collins-Franceschetti syndrome 1 OS=Homo sapiens GN=TCOF1 PE=4 SV=1;>sp|Q13428-6|TCOF_HUMAN Isoform 6 of Treacle protein OS=Homo sapiens GN=TCOF1;>sp|Q13428-7|TCOF_HUMAN Isoform 7 of Treacle protein OS=Homo sapiens GN=TCOF1	1	7.42968e-72	193.8	1;2	S	LGAGEGGEAS(1)VS(1)PEK	216510	142770	0.659415	35	35
E9PCT1;Q8IYB3;A9Z1X7;Q8IYB3-2	884;872;881;870	E9PCT1;Q8IYB3	Serine/arginine repetitive matrix protein 1	SRRM1	>tr|E9PCT1|E9PCT1_HUMAN Serine/arginine repetitive matrix 1 OS=Homo sapiens GN=SRRM1 PE=4 SV=2;>sp|Q8IYB3|SRRM1_HUMAN Serine/arginine repetitive matrix protein 1 OS=Homo sapiens GN=SRRM1 PE=1 SV=2;>tr|A9Z1X7|A9Z1X7_HUMAN Serine/arginine repetitive matrix 1	1	8.40684e-56	175.93	1;2	T	KET(1)ES(1)EAEDNLDDLEK	196790	129770	0.659434	15	15
O95639	212	O95639	Cleavage and polyadenylation specificity factor subunit 4	CPSF4	>sp|O95639|CPSF4_HUMAN Cleavage and polyadenylation specificity factor subunit 4 OS=Homo sapiens GN=CPSF4 PE=1 SV=1	0.810833	5.43445e-37	136.68	1	S	SSSLIQLTSQNS(0.189)S(0.811)PNQQR	1697.8	1119.8	0.659559	1	1
G3V4C1;G3V2Q1;P07910-2;P07910;P07910-4;G3V2D6;P07910-3;Q569J8	285;298;286;299;243;207;219;95	G3V4C1	Heterogeneous nuclear ribonucleoproteins C1/C2	HNRNPC;HNRPC	>tr|G3V4C1|G3V4C1_HUMAN Heterogeneous nuclear ribonucleoprotein C (C1/C2) OS=Homo sapiens GN=HNRNPC PE=4 SV=1;>tr|G3V2Q1|G3V2Q1_HUMAN Heterogeneous nuclear ribonucleoprotein C (C1/C2) OS=Homo sapiens GN=HNRNPC PE=4 SV=1;>sp|P07910-2|HNRPC_HUMAN Isoform C1	1	4.197e-163	234.14	1;2	S	EAEEGEDDRDS(1)ANGEDDS(1)	102350	67527	0.659766	9	9
Q96T23-3;Q96T23-2;Q96T23	969;1190;1221	Q96T23-3	Remodeling and spacing factor 1	RSF1	>sp|Q96T23-3|RSF1_HUMAN Isoform 3 of Remodeling and spacing factor 1 OS=Homo sapiens GN=RSF1;>sp|Q96T23-2|RSF1_HUMAN Isoform 2 of Remodeling and spacing factor 1 OS=Homo sapiens GN=RSF1;>sp|Q96T23|RSF1_HUMAN Remodeling and spacing factor 1 OS=Homo sapiens	1	0.0028458	77.367	3	S	EDS(1)ES(1)DGS(1)QK	11795	7782	0.659771	1	1
Q96T23-3;Q96T23-2;Q96T23	971;1192;1223	Q96T23-3	Remodeling and spacing factor 1	RSF1	>sp|Q96T23-3|RSF1_HUMAN Isoform 3 of Remodeling and spacing factor 1 OS=Homo sapiens GN=RSF1;>sp|Q96T23-2|RSF1_HUMAN Isoform 2 of Remodeling and spacing factor 1 OS=Homo sapiens GN=RSF1;>sp|Q96T23|RSF1_HUMAN Remodeling and spacing factor 1 OS=Homo sapiens	1	0.0028458	77.367	3	S	EDS(1)ES(1)DGS(1)QK	11795	7782	0.659771	1	1
Q96T23-3;Q96T23-2;Q96T23	974;1195;1226	Q96T23-3	Remodeling and spacing factor 1	RSF1	>sp|Q96T23-3|RSF1_HUMAN Isoform 3 of Remodeling and spacing factor 1 OS=Homo sapiens GN=RSF1;>sp|Q96T23-2|RSF1_HUMAN Isoform 2 of Remodeling and spacing factor 1 OS=Homo sapiens GN=RSF1;>sp|Q96T23|RSF1_HUMAN Remodeling and spacing factor 1 OS=Homo sapiens	1	0.0028458	77.367	3	S	EDS(1)ES(1)DGS(1)QK	11795	7782	0.659771	1	1
P10412	18	P10412	Histone H1.4	HIST1H1E	>sp|P10412|H14_HUMAN Histone H1.4 OS=Homo sapiens GN=HIST1H1E PE=1 SV=2	0.999999	5.11686e-11	80.786	1	T	SETAPAAPAAPAPAEKT(1)PVK	14671	9680.2	0.659819	3	3
P14868;Q68CR9	249;149	P14868	Aspartate--tRNA ligase, cytoplasmic	DARS	>sp|P14868|SYDC_HUMAN Aspartate--tRNA ligase, cytoplasmic OS=Homo sapiens GN=DARS PE=1 SV=2;>tr|Q68CR9|Q68CR9_HUMAN Aspartyl-tRNA synthetase OS=Homo sapiens GN=DKFZp781B11202 PE=2 SV=1	0.999351	3.89572e-05	66.246	1	S	NNAY(0.001)LAQS(0.999)PQLYK	4613.1	3043.9	0.659838	1	1
B4DJ58;O76021	172;392	B4DJ58	Ribosomal L1 domain-containing protein 1	RSL1D1	>tr|B4DJ58|B4DJ58_HUMAN Uncharacterized protein OS=Homo sapiens GN=RSL1D1 PE=2 SV=1;>sp|O76021|RL1D1_HUMAN Ribosomal L1 domain-containing protein 1 OS=Homo sapiens GN=RSL1D1 PE=1 SV=3	0.999743	0.00176739	46.249	2	S	S(1)PAKS(0.992)PNPS(0.004)T(0.004)PR	2938.7	1939.1	0.65985	1	1
Q0GE19-3;Q0GE19-2;Q0GE19	266;279;279	Q0GE19-3	Sodium/bile acid cotransporter 7	SLC10A7	>sp|Q0GE19-3|NTCP7_HUMAN Isoform 3 of Sodium/bile acid cotransporter 7 OS=Homo sapiens GN=SLC10A7;>sp|Q0GE19-2|NTCP7_HUMAN Isoform 2 of Sodium/bile acid cotransporter 7 OS=Homo sapiens GN=SLC10A7;>sp|Q0GE19|NTCP7_HUMAN Sodium/bile acid cotransporter 7 OS=H	1	0.00343161	51.286	2	S	S(1)LT(1)LGIPMLK	55915	36904	0.660002	2	2
Q0GE19-3;Q0GE19-2;Q0GE19	268;281;281	Q0GE19-3	Sodium/bile acid cotransporter 7	SLC10A7	>sp|Q0GE19-3|NTCP7_HUMAN Isoform 3 of Sodium/bile acid cotransporter 7 OS=Homo sapiens GN=SLC10A7;>sp|Q0GE19-2|NTCP7_HUMAN Isoform 2 of Sodium/bile acid cotransporter 7 OS=Homo sapiens GN=SLC10A7;>sp|Q0GE19|NTCP7_HUMAN Sodium/bile acid cotransporter 7 OS=H	1	0.00343161	51.286	2	T	S(1)LT(1)LGIPMLK	55915	36904	0.660002	2	2
E5RJU9;Q86UE4;H0YB56	272;295;178	E5RJU9	Protein LYRIC	MTDH	>tr|E5RJU9|E5RJU9_HUMAN Metadherin OS=Homo sapiens GN=MTDH PE=4 SV=1;>sp|Q86UE4|LYRIC_HUMAN Protein LYRIC OS=Homo sapiens GN=MTDH PE=1 SV=2;>tr|H0YB56|H0YB56_HUMAN Metadherin (Fragment) OS=Homo sapiens GN=MTDH PE=4 SV=1	0.952903	0.000360667	69.805	2	S	LS(0.047)S(0.953)QIS(1)AGEEK	8379.4	5531.1	0.660083	1	1
Q5JY65;Q9BZJ0-2;Q9BZJ0-3;Q9BZJ0	836;687;836;848	Q5JY65	Crooked neck-like protein 1	CRNKL1	>tr|Q5JY65|Q5JY65_HUMAN Crooked neck pre-mRNA splicing factor-like 1 (Drosophila) OS=Homo sapiens GN=CRNKL1 PE=2 SV=1;>sp|Q9BZJ0-2|CRNL1_HUMAN Isoform 2 of Crooked neck-like protein 1 OS=Homo sapiens GN=CRNKL1;>sp|Q9BZJ0-3|CRNL1_HUMAN Isoform 3 of Crooked	0.836981	6.86407e-05	51.495	1	S	EDAEHHPDEDVDES(0.163)ES(0.837)	591.75	390.71	0.660262	1	1
G8JLJ4;Q6NYC8;F8WBK4;Q6NYC8-2	145;145;145;145	G8JLJ4	Phostensin	PPP1R18	>tr|G8JLJ4|G8JLJ4_HUMAN Protein phosphatase 1, regulatory subunit 18 OS=Homo sapiens GN=PPP1R18 PE=4 SV=1;>sp|Q6NYC8|PPR18_HUMAN Phostensin OS=Homo sapiens GN=PPP1R18 PE=1 SV=1;>tr|F8WBK4|F8WBK4_HUMAN Protein phosphatase 1, regulatory subunit 18 OS=Homo sa	1	0.0162285	57.859	1	S	EERLS(1)PR	4822.9	3184.5	0.660287	2	2
Q14160-2;Q14160;Q14160-3	423;504;504	Q14160-2	Protein scribble homolog	SCRIB	>sp|Q14160-2|SCRIB_HUMAN Isoform 2 of Protein scribble homolog OS=Homo sapiens GN=SCRIB;>sp|Q14160|SCRIB_HUMAN Protein scribble homolog OS=Homo sapiens GN=SCRIB PE=1 SV=4;>sp|Q14160-3|SCRIB_HUMAN Isoform 3 of Protein scribble homolog OS=Homo sapiens GN=SCR	0.987276	2.66269e-31	121.1	1	S	RSEACPCQPDS(0.013)GS(0.987)PLPAEEEK	7262.8	4799.9	0.660888	1	1
Q5HY54;P21333-2;P21333;A6NDY9	1459;1459;1459;1432	Q5HY54	Filamin-A	FLNA	>tr|Q5HY54|Q5HY54_HUMAN Filamin A, alpha OS=Homo sapiens GN=FLNA PE=2 SV=1;>sp|P21333-2|FLNA_HUMAN Isoform 2 of Filamin-A OS=Homo sapiens GN=FLNA;>sp|P21333|FLNA_HUMAN Filamin-A OS=Homo sapiens GN=FLNA PE=1 SV=4;>tr|A6NDY9|A6NDY9_HUMAN Filamin A OS=Homo sa	0.999677	0.00423441	61.082	1	S	CSGPGLS(1)PGMVR	19825	13108	0.661185	2	2
H0YHD0;B2RD65;Q5PSV4	112;149;197	H0YHD0	Breast cancer metastasis-suppressor 1-like protein	BRMS1L	>tr|H0YHD0|H0YHD0_HUMAN Breast cancer metastasis-suppressor 1-like (Fragment) OS=Homo sapiens GN=BRMS1L PE=4 SV=1;>tr|B2RD65|B2RD65_HUMAN Uncharacterized protein OS=Homo sapiens GN=BRMS1L PE=2 SV=1;>sp|Q5PSV4|BRM1L_HUMAN Breast cancer metastasis-suppressor	1	0.048626	96.665	1	S	DPFS(1)PDK	20886	13811	0.661256	1	1
Q6VMQ6;F5GX74;Q6VMQ6-2;G3V1U0;A8MV73	496;504;496;496;496	Q6VMQ6	Activating transcription factor 7-interacting protein 1	ATF7IP	>sp|Q6VMQ6|MCAF1_HUMAN Activating transcription factor 7-interacting protein 1 OS=Homo sapiens GN=ATF7IP PE=1 SV=3;>tr|F5GX74|F5GX74_HUMAN Activating transcription factor 7-interacting protein OS=Homo sapiens GN=ATF7IP PE=4 SV=1;>sp|Q6VMQ6-2|MCAF1_HUMAN Is	1	1.21857e-20	119.8	1	S	EAFLVLS(1)DEEDISGEK	65594	43375	0.661265	6	6
E7EUD6;Q9Y4R8	359;836	E7EUD6	Telomere length regulation protein TEL2 homolog	TELO2	>tr|E7EUD6|E7EUD6_HUMAN TEL2, telomere maintenance 2, homolog (S. cerevisiae) OS=Homo sapiens GN=TELO2 PE=4 SV=1;>sp|Q9Y4R8|TELO2_HUMAN Telomere length regulation protein TEL2 homolog OS=Homo sapiens GN=TELO2 PE=1 SV=2	1	1.47943e-05	144.77	1	S	NRLLPPAS(1)P	83996	55544	0.66127	30	30
E7EX73;E9PGM1;E7EUU4;Q04637-6;G5E9S1;Q04637-5;Q04637-4;Q04637-3;Q04637;E9PFM1;C9J6B6;C9JF13;C9J2Z7;C9K073;C9J556;C9JSU8;C9JWW9	150;227;274;118;118;150;227;274;314;321;150;255;314;321;118;118;118	E7EX73	Eukaryotic translation initiation factor 4 gamma 1	EIF4G1	>tr|E7EX73|E7EX73_HUMAN Eukaryotic translation initiation factor 4 gamma, 1 OS=Homo sapiens GN=EIF4G1 PE=4 SV=1;>tr|E9PGM1|E9PGM1_HUMAN Eukaryotic translation initiation factor 4 gamma, 1 OS=Homo sapiens GN=EIF4G1 PE=4 SV=1;>tr|E7EUU4|E7EUU4_HUMAN Eukaryot	0.890744	2.40916e-39	109.56	1	S	ET(0.082)GEPYRLS(0.891)PEPT(0.027)PLAEPILEVEVTLSK	18732	12393	0.661595	2	2
Q9Y3A4	99	Q9Y3A4	Ribosomal RNA-processing protein 7 homolog A	RRP7A	>sp|Q9Y3A4|RRP7A_HUMAN Ribosomal RNA-processing protein 7 homolog A OS=Homo sapiens GN=RRP7A PE=1 SV=2	1	0.0410926	57.532	1	S	PDLAES(1)PK	4044.3	2675.7	0.661598	1	1
P42166	424	P42166	Lamina-associated polypeptide 2, isoform alpha;Thymopoietin;Thymopentin	TMPO	>sp|P42166|LAP2A_HUMAN Lamina-associated polypeptide 2, isoform alpha OS=Homo sapiens GN=TMPO PE=1 SV=2	1	4.11304e-14	147.51	1	S	FQETEFLS(1)PPRK	24737	16366	0.6616	4	4
B4DS55;Q96JG6;Q75N11;H0Y7Q2;Q5JPD9;F5H5U7	216;496;227;283;307;466	B4DS55	Coiled-coil domain-containing protein 132	CCDC132;FLJ20097;DKFZp313I2429	>tr|B4DS55|B4DS55_HUMAN Uncharacterized protein OS=Homo sapiens GN=CCDC132 PE=2 SV=1;>sp|Q96JG6|CC132_HUMAN Coiled-coil domain-containing protein 132 OS=Homo sapiens GN=CCDC132 PE=1 SV=3;>tr|Q75N11|Q75N11_HUMAN Putative uncharacterized protein FLJ20097 OS=	0.858823	0.00052665	67.252	2	S	S(0.999)PS(0.859)VS(0.134)PS(0.008)K	17589	11637	0.661607	2	2
E9PPJ0;Q13435;E9PJ04;H0YCG1	300;317;315;311	E9PPJ0	Splicing factor 3B subunit 2	SF3B2	>tr|E9PPJ0|E9PPJ0_HUMAN Splicing factor 3b, subunit 2, 145kDa OS=Homo sapiens GN=SF3B2 PE=4 SV=1;>sp|Q13435|SF3B2_HUMAN Splicing factor 3B subunit 2 OS=Homo sapiens GN=SF3B2 PE=1 SV=2;>tr|E9PJ04|E9PJ04_HUMAN Splicing factor 3b, subunit 2, 145kDa (Fragment)	0.865133	1.16179e-11	92.565	1	S	SSLGQSASETEEDT(0.067)VS(0.865)VS(0.067)K	7250.6	4797.3	0.661642	1	1
Q09666	212	Q09666	Neuroblast differentiation-associated protein AHNAK	AHNAK	>sp|Q09666|AHNK_HUMAN Neuroblast differentiation-associated protein AHNAK OS=Homo sapiens GN=AHNAK PE=1 SV=2	0.899405	5.92139e-119	202.58	1;2	S	TVIRLPS(0.101)GS(0.899)GAASPTGSAVDIR	22736	15062	0.662474	2	2
Q96ST3	860	Q96ST3	Paired amphipathic helix protein Sin3a	SIN3A	>sp|Q96ST3|SIN3A_HUMAN Paired amphipathic helix protein Sin3a OS=Homo sapiens GN=SIN3A PE=1 SV=2	1	0.00136741	53.448	1	S	HNGVGGS(1)PPK	9920.6	6573.4	0.662601	2	2
P33991;E5RFR3;E7EM48;E5RFJ8	105;105;65;55	P33991	DNA replication licensing factor MCM4	MCM4	>sp|P33991|MCM4_HUMAN DNA replication licensing factor MCM4 OS=Homo sapiens GN=MCM4 PE=1 SV=5;>tr|E5RFR3|E5RFR3_HUMAN Minichromosome maintenance complex component 4 (Fragment) OS=Homo sapiens GN=MCM4 PE=4 SV=1;>tr|E7EM48|E7EM48_HUMAN Minichromosome mainten	1	0.00779236	60.345	2	S	S(1)GVRGT(1)PVR	2811.9	1863.2	0.662612	1	1
P33991;E5RFR3;E7EM48;E5RFJ8	110;110;70;60	P33991	DNA replication licensing factor MCM4	MCM4	>sp|P33991|MCM4_HUMAN DNA replication licensing factor MCM4 OS=Homo sapiens GN=MCM4 PE=1 SV=5;>tr|E5RFR3|E5RFR3_HUMAN Minichromosome maintenance complex component 4 (Fragment) OS=Homo sapiens GN=MCM4 PE=4 SV=1;>tr|E7EM48|E7EM48_HUMAN Minichromosome mainten	1	0.00779236	60.345	2	T	S(1)GVRGT(1)PVR	2811.9	1863.2	0.662612	1	1
Q15393-3;Q15393	382;1200	Q15393-3	Splicing factor 3B subunit 3	SF3B3	>sp|Q15393-3|SF3B3_HUMAN Isoform 3 of Splicing factor 3B subunit 3 OS=Homo sapiens GN=SF3B3;>sp|Q15393|SF3B3_HUMAN Splicing factor 3B subunit 3 OS=Homo sapiens GN=SF3B3 PE=1 SV=4	0.936861	0.00143379	44.238	1	T	NVS(0.058)EELDRT(0.937)PPEVS(0.005)K	8614.7	5708.9	0.662693	1	1
Q03164-2;Q03164;E9PQG7	2060;2098;2101	Q03164-2	Histone-lysine N-methyltransferase 2A;MLL cleavage product N320;MLL cleavage product C180	KMT2A	>sp|Q03164-2|MLL1_HUMAN Isoform 14P-18B of Histone-lysine N-methyltransferase MLL OS=Homo sapiens GN=MLL;>sp|Q03164|MLL1_HUMAN Histone-lysine N-methyltransferase MLL OS=Homo sapiens GN=MLL PE=1 SV=5;>tr|E9PQG7|E9PQG7_HUMAN Myeloid/lymphoid or mixed-lineage	0.921657	2.33659e-06	89.374	1	S	T(0.002)IAHS(0.922)PT(0.074)S(0.002)FTESSSK	17164	11376	0.662783	2	2
Q10570	1244	Q10570	Cleavage and polyadenylation specificity factor subunit 1	CPSF1	>sp|Q10570|CPSF1_HUMAN Cleavage and polyadenylation specificity factor subunit 1 OS=Homo sapiens GN=CPSF1 PE=1 SV=2	0.999685	0.0193824	49.448	2	S	T(1)LS(1)LVS(0.001)RDAK	11222	7438.2	0.662823	1	1
Q10570	1242	Q10570	Cleavage and polyadenylation specificity factor subunit 1	CPSF1	>sp|Q10570|CPSF1_HUMAN Cleavage and polyadenylation specificity factor subunit 1 OS=Homo sapiens GN=CPSF1 PE=1 SV=2	0.999628	0.0193824	49.448	2	T	T(1)LS(1)LVS(0.001)RDAK	11222	7438.2	0.662823	1	1
Q7L2Z9	50	Q7L2Z9	Centromere protein Q	CENPQ	>sp|Q7L2Z9|CENPQ_HUMAN Centromere protein Q OS=Homo sapiens GN=CENPQ PE=1 SV=1	0.811134	0.000287772	116.74	1	S	DLS(0.811)S(0.188)EGQT(0.001)K	19297	12792	0.662901	2	2
Q96T58	1252	Q96T58	Msx2-interacting protein	SPEN	>sp|Q96T58|MINT_HUMAN Msx2-interacting protein OS=Homo sapiens GN=SPEN PE=1 SV=1	1	0.00481637	71.153	2	S	QIS(1)EDS(1)ER	4245.5	2814.7	0.662984	1	1
Q96T58	1255	Q96T58	Msx2-interacting protein	SPEN	>sp|Q96T58|MINT_HUMAN Msx2-interacting protein OS=Homo sapiens GN=SPEN PE=1 SV=1	1	0.00481637	71.153	2	S	QIS(1)EDS(1)ER	4245.5	2814.7	0.662984	1	1
Q9NWQ8	61	Q9NWQ8	Phosphoprotein associated with glycosphingolipid-enriched microdomains 1	PAG1	>sp|Q9NWQ8|PAG1_HUMAN Phosphoprotein associated with glycosphingolipid-enriched microdomains 1 OS=Homo sapiens GN=PAG1 PE=1 SV=2	0.999825	0.000298097	45.885	1	S	QHSGDHENLMNVPS(1)DK	5089.2	3374.7	0.66311	1	1
Q9BW71	339	Q9BW71	HIRA-interacting protein 3	HIRIP3	>sp|Q9BW71|HIRP3_HUMAN HIRA-interacting protein 3 OS=Homo sapiens GN=HIRIP3 PE=1 SV=3	1	6.02485e-09	99.392	1;3;4	S	RLS(1)GS(1)S(1)EDEEDS(1)GK	28478	18889	0.663284	3	3
Q9BXW9-2	1435	Q9BXW9-2	Fanconi anemia group D2 protein	FANCD2	>sp|Q9BXW9-2|FACD2_HUMAN Isoform 2 of Fanconi anemia group D2 protein OS=Homo sapiens GN=FANCD2	1	2.84987e-21	115.45	1;2;3	S	S(1)KAT(1)EDGEEDEVS(1)AGEK	47059	31216	0.663338	4	4
E9PMQ6;Q00613-2;Q00613	298;363;363	E9PMQ6	Heat shock factor protein 1	HSF1	>tr|E9PMQ6|E9PMQ6_HUMAN Heat shock transcription factor 1 OS=Homo sapiens GN=HSF1 PE=3 SV=1;>sp|Q00613-2|HSF1_HUMAN Isoform Short of Heat shock factor protein 1 OS=Homo sapiens GN=HSF1;>sp|Q00613|HSF1_HUMAN Heat shock factor protein 1 OS=Homo sapiens GN=HS	0.993476	1.40488e-16	104.14	2	S	GHTDT(0.004)EGRPPS(0.993)PPPT(0.181)S(0.444)T(0.378)PEK	41262	27373	0.663395	6	6
Q9ULM3	447	Q9ULM3	YEATS domain-containing protein 2	YEATS2	>sp|Q9ULM3|YETS2_HUMAN YEATS domain-containing protein 2 OS=Homo sapiens GN=YEATS2 PE=1 SV=2	0.999998	1.73335e-05	82.755	1	S	IVPQSQVPNPES(1)PGK	12545	8323.4	0.663483	3	3
D6RDI3;Q9BVS4	335;335	D6RDI3	Serine/threonine-protein kinase RIO2	RIOK2	>tr|D6RDI3|D6RDI3_HUMAN RIO kinase 2 (yeast) OS=Homo sapiens GN=RIOK2 PE=4 SV=1;>sp|Q9BVS4|RIOK2_HUMAN Serine/threonine-protein kinase RIO2 OS=Homo sapiens GN=RIOK2 PE=1 SV=2	0.995403	5.28231e-09	98.443	2	S	EGS(0.011)EFS(0.995)FS(0.994)DGEVAEK	40488	26878	0.663851	6	6
E9PCQ3;Q9Y4E8-2;Q9Y4E8-3	230;226;230	E9PCQ3	Ubiquitin carboxyl-terminal hydrolase 15	USP15	>tr|E9PCQ3|E9PCQ3_HUMAN Ubiquitin carboxyl-terminal hydrolase OS=Homo sapiens GN=USP15 PE=3 SV=2;>sp|Q9Y4E8-2|UBP15_HUMAN Isoform 2 of Ubiquitin carboxyl-terminal hydrolase 15 OS=Homo sapiens GN=USP15;>sp|Q9Y4E8-3|UBP15_HUMAN Isoform 3 of Ubiquitin carboxy	0.890194	0.0100834	62.582	1	T	GPS(0.11)T(0.89)PNVK	4548.5	3019.9	0.663933	1	1
H0Y2V6;E9PEY0;Q5SW79;Q5SW79-3;Q5SW79-2;E7ES90	261;327;359;359;359;257	H0Y2V6	Centrosomal protein of 170 kDa	CEP170	>tr|H0Y2V6|H0Y2V6_HUMAN Centrosomal protein 170kDa (Fragment) OS=Homo sapiens GN=CEP170 PE=4 SV=1;>tr|E9PEY0|E9PEY0_HUMAN Uncharacterized protein OS=Homo sapiens GN=CEP170 PE=4 SV=1;>sp|Q5SW79|CE170_HUMAN Centrosomal protein of 170 kDa OS=Homo sapiens GN=C	0.999999	0.00831529	88.495	1	S	S(1)DVPVYLK	7327.9	4865.6	0.663983	1	1
E9PF56;Q8IWZ3;Q8IWZ3-4;Q8IWZ2;H0Y785;H0Y472;H0Y4P6;F5GZ24;H0Y7Y3	1591;1591;1591;1591;82;113;247;26;42	E9PF56	Ankyrin repeat and KH domain-containing protein 1	ANKHD1	>tr|E9PF56|E9PF56_HUMAN Ankyrin repeat and KH domain-containing 1 OS=Homo sapiens GN=ANKHD1 PE=4 SV=2;>sp|Q8IWZ3|ANKH1_HUMAN Ankyrin repeat and KH domain-containing protein 1 OS=Homo sapiens GN=ANKHD1 PE=1 SV=1;>sp|Q8IWZ3-4|ANKH1_HUMAN Isoform 4 of Ankyrin	0.979614	3.62303e-32	92.589	2	S	GGGAGGNS(0.98)DS(0.932)DNLDS(0.068)T(0.02)DCNSESSSGGK	7952.5	5281.5	0.664131	1	1
E9PF56;Q8IWZ3;Q8IWZ3-4;Q8IWZ2;H0Y785;H0Y472;H0Y4P6;F5GZ24;H0Y7Y3	1593;1593;1593;1593;84;115;249;28;44	E9PF56	Ankyrin repeat and KH domain-containing protein 1	ANKHD1	>tr|E9PF56|E9PF56_HUMAN Ankyrin repeat and KH domain-containing 1 OS=Homo sapiens GN=ANKHD1 PE=4 SV=2;>sp|Q8IWZ3|ANKH1_HUMAN Ankyrin repeat and KH domain-containing protein 1 OS=Homo sapiens GN=ANKHD1 PE=1 SV=1;>sp|Q8IWZ3-4|ANKH1_HUMAN Isoform 4 of Ankyrin	0.931525	3.62303e-32	92.589	2	S	GGGAGGNS(0.98)DS(0.932)DNLDS(0.068)T(0.02)DCNSESSSGGK	7952.5	5281.5	0.664131	1	1
Q03252	17	Q03252	Lamin-B2	LMNB2	>sp|Q03252|LMNB2_HUMAN Lamin-B2 OS=Homo sapiens GN=LMNB2 PE=1 SV=3	0.973362	1.20241e-05	109.64	2	S	AGGPAT(1)PLS(0.973)PT(0.027)R	7447.7	4946.4	0.664151	2	2
Q03252	14	Q03252	Lamin-B2	LMNB2	>sp|Q03252|LMNB2_HUMAN Lamin-B2 OS=Homo sapiens GN=LMNB2 PE=1 SV=3	0.999858	1.20241e-05	109.64	2	T	AGGPAT(1)PLS(0.973)PT(0.027)R	7447.7	4946.4	0.664151	2	2
B4DZ60;Q5VXN5;A6NNH3;Q5VXN4;P17707	178;229;269;150;298	B4DZ60	S-adenosylmethionine decarboxylase proenzyme;S-adenosylmethionine decarboxylase alpha chain;S-adenosylmethionine decarboxylase beta chain	AMD1	>tr|B4DZ60|B4DZ60_HUMAN Uncharacterized protein OS=Homo sapiens GN=AMD1 PE=2 SV=1;>tr|Q5VXN5|Q5VXN5_HUMAN Adenosylmethionine decarboxylase 1 OS=Homo sapiens GN=AMD1 PE=2 SV=1;>tr|A6NNH3|A6NNH3_HUMAN Adenosylmethionine decarboxylase 1 OS=Homo sapiens GN=AMD	0.999862	0.00831382	53.751	1	S	TVLAS(1)PQK	3658.2	2429.9	0.664234	1	1
Q9UGU5	497	Q9UGU5	HMG domain-containing protein 4	HMGXB4	>sp|Q9UGU5|HMGX4_HUMAN HMG domain-containing protein 4 OS=Homo sapiens GN=HMGXB4 PE=2 SV=2	0.999996	1.97492e-08	140.82	1	S	ASSVGVLS(1)PQK	41077	27301	0.66463	8	8
Q6PL18	1243	Q6PL18	ATPase family AAA domain-containing protein 2	ATAD2	>sp|Q6PL18|ATAD2_HUMAN ATPase family AAA domain-containing protein 2 OS=Homo sapiens GN=ATAD2 PE=1 SV=1	0.967789	1.07846e-09	93.229	1;2	S	NNS(0.968)NT(0.032)CNIENELEDS(1)RK	14340	9532.3	0.664735	2	2
Q03188;H0Y8J2	538;445	Q03188	Centromere protein C	CENPC	>sp|Q03188|CENPC_HUMAN Centromere protein C 1 OS=Homo sapiens GN=CENPC1 PE=1 SV=2;>tr|H0Y8J2|H0Y8J2_HUMAN Centromere protein C 1 (Fragment) OS=Homo sapiens GN=CENPC1 PE=4 SV=1	0.94883	0.00025045	61.265	1	S	S(0.023)EES(0.949)PVY(0.02)S(0.007)NSSVR	1603.4	1066	0.664837	1	1
E7EXA6;Q8WVB6;Q8WVB6-2;F8WCC1	270;73;73;74	E7EXA6	Chromosome transmission fidelity protein 18 homolog	CHTF18	>tr|E7EXA6|E7EXA6_HUMAN CTF18, chromosome transmission fidelity factor 18 homolog (S. cerevisiae) OS=Homo sapiens GN=CHTF18 PE=4 SV=1;>sp|Q8WVB6|CTF18_HUMAN Chromosome transmission fidelity protein 18 homolog OS=Homo sapiens GN=CHTF18 PE=1 SV=1;>sp|Q8WVB6-	0.83309	1.04311e-17	92.412	2	S	GDAAS(0.464)S(0.536)PAPAAS(0.02)VGS(0.833)S(0.147)QGGARK	10697	7111.9	0.66485	4	4
Q03188;H0Y8J2	684;591	Q03188	Centromere protein C	CENPC	>sp|Q03188|CENPC_HUMAN Centromere protein C 1 OS=Homo sapiens GN=CENPC1 PE=1 SV=2;>tr|H0Y8J2|H0Y8J2_HUMAN Centromere protein C 1 (Fragment) OS=Homo sapiens GN=CENPC1 PE=4 SV=1	0.99999	2.4907e-05	117.97	1;2	S	TSVLEES(1)GPSR	28007	18622	0.664905	3	3
Q5QPJ9;E9PHH5;Q5QPK2;H0Y368;E9PBD4;O60762	21;21;21;21;21;21	Q5QPJ9	Dolichol-phosphate mannosyltransferase subunit 1	DPM1	>tr|Q5QPJ9|Q5QPJ9_HUMAN Dolichyl-phosphate mannosyltransferase polypeptide 1, catalytic subunit (Fragment) OS=Homo sapiens GN=DPM1 PE=2 SV=2;>tr|E9PHH5|E9PHH5_HUMAN Dolichyl-phosphate mannosyltransferase polypeptide 1, catalytic subunit OS=Homo sapiens GN=	1	0.0121086	51.276	1	S	ELEVRS(1)PR	3347.1	2225.9	0.665023	2	2
Q9ULM3	465	Q9ULM3	YEATS domain-containing protein 2	YEATS2	>sp|Q9ULM3|YETS2_HUMAN YEATS domain-containing protein 2 OS=Homo sapiens GN=YEATS2 PE=1 SV=2	0.895505	8.85797e-17	111.66	2	S	IVS(0.071)GS(0.896)PIS(0.128)T(0.201)PS(0.039)PS(0.666)PLPR	5797.3	3857.5	0.665396	1	1
Q9ULM3	473	Q9ULM3	YEATS domain-containing protein 2	YEATS2	>sp|Q9ULM3|YETS2_HUMAN YEATS domain-containing protein 2 OS=Homo sapiens GN=YEATS2 PE=1 SV=2	0.984793	8.85797e-17	111.66	2	S	IVS(0.004)GS(0.895)PIS(0.081)T(0.025)PS(0.01)PS(0.985)PLPR	5797.3	3857.5	0.665396	1	1
Q9ULU4-6;Q2HXV3;Q9ULU4-9;Q9ULU4-13;Q9ULU4-11;Q9ULU4-7;F5H0X3;F8WAN7;E7ETU8;Q9ULU4-4;Q9ULU4-3;Q9ULU4-14;Q9ULU4-12;Q9ULU4-5;Q9ULU4;Q9ULU4-10;Q9ULU4-8;B7ZM62;Q2HXV1;Q9ULU4-2	402;542;547;567;547;567;574;548;568;171;402;542;567;542;547;567;567;542;495;21	Q9ULU4-6	Protein kinase C-binding protein 1	ZMYND8	>sp|Q9ULU4-6|PKCB1_HUMAN Isoform 6 of Protein kinase C-binding protein 1 OS=Homo sapiens GN=ZMYND8;>tr|Q2HXV3|Q2HXV3_HUMAN RACK7 isoform j OS=Homo sapiens GN=ZMYND8 PE=2 SV=1;>sp|Q9ULU4-9|PKCB1_HUMAN Isoform 9 of Protein kinase C-binding protein 1 OS=Homo	0.997543	5.22965e-42	137.43	1	S	ELSESVQQQST(0.002)PVPLIS(0.998)PK	47908	31885	0.665546	8	8
Q5VY60;Q7Z4H7-3;Q7Z4H7;Q5SYF9	448;549;584;100	Q5VY60	HAUS augmin-like complex subunit 6	HAUS6	>tr|Q5VY60|Q5VY60_HUMAN Family with sequence similarity 29, member A OS=Homo sapiens GN=FAM29A PE=2 SV=1;>sp|Q7Z4H7-3|HAUS6_HUMAN Isoform 3 of HAUS augmin-like complex subunit 6 OS=Homo sapiens GN=HAUS6;>sp|Q7Z4H7|HAUS6_HUMAN HAUS augmin-like complex subun	0.993882	6.3061e-06	60.334	1	T	NQIPRT(0.994)PENLIT(0.006)EIR	4248.9	2828.5	0.665702	1	1
P67936;P67936-2	237;273	P67936	Tropomyosin alpha-4 chain	TPM4	>sp|P67936|TPM4_HUMAN Tropomyosin alpha-4 chain OS=Homo sapiens GN=TPM4 PE=1 SV=3;>sp|P67936-2|TPM4_HUMAN Isoform 2 of Tropomyosin alpha-4 chain OS=Homo sapiens GN=TPM4	0.991871	4.33351e-05	44.158	1	T	EENVGLHQT(0.992)LDQT(0.008)LNELNCI	7523.2	5012.5	0.666272	1	1
Q15942;B4DQX7;B4DQR8;H0Y2Y8	344;187;257;312	Q15942	Zyxin	ZYX	>sp|Q15942|ZYX_HUMAN Zyxin OS=Homo sapiens GN=ZYX PE=1 SV=1;>tr|B4DQX7|B4DQX7_HUMAN Zyxin OS=Homo sapiens GN=ZYX PE=2 SV=1;>tr|B4DQR8|B4DQR8_HUMAN Zyxin OS=Homo sapiens GN=ZYX PE=2 SV=1;>tr|H0Y2Y8|H0Y2Y8_HUMAN Zyxin (Fragment) OS=Homo sapiens GN=ZYX PE=4 S	0.999735	1.14785e-13	57.068	1	S	QHPVPPPAQNQNQVRS(1)PGAPGPLTLK	10285	6856.9	0.666689	2	2
Q9ULX3	184	Q9ULX3	RNA-binding protein NOB1	NOB1	>sp|Q9ULX3|NOB1_HUMAN RNA-binding protein NOB1 OS=Homo sapiens GN=NOB1 PE=1 SV=1	1	0.000135002	41.446	1	S	GEDVPS(1)EEEEEEENGFEDR	1791.1	1194.2	0.666741	1	1
A8MVY7;Q9UMN6	844;844	A8MVY7	Histone-lysine N-methyltransferase 2B	KMT2B	>tr|A8MVY7|A8MVY7_HUMAN Uncharacterized protein OS=Homo sapiens PE=3 SV=1;>sp|Q9UMN6|MLL4_HUMAN Histone-lysine N-methyltransferase MLL4 OS=Homo sapiens GN=WBP7 PE=1 SV=1	0.999765	5.64195e-26	121.25	1	S	QISDRGPVRS(1)EDESVEAK	20208	13475	0.666815	3	3
G5E976;G3XAA8;Q71RC2-3;Q71RC2;Q71RC2-4;Q71RC2-2	512;512;582;583;589;484	G5E976	La-related protein 4	LARP4	>tr|G5E976|G5E976_HUMAN La ribonucleoprotein domain family, member 4, isoform CRA_h OS=Homo sapiens GN=LARP4 PE=4 SV=1;>tr|G3XAA8|G3XAA8_HUMAN La ribonucleoprotein domain family, member 4, isoform CRA_j OS=Homo sapiens GN=LARP4 PE=4 SV=1;>sp|Q71RC2-3|LARP4	0.978429	2.12377e-06	72.568	1	S	DGLNQT(0.001)T(0.004)IPVS(0.978)PPS(0.012)T(0.003)T(0.001)K	7290.3	4861.6	0.666859	2	2
Q8WVC0-2;Q8WVC0;F5GWD7	569;629;607	Q8WVC0-2	RNA polymerase-associated protein LEO1	LEO1	>sp|Q8WVC0-2|LEO1_HUMAN Isoform 2 of RNA polymerase-associated protein LEO1 OS=Homo sapiens GN=LEO1;>sp|Q8WVC0|LEO1_HUMAN RNA polymerase-associated protein LEO1 OS=Homo sapiens GN=LEO1 PE=1 SV=1;>tr|F5GWD7|F5GWD7_HUMAN Leo1, Paf1/RNA polymerase II complex	1	2.37476e-11	119.62	1;2	T	KLT(1)S(1)DEEGEPSGK	94316	62907	0.666981	11	11
E9PEL7;Q9BVJ6	81;81	E9PEL7	U3 small nucleolar RNA-associated protein 14 homolog A	UTP14A	>tr|E9PEL7|E9PEL7_HUMAN UTP14, U3 small nucleolar ribonucleoprotein, homolog A (yeast) OS=Homo sapiens GN=UTP14A PE=4 SV=1;>sp|Q9BVJ6|UT14A_HUMAN U3 small nucleolar RNA-associated protein 14 homolog A OS=Homo sapiens GN=UTP14A PE=1 SV=1	0.99366	6.6548e-05	56.121	1	S	VSEFNVS(0.002)S(0.004)EGS(0.994)GEK	2827.8	1886.5	0.667126	1	1
P17096;P17096-3;P17096-2	53;53;42	P17096	High mobility group protein HMG-I/HMG-Y	HMGA1	>sp|P17096|HMGA1_HUMAN High mobility group protein HMG-I/HMG-Y OS=Homo sapiens GN=HMGA1 PE=1 SV=3;>sp|P17096-3|HMGA1_HUMAN Isoform HMG-R of High mobility group protein HMG-I/HMG-Y OS=Homo sapiens GN=HMGA1;>sp|P17096-2|HMGA1_HUMAN Isoform HMG-Y of High mobi	0.999945	1.62412e-24	107.97	1;2	T	EPSEVPT(1)PK	56262	37535	0.667147	8	8
O43353-2;O43353	394;531	O43353-2	Receptor-interacting serine/threonine-protein kinase 2	RIPK2	>sp|O43353-2|RIPK2_HUMAN Isoform 2 of Receptor-interacting serine/threonine-protein kinase 2 OS=Homo sapiens GN=RIPK2;>sp|O43353|RIPK2_HUMAN Receptor-interacting serine/threonine-protein kinase 2 OS=Homo sapiens GN=RIPK2 PE=1 SV=2	0.804187	0.000609638	110.38	1	S	S(0.196)PS(0.804)LNLLQNK	11651	7773.7	0.667213	1	1
Q08752	201	Q08752	Peptidyl-prolyl cis-trans isomerase D	PPID	>sp|Q08752|PPID_HUMAN Peptidyl-prolyl cis-trans isomerase D OS=Homo sapiens GN=PPID PE=1 SV=3	1	1.60211e-32	124.51	1;2	S	DGS(1)GDS(1)HPDFPEDADIDLK	31717	21166	0.667339	2	2
F5H788;G8JLE7;Q86X24-4;Q86X24-5;Q86X24-3;Q86X24-2;Q86X24	162;171;162;164;171;235;242	F5H788	HORMA domain-containing protein 1	HORMAD1	>tr|F5H788|F5H788_HUMAN HORMA domain-containing 1 OS=Homo sapiens GN=HORMAD1 PE=4 SV=1;>tr|G8JLE7|G8JLE7_HUMAN HORMA domain-containing 1 OS=Homo sapiens GN=HORMAD1 PE=4 SV=1;>sp|Q86X24-4|HORM1_HUMAN Isoform 4 of HORMA domain-containing protein 1 OS=Homo sa	0.910918	0.00103544	46.159	1	S	MENIDS(0.018)T(0.071)ILS(0.911)PK	3318.1	2214.5	0.6674	1	1
O00161	161	O00161	Synaptosomal-associated protein 23	SNAP23	>sp|O00161|SNP23_HUMAN Synaptosomal-associated protein 23 OS=Homo sapiens GN=SNAP23 PE=1 SV=1	0.995651	8.58299e-17	64.589	1	S	RITNDAREDEMEENLT(0.004)QVGS(0.996)ILGNLK	2931	1956.5	0.66752	1	1
Q15814	168	Q15814	Tubulin-specific chaperone C	TBCC	>sp|Q15814|TBCC_HUMAN Tubulin-specific chaperone C OS=Homo sapiens GN=TBCC PE=1 SV=2	0.993272	1.40893e-09	60.472	1	S	VDAAPGIPPAVES(0.007)IQDS(0.993)PLPK	6790.8	4534.4	0.667727	1	1
Q14191	1133	Q14191	Werner syndrome ATP-dependent helicase	WRN	>sp|Q14191|WRN_HUMAN Werner syndrome ATP-dependent helicase OS=Homo sapiens GN=WRN PE=1 SV=2	0.999911	0.00271805	76.326	1	S	SIMVQS(1)PEK	25326	16912	0.667772	3	3
E9PQC4;Q9BZD4	247;247	E9PQC4	Kinetochore protein Nuf2	NUF2	>tr|E9PQC4|E9PQC4_HUMAN NUF2, NDC80 kinetochore complex component, homolog (S. cerevisiae) OS=Homo sapiens GN=NUF2 PE=4 SV=1;>sp|Q9BZD4|NUF2_HUMAN Kinetochore protein Nuf2 OS=Homo sapiens GN=NUF2 PE=1 SV=2	1	0.00199309	116.73	1	S	IVDS(1)PEK	52827	35278	0.667802	6	6
B7ZKW8;Q6JBY9	52;82	B7ZKW8;Q6JBY9	CapZ-interacting protein	RCSD1	>tr|B7ZKW8|B7ZKW8_HUMAN Uncharacterized protein OS=Homo sapiens GN=RCSD1 PE=2 SV=1;>sp|Q6JBY9|CPZIP_HUMAN CapZ-interacting protein OS=Homo sapiens GN=RCSD1 PE=1 SV=1	0.993174	1.8272e-14	153.24	1	S	S(0.993)S(0.007)PLIEK	46730	31207	0.667815	5	5
Q8NFQ8	120	Q8NFQ8	Torsin-1A-interacting protein 2	TOR1AIP2	>sp|Q8NFQ8|TOIP2_HUMAN Torsin-1A-interacting protein 2 OS=Homo sapiens GN=TOR1AIP2 PE=1 SV=1	0.808664	0.00014231	78.078	1	S	EPLDPDPS(0.009)HS(0.809)PS(0.182)DK	8041.7	5371.2	0.667918	1	1
Q5JSB6;Q5JSB5;Q14186	23;23;23	Q5JSB6	Transcription factor Dp-1	TFDP1	>tr|Q5JSB6|Q5JSB6_HUMAN Transcription factor Dp-1 (Fragment) OS=Homo sapiens GN=TFDP1 PE=2 SV=1;>tr|Q5JSB5|Q5JSB5_HUMAN Transcription factor Dp-1 (Fragment) OS=Homo sapiens GN=TFDP1 PE=2 SV=1;>sp|Q14186|TFDP1_HUMAN Transcription factor Dp-1 OS=Homo sapiens	1	1.59198e-22	167.77	1	S	VFIDQNLS(1)PGK	106560	71203	0.668196	9	9
Q9H307;Q9H307-2	417;284	Q9H307	Pinin	PNN	>sp|Q9H307|PININ_HUMAN Pinin OS=Homo sapiens GN=PNN PE=1 SV=4;>sp|Q9H307-2|PININ_HUMAN Isoform 2 of Pinin OS=Homo sapiens GN=PNN	0.948809	2.01336e-10	52.019	1	S	HVIADQEVMET(0.024)NRVES(0.024)VEPS(0.949)ENEAS(0.003)K	8792.2	5875.3	0.66824	3	3
F5GYJ2;P52594-2;P52594-3;P52594;E9PHX7	371;322;362;362;386	F5GYJ2	Arf-GAP domain and FG repeat-containing protein 1	AGFG1	>tr|F5GYJ2|F5GYJ2_HUMAN ArfGAP with FG repeats 1 OS=Homo sapiens GN=AGFG1 PE=4 SV=1;>sp|P52594-2|AGFG1_HUMAN Isoform 2 of Arf-GAP domain and FG repeat-containing protein 1 OS=Homo sapiens GN=AGFG1;>sp|P52594-3|AGFG1_HUMAN Isoform 3 of Arf-GAP domain and FG	0.907689	1.46645e-08	61.345	1	S	APVGS(0.043)VVS(0.908)VPS(0.045)QS(0.003)S(0.001)ASSDK	5505.6	3679.1	0.668247	1	1
E9PKQ4;E9PM72;E7ET21;Q9NVC6-2;Q9NVC6	10;10;10;10;10	E9PKQ4	Mediator of RNA polymerase II transcription subunit 17	MED17	>tr|E9PKQ4|E9PKQ4_HUMAN Mediator complex subunit 17 (Fragment) OS=Homo sapiens GN=MED17 PE=4 SV=1;>tr|E9PM72|E9PM72_HUMAN Mediator complex subunit 17 OS=Homo sapiens GN=MED17 PE=4 SV=1;>tr|E7ET21|E7ET21_HUMAN Mediator complex subunit 17 OS=Homo sapiens GN=	0.99805	0.000953503	48.405	1	S	AVRIS(0.998)IES(0.002)ACEK	6515.2	4354.6	0.668375	1	1
Q9UGU5	502	Q9UGU5	HMG domain-containing protein 4	HMGXB4	>sp|Q9UGU5|HMGX4_HUMAN HMG domain-containing protein 4 OS=Homo sapiens GN=HMGXB4 PE=2 SV=2	0.827883	2.98428e-06	86.539	2	S	KS(0.828)PPT(0.078)T(0.094)MLLPAS(1)PAK	42718	28552	0.668383	10	10
P29374-3;P29374-2;P29374;C9J1W3	151;151;151;114	P29374-3	AT-rich interactive domain-containing protein 4A	ARID4A	>sp|P29374-3|ARI4A_HUMAN Isoform III of AT-rich interactive domain-containing protein 4A OS=Homo sapiens GN=ARID4A;>sp|P29374-2|ARI4A_HUMAN Isoform II of AT-rich interactive domain-containing protein 4A OS=Homo sapiens GN=ARID4A;>sp|P29374|ARI4A_HUMAN AT-r	0.999152	0.00183394	53.3	1;2	T	RSSLPVT(0.999)EDEK	15142	10122	0.668472	2	2
Q8TEK3-2;Q8TEK3	826;826	Q8TEK3-2	Histone-lysine N-methyltransferase, H3 lysine-79 specific	DOT1L	>sp|Q8TEK3-2|DOT1L_HUMAN Isoform 1 of Histone-lysine N-methyltransferase, H3 lysine-79 specific OS=Homo sapiens GN=DOT1L;>sp|Q8TEK3|DOT1L_HUMAN Histone-lysine N-methyltransferase, H3 lysine-79 specific OS=Homo sapiens GN=DOT1L PE=1 SV=2	1	1.04312e-06	54.003	2	S	LS(1)PQDPRPLS(1)PGALQLAGEK	16626	11115	0.668531	1	1
Q8TEK3-2;Q8TEK3	834;834	Q8TEK3-2	Histone-lysine N-methyltransferase, H3 lysine-79 specific	DOT1L	>sp|Q8TEK3-2|DOT1L_HUMAN Isoform 1 of Histone-lysine N-methyltransferase, H3 lysine-79 specific OS=Homo sapiens GN=DOT1L;>sp|Q8TEK3|DOT1L_HUMAN Histone-lysine N-methyltransferase, H3 lysine-79 specific OS=Homo sapiens GN=DOT1L PE=1 SV=2	1	1.04312e-06	54.003	2	S	LS(1)PQDPRPLS(1)PGALQLAGEK	16626	11115	0.668531	1	1
Q96PU4;B1AL33;Q96PU4-2	95;95;95	Q96PU4	E3 ubiquitin-protein ligase UHRF2	UHRF2	>sp|Q96PU4|UHRF2_HUMAN E3 ubiquitin-protein ligase UHRF2 OS=Homo sapiens GN=UHRF2 PE=1 SV=1;>tr|B1AL33|B1AL33_HUMAN Ubiquitin-like with PHD and ring finger domains 2 OS=Homo sapiens GN=UHRF2 PE=4 SV=1;>sp|Q96PU4-2|UHRF2_HUMAN Isoform 2 of E3 ubiquitin-prot	0.989332	0.0124771	81.017	1	S	PCS(0.011)NS(0.989)PPK	17126	11452	0.668691	1	1
F5H8G8;P85037-2;P85037	299;253;416	F5H8G8	Forkhead box protein K1	FOXK1	>tr|F5H8G8|F5H8G8_HUMAN Forkhead box K1 OS=Homo sapiens GN=FOXK1 PE=4 SV=1;>sp|P85037-2|FOXK1_HUMAN Isoform 2 of Forkhead box protein K1 OS=Homo sapiens GN=FOXK1;>sp|P85037|FOXK1_HUMAN Forkhead box protein K1 OS=Homo sapiens GN=FOXK1 PE=1 SV=1	0.997865	0.00010544	67.56	2	S	S(0.998)APAS(0.697)PT(0.284)HPGLMS(0.022)PR	16393	10962	0.6687	6	5
F8W9P9;Q8WXG6-6;B5MEE5;Q8WXG6-5;Q8WXG6-4;Q8WXG6-7;Q8WXG6-3;Q8WXG6-2;Q8WXG6	867;867;867;867;887;930;910;930;930	F8W9P9	MAP kinase-activating death domain protein	MADD	>tr|F8W9P9|F8W9P9_HUMAN MAP-kinase-activating death domain OS=Homo sapiens GN=MADD PE=4 SV=1;>sp|Q8WXG6-6|MADD_HUMAN Isoform 6 of MAP kinase-activating death domain protein OS=Homo sapiens GN=MADD;>tr|B5MEE5|B5MEE5_HUMAN MAP-kinase-activating death domain	1	0.00139251	92.781	1	S	REPPS(1)PQGR	9236.5	6177.4	0.668803	4	4
Q6FI81-2;Q6FI81-3;Q6FI81	103;294;307	Q6FI81-2	Anamorsin	CIAPIN1	>sp|Q6FI81-2|CPIN1_HUMAN Isoform 2 of Anamorsin OS=Homo sapiens GN=CIAPIN1;>sp|Q6FI81-3|CPIN1_HUMAN Isoform 3 of Anamorsin OS=Homo sapiens GN=CIAPIN1;>sp|Q6FI81|CPIN1_HUMAN Anamorsin OS=Homo sapiens GN=CIAPIN1 PE=1 SV=2	0.883549	0.0226032	40.475	1	S	VLLS(0.116)DS(0.884)NLHDA	5984.7	4003.1	0.668889	1	1
Q13625-2;Q13625	433;556	Q13625-2	Apoptosis-stimulating of p53 protein 2	TP53BP2	>sp|Q13625-2|ASPP2_HUMAN Isoform 2 of Apoptosis-stimulating of p53 protein 2 OS=Homo sapiens GN=TP53BP2;>sp|Q13625|ASPP2_HUMAN Apoptosis-stimulating of p53 protein 2 OS=Homo sapiens GN=TP53BP2 PE=1 SV=2	0.816777	7.32473e-12	76.21	1	S	VLLS(0.817)PS(0.183)IPS(0.001)VGQDQTLSPGSK	8755.2	5857.1	0.668985	1	1
Q9UQ35;F5GWZ7	2426;1678	Q9UQ35	Serine/arginine repetitive matrix protein 2	SRRM2	>sp|Q9UQ35|SRRM2_HUMAN Serine/arginine repetitive matrix protein 2 OS=Homo sapiens GN=SRRM2 PE=1 SV=2;>tr|F5GWZ7|F5GWZ7_HUMAN Serine/arginine repetitive matrix 2 OS=Homo sapiens GN=SRRM2 PE=4 SV=1	0.986078	0.0335431	96.936	1	S	APS(0.986)PS(0.013)S(0.001)R	14108	9438.6	0.669025	3	3
Q6PL18	969	Q6PL18	ATPase family AAA domain-containing protein 2	ATAD2	>sp|Q6PL18|ATAD2_HUMAN ATPase family AAA domain-containing protein 2 OS=Homo sapiens GN=ATAD2 PE=1 SV=1	0.999379	0.0128632	82.417	1	S	S(0.999)LT(0.001)AEEVK	5826.9	3898.7	0.669086	1	1
Q15648	1251	Q15648	Mediator of RNA polymerase II transcription subunit 1	MED1	>sp|Q15648|MED1_HUMAN Mediator of RNA polymerase II transcription subunit 1 OS=Homo sapiens GN=MED1 PE=1 SV=4	0.818063	5.54744e-05	67.646	1	S	S(0.008)S(0.008)S(0.008)GLGS(0.818)S(0.157)GSLSQK	3242.4	2169.6	0.669134	1	1
Q59F91;Q96AU5;P17706-2;P17706	281;304;304;304	Q59F91	Tyrosine-protein phosphatase non-receptor type 2	PTPN2	>tr|Q59F91|Q59F91_HUMAN Protein tyrosine phosphatase, non-receptor type 2 (Fragment) OS=Homo sapiens GN=PTPN2 PE=2 SV=1;>tr|Q96AU5|Q96AU5_HUMAN Protein tyrosine phosphatase, non-receptor type 2 OS=Homo sapiens GN=PTPN2 PE=2 SV=1;>sp|P17706-2|PTN2_HUMAN Iso	1	1.79601e-10	107.69	1;2	S	EDLS(1)PAFDHS(1)PNK	56991	38141	0.669246	9	9
Q96B18	387	Q96B18	Dapper homolog 3	DACT3	>sp|Q96B18|DACT3_HUMAN Dapper homolog 3 OS=Homo sapiens GN=DACT3 PE=2 SV=2	1	0.000437267	46.494	2	S	GRS(1)VEQS(1)PPRERPR	1427.5	955.48	0.669338	1	1
Q96B18	391	Q96B18	Dapper homolog 3	DACT3	>sp|Q96B18|DACT3_HUMAN Dapper homolog 3 OS=Homo sapiens GN=DACT3 PE=2 SV=2	1	0.000437267	46.494	2	S	GRS(1)VEQS(1)PPRERPR	1427.5	955.48	0.669338	1	1
Q9C0C2	1620	Q9C0C2	182 kDa tankyrase-1-binding protein	TNKS1BP1	>sp|Q9C0C2|TB182_HUMAN 182 kDa tankyrase-1-binding protein OS=Homo sapiens GN=TNKS1BP1 PE=1 SV=4	0.999998	3.19446e-57	173.89	2	S	VPS(1)S(1)DEEVVEEPQSR	15522	10390	0.669373	2	2
Q9C0C2	1621	Q9C0C2	182 kDa tankyrase-1-binding protein	TNKS1BP1	>sp|Q9C0C2|TB182_HUMAN 182 kDa tankyrase-1-binding protein OS=Homo sapiens GN=TNKS1BP1 PE=1 SV=4	0.999998	3.19446e-57	173.89	2	S	ASRVPS(1)S(1)DEEVVEEPQSR	15522	10390	0.669373	2	2
B5ME99;C9K0G3;Q86UU0-3;Q86UU0-4;Q86UU0-2;Q86UU0;E9PNR0;E9PKJ9	88;88;88;88;83;88;88;51	B5ME99	B-cell CLL/lymphoma 9-like protein	BCL9L	>tr|B5ME99|B5ME99_HUMAN B-cell CLL/lymphoma 9-like OS=Homo sapiens GN=BCL9L PE=4 SV=2;>tr|C9K0G3|C9K0G3_HUMAN B-cell CLL/lymphoma 9-like OS=Homo sapiens GN=BCL9L PE=4 SV=1;>sp|Q86UU0-3|BCL9L_HUMAN Isoform 3 of B-cell CLL/lymphoma 9-like protein OS=Homo sap	0.82834	0.00104086	87.519	1	S	ANQIS(0.828)PS(0.17)NS(0.002)SLK	5370.9	3595.6	0.669459	1	1
Q12830-4;Q12830;Q12830-2;F5H176;F5GXF5	601;601;601;506;462	Q12830-4	Nucleosome-remodeling factor subunit BPTF	BPTF	>sp|Q12830-4|BPTF_HUMAN Isoform 4 of Nucleosome-remodeling factor subunit BPTF OS=Homo sapiens GN=BPTF;>sp|Q12830|BPTF_HUMAN Nucleosome-remodeling factor subunit BPTF OS=Homo sapiens GN=BPTF PE=1 SV=3;>sp|Q12830-2|BPTF_HUMAN Isoform 2 of Nucleosome-remodel	1	5.99863e-05	95.067	1	S	NREEFEDQS(1)LEK	11246	7530	0.669571	2	2
B4DWS4;E9PC01;Q15758	307;333;535	B4DWS4	Neutral amino acid transporter B(0)	SLC1A5	>tr|B4DWS4|B4DWS4_HUMAN Uncharacterized protein OS=Homo sapiens GN=SLC1A5 PE=2 SV=1;>tr|E9PC01|E9PC01_HUMAN Solute carrier family 1 (neutral amino acid transporter), member 5 OS=Homo sapiens GN=SLC1A5 PE=4 SV=1;>sp|Q15758|AAAT_HUMAN Neutral amino acid tran	0.999931	0.00107257	80.632	1	S	GPAGDATVAS(1)EK	3768.4	2524	0.66978	1	1
Q08945	444	Q08945	FACT complex subunit SSRP1	SSRP1	>sp|Q08945|SSRP1_HUMAN FACT complex subunit SSRP1 OS=Homo sapiens GN=SSRP1 PE=1 SV=1	0.999634	6.40666e-27	102.03	1	S	EGMNPSYDEYADS(1)DEDQHDAYLER	20759	13904	0.669782	7	7
Q9H7L9	234	Q9H7L9	Sin3 histone deacetylase corepressor complex component SDS3	SUDS3	>sp|Q9H7L9|SDS3_HUMAN Sin3 histone deacetylase corepressor complex component SDS3 OS=Homo sapiens GN=SUDS3 PE=1 SV=2	0.856396	7.02221e-10	45.276	2	S	RPAS(0.856)PS(0.608)S(0.535)PEHLPAT(0.001)PAESPAQRFEAR	3075.5	2060.4	0.66994	1	1
D6RJC6;F8WCM4;A6NFV8;Q96EV8	195;270;352;351	D6RJC6	Dysbindin	DTNBP1	>tr|D6RJC6|D6RJC6_HUMAN Dystrobrevin-binding protein 1 OS=Homo sapiens GN=DTNBP1 PE=4 SV=1;>tr|F8WCM4|F8WCM4_HUMAN Dystrobrevin-binding protein 1 OS=Homo sapiens GN=DTNBP1 PE=4 SV=1;>tr|A6NFV8|A6NFV8_HUMAN Dystrobrevin-binding protein 1 OS=Homo sapiens GN=	0.999849	9.46415e-06	98.902	1;2	S	EATPDGGEDS(1)DS(1)	2765.1	1852.6	0.669994	1	1
C9JEE1;Q7Z4V5-2;E9PGW4;Q7Z4V5	236;236;222;236	C9JEE1;Q7Z4V5	Hepatoma-derived growth factor-related protein 2	HDGFRP2	>tr|C9JEE1|C9JEE1_HUMAN Uncharacterized protein OS=Homo sapiens PE=4 SV=1;>sp|Q7Z4V5-2|HDGR2_HUMAN Isoform 2 of Hepatoma-derived growth factor-related protein 2 OS=Homo sapiens GN=HDGFRP2;>tr|E9PGW4|E9PGW4_HUMAN Uncharacterized protein OS=Homo sapiens PE=4	1	0.000717179	51.135	1;4	S	KAPS(1)AS(1)DS(1)DS(1)K	8711.8	5837	0.670011	1	1
B4E3F5;Q96JC9	64;165	B4E3F5	ELL-associated factor 1	EAF1	>tr|B4E3F5|B4E3F5_HUMAN Uncharacterized protein OS=Homo sapiens GN=EAF1 PE=2 SV=1;>sp|Q96JC9|EAF1_HUMAN ELL-associated factor 1 OS=Homo sapiens GN=EAF1 PE=1 SV=1	1	1.92952e-22	159.81	1	S	DNPS(1)PEPQLDDIK	149190	99969	0.670078	16	16
Q01664	124	Q01664	Transcription factor AP-4	TFAP4	>sp|Q01664|TFAP4_HUMAN Transcription factor AP-4 OS=Homo sapiens GN=TFAP4 PE=1 SV=2	0.978586	1.34784e-10	128.95	1	S	RFIQELS(0.001)GS(0.021)S(0.979)PK	62726	42042	0.670248	7	7
[truncated: 6,029 more rows]

## Sheet: Headers
Proteins	Identifier(s) of protein(s) contained in the protein group
[truncated: 16 more rows]
